# Supplementary material for: Spatially resolved protein map of intact human cytomegalovirus virions
Source: Nat Microbiol. 2023 Aug 7;8(9):1732–47. doi: 10.1038/s41564-023-01433-8 (PMC10465357; doi:10.1038/s41564-023-01433-8)
Supplement: Supplementary file 4 — Supplementary Tables 1–8. [file 41564_2023_1433_MOESM4_ESM.xlsx]

## Sheet: Table S1
Supplementary Table 1. Unique Lysine - Lysine connections of cross-linked proteins from HCMV virions at 1% FDR.
peptide 1	protein 1	peptide 2	protein 2	protein 1-2	gene 1	gene 2	Fasta header 1	Fasta header 2	LinkPos1	LinkPos2
VQIQFHQGEPLGHK	>lcl|EF999921.1_prot_ABV71503.1_6 [protein=US12] [protein_id=ABV71503.1] [location=complement(4501..5346)] [gbkey=CDS]	KQNIYER	>lcl|EF999921.1_prot_ABV71527.1_30 [protein=RL10] [protein_id=ABV71527.1] [location=40963..41475] [gbkey=CDS]	>lcl|EF999921.1_prot_ABV71503.1_6 [protein=US12] [protein_id=ABV71503.1] [location=complement(4501..5346)] [gbkey=CDS]->lcl|EF999921.1_prot_ABV71527.1_30 [protein=RL10] [protein_id=ABV71527.1] [location=40963..41475] [gbkey=CDS]	US12	RL10	>lcl|EF999921.1_prot_ABV71503.1_6 [protein=US12] [protein_id=ABV71503.1] [location=complement(4501..5346)] [gbkey=CDS]	>lcl|EF999921.1_prot_ABV71527.1_30 [protein=RL10] [protein_id=ABV71527.1] [location=40963..41475] [gbkey=CDS]	2	134
LEELPVCHHTLKR	>lcl|EF999921.1_prot_ABV71513.1_16 [protein=US22] [protein_id=ABV71513.1] [location=complement(13826..15556)] [gbkey=CDS]	GTDKVPNNSSAWGR	>lcl|EF999921.1_prot_ABV71513.1_16 [protein=US22] [protein_id=ABV71513.1] [location=complement(13826..15556)] [gbkey=CDS]	>lcl|EF999921.1_prot_ABV71513.1_16 [protein=US22] [protein_id=ABV71513.1] [location=complement(13826..15556)] [gbkey=CDS]->lcl|EF999921.1_prot_ABV71513.1_16 [protein=US22] [protein_id=ABV71513.1] [location=complement(13826..15556)] [gbkey=CDS]	US22	US22	>lcl|EF999921.1_prot_ABV71513.1_16 [protein=US22] [protein_id=ABV71513.1] [location=complement(13826..15556)] [gbkey=CDS]	>lcl|EF999921.1_prot_ABV71513.1_16 [protein=US22] [protein_id=ABV71513.1] [location=complement(13826..15556)] [gbkey=CDS]	356	390
EKYMVLVSHNLDELAR	>lcl|EF999921.1_prot_ABV71515.1_18 [protein=US24] [protein_id=ABV71515.1] [location=complement(17544..19046)] [gbkey=CDS]	QAASKLICCR	>lcl|EF999921.1_prot_ABV71515.1_18 [protein=US24] [protein_id=ABV71515.1] [location=complement(17544..19046)] [gbkey=CDS]	>lcl|EF999921.1_prot_ABV71515.1_18 [protein=US24] [protein_id=ABV71515.1] [location=complement(17544..19046)] [gbkey=CDS]->lcl|EF999921.1_prot_ABV71515.1_18 [protein=US24] [protein_id=ABV71515.1] [location=complement(17544..19046)] [gbkey=CDS]	US24	US24	>lcl|EF999921.1_prot_ABV71515.1_18 [protein=US24] [protein_id=ABV71515.1] [location=complement(17544..19046)] [gbkey=CDS]	>lcl|EF999921.1_prot_ABV71515.1_18 [protein=US24] [protein_id=ABV71515.1] [location=complement(17544..19046)] [gbkey=CDS]	144	92
KDMoWTTLR	>lcl|EF999921.1_prot_ABV71517.1_20 [protein=US27] [protein_id=ABV71517.1] [location=21860..22945] [gbkey=CDS]	QEIPYQDIDIELQKDIQR	>lcl|EF999921.1_prot_ABV71517.1_20 [protein=US27] [protein_id=ABV71517.1] [location=21860..22945] [gbkey=CDS]	>lcl|EF999921.1_prot_ABV71517.1_20 [protein=US27] [protein_id=ABV71517.1] [location=21860..22945] [gbkey=CDS]->lcl|EF999921.1_prot_ABV71517.1_20 [protein=US27] [protein_id=ABV71517.1] [location=21860..22945] [gbkey=CDS]	US27	US27	>lcl|EF999921.1_prot_ABV71517.1_20 [protein=US27] [protein_id=ABV71517.1] [location=21860..22945] [gbkey=CDS]	>lcl|EF999921.1_prot_ABV71517.1_20 [protein=US27] [protein_id=ABV71517.1] [location=21860..22945] [gbkey=CDS]	302	331
QEIPYQDIDIELQKDIQR	>lcl|EF999921.1_prot_ABV71517.1_20 [protein=US27] [protein_id=ABV71517.1] [location=21860..22945] [gbkey=CDS]	KQNIYER	>lcl|EF999921.1_prot_ABV71527.1_30 [protein=RL10] [protein_id=ABV71527.1] [location=40963..41475] [gbkey=CDS]	>lcl|EF999921.1_prot_ABV71517.1_20 [protein=US27] [protein_id=ABV71517.1] [location=21860..22945] [gbkey=CDS]->lcl|EF999921.1_prot_ABV71527.1_30 [protein=RL10] [protein_id=ABV71527.1] [location=40963..41475] [gbkey=CDS]	US27	RL10	>lcl|EF999921.1_prot_ABV71517.1_20 [protein=US27] [protein_id=ABV71517.1] [location=21860..22945] [gbkey=CDS]	>lcl|EF999921.1_prot_ABV71527.1_30 [protein=RL10] [protein_id=ABV71527.1] [location=40963..41475] [gbkey=CDS]	331	134
QEIPYQDIDIELQKDIQR	>lcl|EF999921.1_prot_ABV71517.1_20 [protein=US27] [protein_id=ABV71517.1] [location=21860..22945] [gbkey=CDS]	TASNDTSTKIPHR	>lcl|EF999921.1_prot_ABV71563.1_66 [protein=UL33] [protein_id=ABV71563.1] [location=76075..77247] [gbkey=CDS]	>lcl|EF999921.1_prot_ABV71517.1_20 [protein=US27] [protein_id=ABV71517.1] [location=21860..22945] [gbkey=CDS]->lcl|EF999921.1_prot_ABV71563.1_66 [protein=UL33] [protein_id=ABV71563.1] [location=76075..77247] [gbkey=CDS]	US27	UL33	>lcl|EF999921.1_prot_ABV71517.1_20 [protein=US27] [protein_id=ABV71517.1] [location=21860..22945] [gbkey=CDS]	>lcl|EF999921.1_prot_ABV71563.1_66 [protein=UL33] [protein_id=ABV71563.1] [location=76075..77247] [gbkey=CDS]	331	375
QEIPYQDIDIELQKDIQR	>lcl|EF999921.1_prot_ABV71517.1_20 [protein=US27] [protein_id=ABV71517.1] [location=21860..22945] [gbkey=CDS]	GQKPNLLDR	>lcl|EF999921.1_prot_ABV71586.1_89 [protein=UL55] [protein_id=ABV71586.1] [location=complement(114533..117256)] [gbkey=CDS]	>lcl|EF999921.1_prot_ABV71517.1_20 [protein=US27] [protein_id=ABV71517.1] [location=21860..22945] [gbkey=CDS]->lcl|EF999921.1_prot_ABV71586.1_89 [protein=UL55] [protein_id=ABV71586.1] [location=complement(114533..117256)] [gbkey=CDS]	US27	UL55	>lcl|EF999921.1_prot_ABV71517.1_20 [protein=US27] [protein_id=ABV71517.1] [location=21860..22945] [gbkey=CDS]	>lcl|EF999921.1_prot_ABV71586.1_89 [protein=UL55] [protein_id=ABV71586.1] [location=complement(114533..117256)] [gbkey=CDS]	331	881
KNAPMESGEEEFLL	>lcl|EF999921.1_prot_ABV71517.1_20 [protein=US27] [protein_id=ABV71517.1] [location=21860..22945] [gbkey=CDS]	AQQNGTDSLDGQTGTQDKGQKPNLLDR	>lcl|EF999921.1_prot_ABV71586.1_89 [protein=UL55] [protein_id=ABV71586.1] [location=complement(114533..117256)] [gbkey=CDS]	>lcl|EF999921.1_prot_ABV71517.1_20 [protein=US27] [protein_id=ABV71517.1] [location=21860..22945] [gbkey=CDS]->lcl|EF999921.1_prot_ABV71586.1_89 [protein=UL55] [protein_id=ABV71586.1] [location=complement(114533..117256)] [gbkey=CDS]	US27	UL55	>lcl|EF999921.1_prot_ABV71517.1_20 [protein=US27] [protein_id=ABV71517.1] [location=21860..22945] [gbkey=CDS]	>lcl|EF999921.1_prot_ABV71586.1_89 [protein=UL55] [protein_id=ABV71586.1] [location=complement(114533..117256)] [gbkey=CDS]	348	878
KDMWTTLR	>lcl|EF999921.1_prot_ABV71517.1_20 [protein=US27] [protein_id=ABV71517.1] [location=21860..22945] [gbkey=CDS]	QEALPGPCIASTPKK	>lcl|EF999921.1_prot_ABV71605.1_108 [protein=UL83] [protein_id=ABV71605.1] [location=complement(153063..154748)] [gbkey=CDS]	>lcl|EF999921.1_prot_ABV71517.1_20 [protein=US27] [protein_id=ABV71517.1] [location=21860..22945] [gbkey=CDS]->lcl|EF999921.1_prot_ABV71605.1_108 [protein=UL83] [protein_id=ABV71605.1] [location=complement(153063..154748)] [gbkey=CDS]	US27	UL83	>lcl|EF999921.1_prot_ABV71517.1_20 [protein=US27] [protein_id=ABV71517.1] [location=21860..22945] [gbkey=CDS]	>lcl|EF999921.1_prot_ABV71605.1_108 [protein=UL83] [protein_id=ABV71605.1] [location=complement(153063..154748)] [gbkey=CDS]	302	557
KNAPMESGEEEFLL	>lcl|EF999921.1_prot_ABV71517.1_20 [protein=US27] [protein_id=ABV71517.1] [location=21860..22945] [gbkey=CDS]	TAAQVTLGDGLDYHIGVKDSEGR	>lcl|EF999921.1_prot_ABV71616.1_119 [protein=UL94] [protein_id=ABV71616.1] [location=170055..171092] [gbkey=CDS]	>lcl|EF999921.1_prot_ABV71517.1_20 [protein=US27] [protein_id=ABV71517.1] [location=21860..22945] [gbkey=CDS]->lcl|EF999921.1_prot_ABV71616.1_119 [protein=UL94] [protein_id=ABV71616.1] [location=170055..171092] [gbkey=CDS]	US27	UL94	>lcl|EF999921.1_prot_ABV71517.1_20 [protein=US27] [protein_id=ABV71517.1] [location=21860..22945] [gbkey=CDS]	>lcl|EF999921.1_prot_ABV71616.1_119 [protein=UL94] [protein_id=ABV71616.1] [location=170055..171092] [gbkey=CDS]	348	306
KDMoWTTLR	>lcl|EF999921.1_prot_ABV71517.1_20 [protein=US27] [protein_id=ABV71517.1] [location=21860..22945] [gbkey=CDS]	ICCEFGTTSGEPLKDALGR	>lcl|EF999921.1_prot_ABV71621.1_124 [protein=UL99] [protein_id=ABV71621.1] [location=178095..178667] [gbkey=CDS]	>lcl|EF999921.1_prot_ABV71517.1_20 [protein=US27] [protein_id=ABV71517.1] [location=21860..22945] [gbkey=CDS]->lcl|EF999921.1_prot_ABV71621.1_124 [protein=UL99] [protein_id=ABV71621.1] [location=178095..178667] [gbkey=CDS]	US27	UL99	>lcl|EF999921.1_prot_ABV71517.1_20 [protein=US27] [protein_id=ABV71517.1] [location=21860..22945] [gbkey=CDS]	>lcl|EF999921.1_prot_ABV71621.1_124 [protein=UL99] [protein_id=ABV71621.1] [location=178095..178667] [gbkey=CDS]	302	22
QEIPYQDIDIELQKDIQR	>lcl|EF999921.1_prot_ABV71517.1_20 [protein=US27] [protein_id=ABV71517.1] [location=21860..22945] [gbkey=CDS]	EATHDGPKK	>lcl|EF999921.1_prot_ABV71621.1_124 [protein=UL99] [protein_id=ABV71621.1] [location=178095..178667] [gbkey=CDS]	>lcl|EF999921.1_prot_ABV71517.1_20 [protein=US27] [protein_id=ABV71517.1] [location=21860..22945] [gbkey=CDS]->lcl|EF999921.1_prot_ABV71621.1_124 [protein=UL99] [protein_id=ABV71621.1] [location=178095..178667] [gbkey=CDS]	US27	UL99	>lcl|EF999921.1_prot_ABV71517.1_20 [protein=US27] [protein_id=ABV71517.1] [location=21860..22945] [gbkey=CDS]	>lcl|EF999921.1_prot_ABV71621.1_124 [protein=UL99] [protein_id=ABV71621.1] [location=178095..178667] [gbkey=CDS]	331	90
KNAPMoESGEEEFLL	>lcl|EF999921.1_prot_ABV71517.1_20 [protein=US27] [protein_id=ABV71517.1] [location=21860..22945] [gbkey=CDS]	EATHDGPKK	>lcl|EF999921.1_prot_ABV71621.1_124 [protein=UL99] [protein_id=ABV71621.1] [location=178095..178667] [gbkey=CDS]	>lcl|EF999921.1_prot_ABV71517.1_20 [protein=US27] [protein_id=ABV71517.1] [location=21860..22945] [gbkey=CDS]->lcl|EF999921.1_prot_ABV71621.1_124 [protein=UL99] [protein_id=ABV71621.1] [location=178095..178667] [gbkey=CDS]	US27	UL99	>lcl|EF999921.1_prot_ABV71517.1_20 [protein=US27] [protein_id=ABV71517.1] [location=21860..22945] [gbkey=CDS]	>lcl|EF999921.1_prot_ABV71621.1_124 [protein=UL99] [protein_id=ABV71621.1] [location=178095..178667] [gbkey=CDS]	348	90
KDMoWTTLR	>lcl|EF999921.1_prot_ABV71517.1_20 [protein=US27] [protein_id=ABV71517.1] [location=21860..22945] [gbkey=CDS]	GSGSVKYQALATASGEEVAALSHHDSLESR	>lcl|EF999921.1_prot_ABV71622.1_125 [protein=UL100] [protein_id=ABV71622.1] [location=complement(178925..180046)] [gbkey=CDS]	>lcl|EF999921.1_prot_ABV71517.1_20 [protein=US27] [protein_id=ABV71517.1] [location=21860..22945] [gbkey=CDS]->lcl|EF999921.1_prot_ABV71622.1_125 [protein=UL100] [protein_id=ABV71622.1] [location=complement(178925..180046)] [gbkey=CDS]	US27	UL100	>lcl|EF999921.1_prot_ABV71517.1_20 [protein=US27] [protein_id=ABV71517.1] [location=21860..22945] [gbkey=CDS]	>lcl|EF999921.1_prot_ABV71622.1_125 [protein=UL100] [protein_id=ABV71622.1] [location=complement(178925..180046)] [gbkey=CDS]	302	332
KDMWTTLR	>lcl|EF999921.1_prot_ABV71517.1_20 [protein=US27] [protein_id=ABV71517.1] [location=21860..22945] [gbkey=CDS]	APSHVDKVNTR	>lcl|EF999921.1_prot_ABV71622.1_125 [protein=UL100] [protein_id=ABV71622.1] [location=complement(178925..180046)] [gbkey=CDS]	>lcl|EF999921.1_prot_ABV71517.1_20 [protein=US27] [protein_id=ABV71517.1] [location=21860..22945] [gbkey=CDS]->lcl|EF999921.1_prot_ABV71622.1_125 [protein=UL100] [protein_id=ABV71622.1] [location=complement(178925..180046)] [gbkey=CDS]	US27	UL100	>lcl|EF999921.1_prot_ABV71517.1_20 [protein=US27] [protein_id=ABV71517.1] [location=21860..22945] [gbkey=CDS]	>lcl|EF999921.1_prot_ABV71622.1_125 [protein=UL100] [protein_id=ABV71622.1] [location=complement(178925..180046)] [gbkey=CDS]	302	8
QEIPYQDIDIELQKDIQR	>lcl|EF999921.1_prot_ABV71517.1_20 [protein=US27] [protein_id=ABV71517.1] [location=21860..22945] [gbkey=CDS]	DKGMSLNQSTR	>lcl|EF999921.1_prot_ABV71622.1_125 [protein=UL100] [protein_id=ABV71622.1] [location=complement(178925..180046)] [gbkey=CDS]	>lcl|EF999921.1_prot_ABV71517.1_20 [protein=US27] [protein_id=ABV71517.1] [location=21860..22945] [gbkey=CDS]->lcl|EF999921.1_prot_ABV71622.1_125 [protein=UL100] [protein_id=ABV71622.1] [location=complement(178925..180046)] [gbkey=CDS]	US27	UL100	>lcl|EF999921.1_prot_ABV71517.1_20 [protein=US27] [protein_id=ABV71517.1] [location=21860..22945] [gbkey=CDS]	>lcl|EF999921.1_prot_ABV71622.1_125 [protein=UL100] [protein_id=ABV71622.1] [location=complement(178925..180046)] [gbkey=CDS]	331	108
QEIPYQDIDIELQKDIQR	>lcl|EF999921.1_prot_ABV71517.1_20 [protein=US27] [protein_id=ABV71517.1] [location=21860..22945] [gbkey=CDS]	LKGTVQFR	>lcl|EF999921.1_prot_ABV71622.1_125 [protein=UL100] [protein_id=ABV71622.1] [location=complement(178925..180046)] [gbkey=CDS]	>lcl|EF999921.1_prot_ABV71517.1_20 [protein=US27] [protein_id=ABV71517.1] [location=21860..22945] [gbkey=CDS]->lcl|EF999921.1_prot_ABV71622.1_125 [protein=UL100] [protein_id=ABV71622.1] [location=complement(178925..180046)] [gbkey=CDS]	US27	UL100	>lcl|EF999921.1_prot_ABV71517.1_20 [protein=US27] [protein_id=ABV71517.1] [location=21860..22945] [gbkey=CDS]	>lcl|EF999921.1_prot_ABV71622.1_125 [protein=UL100] [protein_id=ABV71622.1] [location=complement(178925..180046)] [gbkey=CDS]	331	193
QEIPYQDIDIELQKDIQR	>lcl|EF999921.1_prot_ABV71517.1_20 [protein=US27] [protein_id=ABV71517.1] [location=21860..22945] [gbkey=CDS]	APSHVDK	>lcl|EF999921.1_prot_ABV71622.1_125 [protein=UL100] [protein_id=ABV71622.1] [location=complement(178925..180046)] [gbkey=CDS]	>lcl|EF999921.1_prot_ABV71517.1_20 [protein=US27] [protein_id=ABV71517.1] [location=21860..22945] [gbkey=CDS]->lcl|EF999921.1_prot_ABV71622.1_125 [protein=UL100] [protein_id=ABV71622.1] [location=complement(178925..180046)] [gbkey=CDS]	US27	UL100	>lcl|EF999921.1_prot_ABV71517.1_20 [protein=US27] [protein_id=ABV71517.1] [location=21860..22945] [gbkey=CDS]	>lcl|EF999921.1_prot_ABV71622.1_125 [protein=UL100] [protein_id=ABV71622.1] [location=complement(178925..180046)] [gbkey=CDS]	331	2
VALSPSTSKVDR	>lcl|EF999921.1_prot_ABV71519.1_22 [protein=US29] [protein_id=ABV71519.1] [location=24380..25768] [gbkey=CDS]	AVKLCLR	>lcl|EF999921.1_prot_ABV71519.1_22 [protein=US29] [protein_id=ABV71519.1] [location=24380..25768] [gbkey=CDS]	>lcl|EF999921.1_prot_ABV71519.1_22 [protein=US29] [protein_id=ABV71519.1] [location=24380..25768] [gbkey=CDS]->lcl|EF999921.1_prot_ABV71519.1_22 [protein=US29] [protein_id=ABV71519.1] [location=24380..25768] [gbkey=CDS]	US29	US29	>lcl|EF999921.1_prot_ABV71519.1_22 [protein=US29] [protein_id=ABV71519.1] [location=24380..25768] [gbkey=CDS]	>lcl|EF999921.1_prot_ABV71519.1_22 [protein=US29] [protein_id=ABV71519.1] [location=24380..25768] [gbkey=CDS]	300	306
FHLSGLGCPTKENIR	>lcl|EF999921.1_prot_ABV71520.1_23 [protein=US30] [protein_id=ABV71520.1] [location=25572..26621] [gbkey=CDS]	KDNESDVNGGIR	>lcl|EF999921.1_prot_ABV71520.1_23 [protein=US30] [protein_id=ABV71520.1] [location=25572..26621] [gbkey=CDS]	>lcl|EF999921.1_prot_ABV71520.1_23 [protein=US30] [protein_id=ABV71520.1] [location=25572..26621] [gbkey=CDS]->lcl|EF999921.1_prot_ABV71520.1_23 [protein=US30] [protein_id=ABV71520.1] [location=25572..26621] [gbkey=CDS]	US30	US30	>lcl|EF999921.1_prot_ABV71520.1_23 [protein=US30] [protein_id=ABV71520.1] [location=25572..26621] [gbkey=CDS]	>lcl|EF999921.1_prot_ABV71520.1_23 [protein=US30] [protein_id=ABV71520.1] [location=25572..26621] [gbkey=CDS]	133	138
KDNESDVNGGIR	>lcl|EF999921.1_prot_ABV71520.1_23 [protein=US30] [protein_id=ABV71520.1] [location=25572..26621] [gbkey=CDS]	KDNESDVNGGIR	>lcl|EF999921.1_prot_ABV71520.1_23 [protein=US30] [protein_id=ABV71520.1] [location=25572..26621] [gbkey=CDS]	>lcl|EF999921.1_prot_ABV71520.1_23 [protein=US30] [protein_id=ABV71520.1] [location=25572..26621] [gbkey=CDS]->lcl|EF999921.1_prot_ABV71520.1_23 [protein=US30] [protein_id=ABV71520.1] [location=25572..26621] [gbkey=CDS]	US30	US30	>lcl|EF999921.1_prot_ABV71520.1_23 [protein=US30] [protein_id=ABV71520.1] [location=25572..26621] [gbkey=CDS]	>lcl|EF999921.1_prot_ABV71520.1_23 [protein=US30] [protein_id=ABV71520.1] [location=25572..26621] [gbkey=CDS]	138	138
KDNESDVNGGIR	>lcl|EF999921.1_prot_ABV71520.1_23 [protein=US30] [protein_id=ABV71520.1] [location=25572..26621] [gbkey=CDS]	LMYPGEKNTQQLLGSDFSCER	>lcl|EF999921.1_prot_ABV71520.1_23 [protein=US30] [protein_id=ABV71520.1] [location=25572..26621] [gbkey=CDS]	>lcl|EF999921.1_prot_ABV71520.1_23 [protein=US30] [protein_id=ABV71520.1] [location=25572..26621] [gbkey=CDS]->lcl|EF999921.1_prot_ABV71520.1_23 [protein=US30] [protein_id=ABV71520.1] [location=25572..26621] [gbkey=CDS]	US30	US30	>lcl|EF999921.1_prot_ABV71520.1_23 [protein=US30] [protein_id=ABV71520.1] [location=25572..26621] [gbkey=CDS]	>lcl|EF999921.1_prot_ABV71520.1_23 [protein=US30] [protein_id=ABV71520.1] [location=25572..26621] [gbkey=CDS]	138	178
LMYPGEKNTQQLLGSDFSCER	>lcl|EF999921.1_prot_ABV71520.1_23 [protein=US30] [protein_id=ABV71520.1] [location=25572..26621] [gbkey=CDS]	RPSTPLGKNAEVPPATR	>lcl|EF999921.1_prot_ABV71520.1_23 [protein=US30] [protein_id=ABV71520.1] [location=25572..26621] [gbkey=CDS]	>lcl|EF999921.1_prot_ABV71520.1_23 [protein=US30] [protein_id=ABV71520.1] [location=25572..26621] [gbkey=CDS]->lcl|EF999921.1_prot_ABV71520.1_23 [protein=US30] [protein_id=ABV71520.1] [location=25572..26621] [gbkey=CDS]	US30	US30	>lcl|EF999921.1_prot_ABV71520.1_23 [protein=US30] [protein_id=ABV71520.1] [location=25572..26621] [gbkey=CDS]	>lcl|EF999921.1_prot_ABV71520.1_23 [protein=US30] [protein_id=ABV71520.1] [location=25572..26621] [gbkey=CDS]	178	202
RPSTPLGKNAEVPPATR	>lcl|EF999921.1_prot_ABV71520.1_23 [protein=US30] [protein_id=ABV71520.1] [location=25572..26621] [gbkey=CDS]	RPSTPLGKNAEVPPATR	>lcl|EF999921.1_prot_ABV71520.1_23 [protein=US30] [protein_id=ABV71520.1] [location=25572..26621] [gbkey=CDS]	>lcl|EF999921.1_prot_ABV71520.1_23 [protein=US30] [protein_id=ABV71520.1] [location=25572..26621] [gbkey=CDS]->lcl|EF999921.1_prot_ABV71520.1_23 [protein=US30] [protein_id=ABV71520.1] [location=25572..26621] [gbkey=CDS]	US30	US30	>lcl|EF999921.1_prot_ABV71520.1_23 [protein=US30] [protein_id=ABV71520.1] [location=25572..26621] [gbkey=CDS]	>lcl|EF999921.1_prot_ABV71520.1_23 [protein=US30] [protein_id=ABV71520.1] [location=25572..26621] [gbkey=CDS]	202	202
KLEQHAAK	>lcl|EF999921.1_prot_ABV71527.1_30 [protein=RL10] [protein_id=ABV71527.1] [location=40963..41475] [gbkey=CDS]	KQNIYER	>lcl|EF999921.1_prot_ABV71527.1_30 [protein=RL10] [protein_id=ABV71527.1] [location=40963..41475] [gbkey=CDS]	>lcl|EF999921.1_prot_ABV71527.1_30 [protein=RL10] [protein_id=ABV71527.1] [location=40963..41475] [gbkey=CDS]->lcl|EF999921.1_prot_ABV71527.1_30 [protein=RL10] [protein_id=ABV71527.1] [location=40963..41475] [gbkey=CDS]	RL10	RL10	>lcl|EF999921.1_prot_ABV71527.1_30 [protein=RL10] [protein_id=ABV71527.1] [location=40963..41475] [gbkey=CDS]	>lcl|EF999921.1_prot_ABV71527.1_30 [protein=RL10] [protein_id=ABV71527.1] [location=40963..41475] [gbkey=CDS]	126	134
LEQHAAKK	>lcl|EF999921.1_prot_ABV71527.1_30 [protein=RL10] [protein_id=ABV71527.1] [location=40963..41475] [gbkey=CDS]	KQNIYER	>lcl|EF999921.1_prot_ABV71527.1_30 [protein=RL10] [protein_id=ABV71527.1] [location=40963..41475] [gbkey=CDS]	>lcl|EF999921.1_prot_ABV71527.1_30 [protein=RL10] [protein_id=ABV71527.1] [location=40963..41475] [gbkey=CDS]->lcl|EF999921.1_prot_ABV71527.1_30 [protein=RL10] [protein_id=ABV71527.1] [location=40963..41475] [gbkey=CDS]	RL10	RL10	>lcl|EF999921.1_prot_ABV71527.1_30 [protein=RL10] [protein_id=ABV71527.1] [location=40963..41475] [gbkey=CDS]	>lcl|EF999921.1_prot_ABV71527.1_30 [protein=RL10] [protein_id=ABV71527.1] [location=40963..41475] [gbkey=CDS]	133	134
TENTHLTCKCSPNNTSNTGNGSK	>lcl|EF999921.1_prot_ABV71527.1_30 [protein=RL10] [protein_id=ABV71527.1] [location=40963..41475] [gbkey=CDS]	CHAVCKCR	>lcl|EF999921.1_prot_ABV71527.1_30 [protein=RL10] [protein_id=ABV71527.1] [location=40963..41475] [gbkey=CDS]	>lcl|EF999921.1_prot_ABV71527.1_30 [protein=RL10] [protein_id=ABV71527.1] [location=40963..41475] [gbkey=CDS]->lcl|EF999921.1_prot_ABV71527.1_30 [protein=RL10] [protein_id=ABV71527.1] [location=40963..41475] [gbkey=CDS]	RL10	RL10	>lcl|EF999921.1_prot_ABV71527.1_30 [protein=RL10] [protein_id=ABV71527.1] [location=40963..41475] [gbkey=CDS]	>lcl|EF999921.1_prot_ABV71527.1_30 [protein=RL10] [protein_id=ABV71527.1] [location=40963..41475] [gbkey=CDS]	44	64
KLEQHAAK	>lcl|EF999921.1_prot_ABV71527.1_30 [protein=RL10] [protein_id=ABV71527.1] [location=40963..41475] [gbkey=CDS]	ETGGTGAAKKPSEK	>lcl|EF999921.1_prot_ABV71555.1_58 [protein=UL25] [protein_id=ABV71555.1] [location=62874..64844] [gbkey=CDS]	>lcl|EF999921.1_prot_ABV71527.1_30 [protein=RL10] [protein_id=ABV71527.1] [location=40963..41475] [gbkey=CDS]->lcl|EF999921.1_prot_ABV71555.1_58 [protein=UL25] [protein_id=ABV71555.1] [location=62874..64844] [gbkey=CDS]	RL10	UL25	>lcl|EF999921.1_prot_ABV71527.1_30 [protein=RL10] [protein_id=ABV71527.1] [location=40963..41475] [gbkey=CDS]	>lcl|EF999921.1_prot_ABV71555.1_58 [protein=UL25] [protein_id=ABV71555.1] [location=62874..64844] [gbkey=CDS]	126	84
KQNIYER	>lcl|EF999921.1_prot_ABV71527.1_30 [protein=RL10] [protein_id=ABV71527.1] [location=40963..41475] [gbkey=CDS]	KGVTDGQYATSLR	>lcl|EF999921.1_prot_ABV71555.1_58 [protein=UL25] [protein_id=ABV71555.1] [location=62874..64844] [gbkey=CDS]	>lcl|EF999921.1_prot_ABV71527.1_30 [protein=RL10] [protein_id=ABV71527.1] [location=40963..41475] [gbkey=CDS]->lcl|EF999921.1_prot_ABV71555.1_58 [protein=UL25] [protein_id=ABV71555.1] [location=62874..64844] [gbkey=CDS]	RL10	UL25	>lcl|EF999921.1_prot_ABV71527.1_30 [protein=RL10] [protein_id=ABV71527.1] [location=40963..41475] [gbkey=CDS]	>lcl|EF999921.1_prot_ABV71555.1_58 [protein=UL25] [protein_id=ABV71555.1] [location=62874..64844] [gbkey=CDS]	134	322
KQNIYER	>lcl|EF999921.1_prot_ABV71527.1_30 [protein=RL10] [protein_id=ABV71527.1] [location=40963..41475] [gbkey=CDS]	ETGGTGAAKKPSEK	>lcl|EF999921.1_prot_ABV71555.1_58 [protein=UL25] [protein_id=ABV71555.1] [location=62874..64844] [gbkey=CDS]	>lcl|EF999921.1_prot_ABV71527.1_30 [protein=RL10] [protein_id=ABV71527.1] [location=40963..41475] [gbkey=CDS]->lcl|EF999921.1_prot_ABV71555.1_58 [protein=UL25] [protein_id=ABV71555.1] [location=62874..64844] [gbkey=CDS]	RL10	UL25	>lcl|EF999921.1_prot_ABV71527.1_30 [protein=RL10] [protein_id=ABV71527.1] [location=40963..41475] [gbkey=CDS]	>lcl|EF999921.1_prot_ABV71555.1_58 [protein=UL25] [protein_id=ABV71555.1] [location=62874..64844] [gbkey=CDS]	134	84
KLEQHAAK	>lcl|EF999921.1_prot_ABV71527.1_30 [protein=RL10] [protein_id=ABV71527.1] [location=40963..41475] [gbkey=CDS]	PVLGKR	>lcl|EF999921.1_prot_ABV71562.1_65 [protein=UL32] [protein_id=ABV71562.1] [location=complement(72668..75817)] [gbkey=CDS]	>lcl|EF999921.1_prot_ABV71527.1_30 [protein=RL10] [protein_id=ABV71527.1] [location=40963..41475] [gbkey=CDS]->lcl|EF999921.1_prot_ABV71562.1_65 [protein=UL32] [protein_id=ABV71562.1] [location=complement(72668..75817)] [gbkey=CDS]	RL10	UL32	>lcl|EF999921.1_prot_ABV71527.1_30 [protein=RL10] [protein_id=ABV71527.1] [location=40963..41475] [gbkey=CDS]	>lcl|EF999921.1_prot_ABV71562.1_65 [protein=UL32] [protein_id=ABV71562.1] [location=complement(72668..75817)] [gbkey=CDS]	126	780
KLEQHAAK	>lcl|EF999921.1_prot_ABV71527.1_30 [protein=RL10] [protein_id=ABV71527.1] [location=40963..41475] [gbkey=CDS]	VGVVPSLKPTLGGK	>lcl|EF999921.1_prot_ABV71562.1_65 [protein=UL32] [protein_id=ABV71562.1] [location=complement(72668..75817)] [gbkey=CDS]	>lcl|EF999921.1_prot_ABV71527.1_30 [protein=RL10] [protein_id=ABV71527.1] [location=40963..41475] [gbkey=CDS]->lcl|EF999921.1_prot_ABV71562.1_65 [protein=UL32] [protein_id=ABV71562.1] [location=complement(72668..75817)] [gbkey=CDS]	RL10	UL32	>lcl|EF999921.1_prot_ABV71527.1_30 [protein=RL10] [protein_id=ABV71527.1] [location=40963..41475] [gbkey=CDS]	>lcl|EF999921.1_prot_ABV71562.1_65 [protein=UL32] [protein_id=ABV71562.1] [location=complement(72668..75817)] [gbkey=CDS]	126	904
LEQHAAKK	>lcl|EF999921.1_prot_ABV71527.1_30 [protein=RL10] [protein_id=ABV71527.1] [location=40963..41475] [gbkey=CDS]	PVLGKR	>lcl|EF999921.1_prot_ABV71562.1_65 [protein=UL32] [protein_id=ABV71562.1] [location=complement(72668..75817)] [gbkey=CDS]	>lcl|EF999921.1_prot_ABV71527.1_30 [protein=RL10] [protein_id=ABV71527.1] [location=40963..41475] [gbkey=CDS]->lcl|EF999921.1_prot_ABV71562.1_65 [protein=UL32] [protein_id=ABV71562.1] [location=complement(72668..75817)] [gbkey=CDS]	RL10	UL32	>lcl|EF999921.1_prot_ABV71527.1_30 [protein=RL10] [protein_id=ABV71527.1] [location=40963..41475] [gbkey=CDS]	>lcl|EF999921.1_prot_ABV71562.1_65 [protein=UL32] [protein_id=ABV71562.1] [location=complement(72668..75817)] [gbkey=CDS]	133	780
KLEQHAAKK	>lcl|EF999921.1_prot_ABV71527.1_30 [protein=RL10] [protein_id=ABV71527.1] [location=40963..41475] [gbkey=CDS]	VGVVPSLKPTLGGK	>lcl|EF999921.1_prot_ABV71562.1_65 [protein=UL32] [protein_id=ABV71562.1] [location=complement(72668..75817)] [gbkey=CDS]	>lcl|EF999921.1_prot_ABV71527.1_30 [protein=RL10] [protein_id=ABV71527.1] [location=40963..41475] [gbkey=CDS]->lcl|EF999921.1_prot_ABV71562.1_65 [protein=UL32] [protein_id=ABV71562.1] [location=complement(72668..75817)] [gbkey=CDS]	RL10	UL32	>lcl|EF999921.1_prot_ABV71527.1_30 [protein=RL10] [protein_id=ABV71527.1] [location=40963..41475] [gbkey=CDS]	>lcl|EF999921.1_prot_ABV71562.1_65 [protein=UL32] [protein_id=ABV71562.1] [location=complement(72668..75817)] [gbkey=CDS]	133	904
LEQHAAKK	>lcl|EF999921.1_prot_ABV71527.1_30 [protein=RL10] [protein_id=ABV71527.1] [location=40963..41475] [gbkey=CDS]	STGTAAVGSPVKSTTGMK	>lcl|EF999921.1_prot_ABV71562.1_65 [protein=UL32] [protein_id=ABV71562.1] [location=complement(72668..75817)] [gbkey=CDS]	>lcl|EF999921.1_prot_ABV71527.1_30 [protein=RL10] [protein_id=ABV71527.1] [location=40963..41475] [gbkey=CDS]->lcl|EF999921.1_prot_ABV71562.1_65 [protein=UL32] [protein_id=ABV71562.1] [location=complement(72668..75817)] [gbkey=CDS]	RL10	UL32	>lcl|EF999921.1_prot_ABV71527.1_30 [protein=RL10] [protein_id=ABV71527.1] [location=40963..41475] [gbkey=CDS]	>lcl|EF999921.1_prot_ABV71562.1_65 [protein=UL32] [protein_id=ABV71562.1] [location=complement(72668..75817)] [gbkey=CDS]	133	995
KQNIYER	>lcl|EF999921.1_prot_ABV71527.1_30 [protein=RL10] [protein_id=ABV71527.1] [location=40963..41475] [gbkey=CDS]	TVAFDLSSPQKSGTGPQPGSAGMoGGAK	>lcl|EF999921.1_prot_ABV71562.1_65 [protein=UL32] [protein_id=ABV71562.1] [location=complement(72668..75817)] [gbkey=CDS]	>lcl|EF999921.1_prot_ABV71527.1_30 [protein=RL10] [protein_id=ABV71527.1] [location=40963..41475] [gbkey=CDS]->lcl|EF999921.1_prot_ABV71562.1_65 [protein=UL32] [protein_id=ABV71562.1] [location=complement(72668..75817)] [gbkey=CDS]	RL10	UL32	>lcl|EF999921.1_prot_ABV71527.1_30 [protein=RL10] [protein_id=ABV71527.1] [location=40963..41475] [gbkey=CDS]	>lcl|EF999921.1_prot_ABV71562.1_65 [protein=UL32] [protein_id=ABV71562.1] [location=complement(72668..75817)] [gbkey=CDS]	134	1012
KQNIYER	>lcl|EF999921.1_prot_ABV71527.1_30 [protein=RL10] [protein_id=ABV71527.1] [location=40963..41475] [gbkey=CDS]	TPSDAVQNILQKIEK	>lcl|EF999921.1_prot_ABV71562.1_65 [protein=UL32] [protein_id=ABV71562.1] [location=complement(72668..75817)] [gbkey=CDS]	>lcl|EF999921.1_prot_ABV71527.1_30 [protein=RL10] [protein_id=ABV71527.1] [location=40963..41475] [gbkey=CDS]->lcl|EF999921.1_prot_ABV71562.1_65 [protein=UL32] [protein_id=ABV71562.1] [location=complement(72668..75817)] [gbkey=CDS]	RL10	UL32	>lcl|EF999921.1_prot_ABV71527.1_30 [protein=RL10] [protein_id=ABV71527.1] [location=40963..41475] [gbkey=CDS]	>lcl|EF999921.1_prot_ABV71562.1_65 [protein=UL32] [protein_id=ABV71562.1] [location=complement(72668..75817)] [gbkey=CDS]	134	1040
KQNIYER	>lcl|EF999921.1_prot_ABV71527.1_30 [protein=RL10] [protein_id=ABV71527.1] [location=40963..41475] [gbkey=CDS]	HAAFSLVSPQVTKASPGR	>lcl|EF999921.1_prot_ABV71562.1_65 [protein=UL32] [protein_id=ABV71562.1] [location=complement(72668..75817)] [gbkey=CDS]	>lcl|EF999921.1_prot_ABV71527.1_30 [protein=RL10] [protein_id=ABV71527.1] [location=40963..41475] [gbkey=CDS]->lcl|EF999921.1_prot_ABV71562.1_65 [protein=UL32] [protein_id=ABV71562.1] [location=complement(72668..75817)] [gbkey=CDS]	RL10	UL32	>lcl|EF999921.1_prot_ABV71527.1_30 [protein=RL10] [protein_id=ABV71527.1] [location=40963..41475] [gbkey=CDS]	>lcl|EF999921.1_prot_ABV71562.1_65 [protein=UL32] [protein_id=ABV71562.1] [location=complement(72668..75817)] [gbkey=CDS]	134	503
KQNIYER	>lcl|EF999921.1_prot_ABV71527.1_30 [protein=RL10] [protein_id=ABV71527.1] [location=40963..41475] [gbkey=CDS]	LSSPMoTTTSTSQKPVLGKR	>lcl|EF999921.1_prot_ABV71562.1_65 [protein=UL32] [protein_id=ABV71562.1] [location=complement(72668..75817)] [gbkey=CDS]	>lcl|EF999921.1_prot_ABV71527.1_30 [protein=RL10] [protein_id=ABV71527.1] [location=40963..41475] [gbkey=CDS]->lcl|EF999921.1_prot_ABV71562.1_65 [protein=UL32] [protein_id=ABV71562.1] [location=complement(72668..75817)] [gbkey=CDS]	RL10	UL32	>lcl|EF999921.1_prot_ABV71527.1_30 [protein=RL10] [protein_id=ABV71527.1] [location=40963..41475] [gbkey=CDS]	>lcl|EF999921.1_prot_ABV71562.1_65 [protein=UL32] [protein_id=ABV71562.1] [location=complement(72668..75817)] [gbkey=CDS]	134	780
KQNIYER	>lcl|EF999921.1_prot_ABV71527.1_30 [protein=RL10] [protein_id=ABV71527.1] [location=40963..41475] [gbkey=CDS]	VGVVPSLKPTLGGK	>lcl|EF999921.1_prot_ABV71562.1_65 [protein=UL32] [protein_id=ABV71562.1] [location=complement(72668..75817)] [gbkey=CDS]	>lcl|EF999921.1_prot_ABV71527.1_30 [protein=RL10] [protein_id=ABV71527.1] [location=40963..41475] [gbkey=CDS]->lcl|EF999921.1_prot_ABV71562.1_65 [protein=UL32] [protein_id=ABV71562.1] [location=complement(72668..75817)] [gbkey=CDS]	RL10	UL32	>lcl|EF999921.1_prot_ABV71527.1_30 [protein=RL10] [protein_id=ABV71527.1] [location=40963..41475] [gbkey=CDS]	>lcl|EF999921.1_prot_ABV71562.1_65 [protein=UL32] [protein_id=ABV71562.1] [location=complement(72668..75817)] [gbkey=CDS]	134	904
KQNIYER	>lcl|EF999921.1_prot_ABV71527.1_30 [protein=RL10] [protein_id=ABV71527.1] [location=40963..41475] [gbkey=CDS]	SSVSNAPPVASPSILKPGASAALQSR	>lcl|EF999921.1_prot_ABV71562.1_65 [protein=UL32] [protein_id=ABV71562.1] [location=complement(72668..75817)] [gbkey=CDS]	>lcl|EF999921.1_prot_ABV71527.1_30 [protein=RL10] [protein_id=ABV71527.1] [location=40963..41475] [gbkey=CDS]->lcl|EF999921.1_prot_ABV71562.1_65 [protein=UL32] [protein_id=ABV71562.1] [location=complement(72668..75817)] [gbkey=CDS]	RL10	UL32	>lcl|EF999921.1_prot_ABV71527.1_30 [protein=RL10] [protein_id=ABV71527.1] [location=40963..41475] [gbkey=CDS]	>lcl|EF999921.1_prot_ABV71562.1_65 [protein=UL32] [protein_id=ABV71562.1] [location=complement(72668..75817)] [gbkey=CDS]	134	972
KQNIYER	>lcl|EF999921.1_prot_ABV71527.1_30 [protein=RL10] [protein_id=ABV71527.1] [location=40963..41475] [gbkey=CDS]	STGTAAVGSPVKSTTGMoK	>lcl|EF999921.1_prot_ABV71562.1_65 [protein=UL32] [protein_id=ABV71562.1] [location=complement(72668..75817)] [gbkey=CDS]	>lcl|EF999921.1_prot_ABV71527.1_30 [protein=RL10] [protein_id=ABV71527.1] [location=40963..41475] [gbkey=CDS]->lcl|EF999921.1_prot_ABV71562.1_65 [protein=UL32] [protein_id=ABV71562.1] [location=complement(72668..75817)] [gbkey=CDS]	RL10	UL32	>lcl|EF999921.1_prot_ABV71527.1_30 [protein=RL10] [protein_id=ABV71527.1] [location=40963..41475] [gbkey=CDS]	>lcl|EF999921.1_prot_ABV71562.1_65 [protein=UL32] [protein_id=ABV71562.1] [location=complement(72668..75817)] [gbkey=CDS]	134	995
KLEQHAAK	>lcl|EF999921.1_prot_ABV71527.1_30 [protein=RL10] [protein_id=ABV71527.1] [location=40963..41475] [gbkey=CDS]	GGQKTASNDTSTK	>lcl|EF999921.1_prot_ABV71563.1_66 [protein=UL33] [protein_id=ABV71563.1] [location=76075..77247] [gbkey=CDS]	>lcl|EF999921.1_prot_ABV71527.1_30 [protein=RL10] [protein_id=ABV71527.1] [location=40963..41475] [gbkey=CDS]->lcl|EF999921.1_prot_ABV71563.1_66 [protein=UL33] [protein_id=ABV71563.1] [location=76075..77247] [gbkey=CDS]	RL10	UL33	>lcl|EF999921.1_prot_ABV71527.1_30 [protein=RL10] [protein_id=ABV71527.1] [location=40963..41475] [gbkey=CDS]	>lcl|EF999921.1_prot_ABV71563.1_66 [protein=UL33] [protein_id=ABV71563.1] [location=76075..77247] [gbkey=CDS]	126	366
KQNIYER	>lcl|EF999921.1_prot_ABV71527.1_30 [protein=RL10] [protein_id=ABV71527.1] [location=40963..41475] [gbkey=CDS]	SVSFNFPSGTWKGGQK	>lcl|EF999921.1_prot_ABV71563.1_66 [protein=UL33] [protein_id=ABV71563.1] [location=76075..77247] [gbkey=CDS]	>lcl|EF999921.1_prot_ABV71527.1_30 [protein=RL10] [protein_id=ABV71527.1] [location=40963..41475] [gbkey=CDS]->lcl|EF999921.1_prot_ABV71563.1_66 [protein=UL33] [protein_id=ABV71563.1] [location=76075..77247] [gbkey=CDS]	RL10	UL33	>lcl|EF999921.1_prot_ABV71527.1_30 [protein=RL10] [protein_id=ABV71527.1] [location=40963..41475] [gbkey=CDS]	>lcl|EF999921.1_prot_ABV71563.1_66 [protein=UL33] [protein_id=ABV71563.1] [location=76075..77247] [gbkey=CDS]	134	362
KQNIYER	>lcl|EF999921.1_prot_ABV71527.1_30 [protein=RL10] [protein_id=ABV71527.1] [location=40963..41475] [gbkey=CDS]	GGQKTASNDTSTK	>lcl|EF999921.1_prot_ABV71563.1_66 [protein=UL33] [protein_id=ABV71563.1] [location=76075..77247] [gbkey=CDS]	>lcl|EF999921.1_prot_ABV71527.1_30 [protein=RL10] [protein_id=ABV71527.1] [location=40963..41475] [gbkey=CDS]->lcl|EF999921.1_prot_ABV71563.1_66 [protein=UL33] [protein_id=ABV71563.1] [location=76075..77247] [gbkey=CDS]	RL10	UL33	>lcl|EF999921.1_prot_ABV71527.1_30 [protein=RL10] [protein_id=ABV71527.1] [location=40963..41475] [gbkey=CDS]	>lcl|EF999921.1_prot_ABV71563.1_66 [protein=UL33] [protein_id=ABV71563.1] [location=76075..77247] [gbkey=CDS]	134	366
KQNIYER	>lcl|EF999921.1_prot_ABV71527.1_30 [protein=RL10] [protein_id=ABV71527.1] [location=40963..41475] [gbkey=CDS]	TASNDTSTKIPHR	>lcl|EF999921.1_prot_ABV71563.1_66 [protein=UL33] [protein_id=ABV71563.1] [location=76075..77247] [gbkey=CDS]	>lcl|EF999921.1_prot_ABV71527.1_30 [protein=RL10] [protein_id=ABV71527.1] [location=40963..41475] [gbkey=CDS]->lcl|EF999921.1_prot_ABV71563.1_66 [protein=UL33] [protein_id=ABV71563.1] [location=76075..77247] [gbkey=CDS]	RL10	UL33	>lcl|EF999921.1_prot_ABV71527.1_30 [protein=RL10] [protein_id=ABV71527.1] [location=40963..41475] [gbkey=CDS]	>lcl|EF999921.1_prot_ABV71563.1_66 [protein=UL33] [protein_id=ABV71563.1] [location=76075..77247] [gbkey=CDS]	134	375
KQNIYER	>lcl|EF999921.1_prot_ABV71527.1_30 [protein=RL10] [protein_id=ABV71527.1] [location=40963..41475] [gbkey=CDS]	TQLDVLYSEPLKTR	>lcl|EF999921.1_prot_ABV71565.1_68 [protein=UL35] [protein_id=ABV71565.1] [location=78917..80842] [gbkey=CDS]	>lcl|EF999921.1_prot_ABV71527.1_30 [protein=RL10] [protein_id=ABV71527.1] [location=40963..41475] [gbkey=CDS]->lcl|EF999921.1_prot_ABV71565.1_68 [protein=UL35] [protein_id=ABV71565.1] [location=78917..80842] [gbkey=CDS]	RL10	UL35	>lcl|EF999921.1_prot_ABV71527.1_30 [protein=RL10] [protein_id=ABV71527.1] [location=40963..41475] [gbkey=CDS]	>lcl|EF999921.1_prot_ABV71565.1_68 [protein=UL35] [protein_id=ABV71565.1] [location=78917..80842] [gbkey=CDS]	134	118
KQNIYER	>lcl|EF999921.1_prot_ABV71527.1_30 [protein=RL10] [protein_id=ABV71527.1] [location=40963..41475] [gbkey=CDS]	KIQSVSDAR	>lcl|EF999921.1_prot_ABV71565.1_68 [protein=UL35] [protein_id=ABV71565.1] [location=78917..80842] [gbkey=CDS]	>lcl|EF999921.1_prot_ABV71527.1_30 [protein=RL10] [protein_id=ABV71527.1] [location=40963..41475] [gbkey=CDS]->lcl|EF999921.1_prot_ABV71565.1_68 [protein=UL35] [protein_id=ABV71565.1] [location=78917..80842] [gbkey=CDS]	RL10	UL35	>lcl|EF999921.1_prot_ABV71527.1_30 [protein=RL10] [protein_id=ABV71527.1] [location=40963..41475] [gbkey=CDS]	>lcl|EF999921.1_prot_ABV71565.1_68 [protein=UL35] [protein_id=ABV71565.1] [location=78917..80842] [gbkey=CDS]	134	344
KLEQHAAK	>lcl|EF999921.1_prot_ABV71527.1_30 [protein=RL10] [protein_id=ABV71527.1] [location=40963..41475] [gbkey=CDS]	TYHLLGTESDDEETTVWEKR	>lcl|EF999921.1_prot_ABV71571.1_74 [protein=UL41A] [protein_id=ABV71571.1] [location=complement(86869..87105)] [gbkey=CDS]	>lcl|EF999921.1_prot_ABV71527.1_30 [protein=RL10] [protein_id=ABV71527.1] [location=40963..41475] [gbkey=CDS]->lcl|EF999921.1_prot_ABV71571.1_74 [protein=UL41A] [protein_id=ABV71571.1] [location=complement(86869..87105)] [gbkey=CDS]	RL10	UL41A	>lcl|EF999921.1_prot_ABV71527.1_30 [protein=RL10] [protein_id=ABV71527.1] [location=40963..41475] [gbkey=CDS]	>lcl|EF999921.1_prot_ABV71571.1_74 [protein=UL41A] [protein_id=ABV71571.1] [location=complement(86869..87105)] [gbkey=CDS]	126	69
LEQHAAKK	>lcl|EF999921.1_prot_ABV71527.1_30 [protein=RL10] [protein_id=ABV71527.1] [location=40963..41475] [gbkey=CDS]	TYHLLGTESDDEETTVWEKR	>lcl|EF999921.1_prot_ABV71571.1_74 [protein=UL41A] [protein_id=ABV71571.1] [location=complement(86869..87105)] [gbkey=CDS]	>lcl|EF999921.1_prot_ABV71527.1_30 [protein=RL10] [protein_id=ABV71527.1] [location=40963..41475] [gbkey=CDS]->lcl|EF999921.1_prot_ABV71571.1_74 [protein=UL41A] [protein_id=ABV71571.1] [location=complement(86869..87105)] [gbkey=CDS]	RL10	UL41A	>lcl|EF999921.1_prot_ABV71527.1_30 [protein=RL10] [protein_id=ABV71527.1] [location=40963..41475] [gbkey=CDS]	>lcl|EF999921.1_prot_ABV71571.1_74 [protein=UL41A] [protein_id=ABV71571.1] [location=complement(86869..87105)] [gbkey=CDS]	133	69
KQNIYER	>lcl|EF999921.1_prot_ABV71527.1_30 [protein=RL10] [protein_id=ABV71527.1] [location=40963..41475] [gbkey=CDS]	TYHLLGTESDDEETTVWEKR	>lcl|EF999921.1_prot_ABV71571.1_74 [protein=UL41A] [protein_id=ABV71571.1] [location=complement(86869..87105)] [gbkey=CDS]	>lcl|EF999921.1_prot_ABV71527.1_30 [protein=RL10] [protein_id=ABV71527.1] [location=40963..41475] [gbkey=CDS]->lcl|EF999921.1_prot_ABV71571.1_74 [protein=UL41A] [protein_id=ABV71571.1] [location=complement(86869..87105)] [gbkey=CDS]	RL10	UL41A	>lcl|EF999921.1_prot_ABV71527.1_30 [protein=RL10] [protein_id=ABV71527.1] [location=40963..41475] [gbkey=CDS]	>lcl|EF999921.1_prot_ABV71571.1_74 [protein=UL41A] [protein_id=ABV71571.1] [location=complement(86869..87105)] [gbkey=CDS]	134	69
KQNIYER	>lcl|EF999921.1_prot_ABV71527.1_30 [protein=RL10] [protein_id=ABV71527.1] [location=40963..41475] [gbkey=CDS]	HMoEDLPKLAEETAR	>lcl|EF999921.1_prot_ABV71575.1_78 [protein=UL44] [protein_id=ABV71575.1] [location=complement(90411..93131)] [gbkey=CDS]	>lcl|EF999921.1_prot_ABV71527.1_30 [protein=RL10] [protein_id=ABV71527.1] [location=40963..41475] [gbkey=CDS]->lcl|EF999921.1_prot_ABV71575.1_78 [protein=UL44] [protein_id=ABV71575.1] [location=complement(90411..93131)] [gbkey=CDS]	RL10	UL45	>lcl|EF999921.1_prot_ABV71527.1_30 [protein=RL10] [protein_id=ABV71527.1] [location=40963..41475] [gbkey=CDS]	>lcl|EF999921.1_prot_ABV71575.1_78 [protein=UL45] [protein_id=ABV71575.1] [location=complement(90411..93131)] [gbkey=CDS]	134	280
KQNIYER	>lcl|EF999921.1_prot_ABV71527.1_30 [protein=RL10] [protein_id=ABV71527.1] [location=40963..41475] [gbkey=CDS]	FEGEVLESVLKR	>lcl|EF999921.1_prot_ABV71575.1_78 [protein=UL44] [protein_id=ABV71575.1] [location=complement(90411..93131)] [gbkey=CDS]	>lcl|EF999921.1_prot_ABV71527.1_30 [protein=RL10] [protein_id=ABV71527.1] [location=40963..41475] [gbkey=CDS]->lcl|EF999921.1_prot_ABV71575.1_78 [protein=UL44] [protein_id=ABV71575.1] [location=complement(90411..93131)] [gbkey=CDS]	RL10	UL45	>lcl|EF999921.1_prot_ABV71527.1_30 [protein=RL10] [protein_id=ABV71527.1] [location=40963..41475] [gbkey=CDS]	>lcl|EF999921.1_prot_ABV71575.1_78 [protein=UL45] [protein_id=ABV71575.1] [location=complement(90411..93131)] [gbkey=CDS]	134	360
KQNIYER	>lcl|EF999921.1_prot_ABV71527.1_30 [protein=RL10] [protein_id=ABV71527.1] [location=40963..41475] [gbkey=CDS]	LSDLGQESAFEKEYSR	>lcl|EF999921.1_prot_ABV71575.1_78 [protein=UL44] [protein_id=ABV71575.1] [location=complement(90411..93131)] [gbkey=CDS]	>lcl|EF999921.1_prot_ABV71527.1_30 [protein=RL10] [protein_id=ABV71527.1] [location=40963..41475] [gbkey=CDS]->lcl|EF999921.1_prot_ABV71575.1_78 [protein=UL44] [protein_id=ABV71575.1] [location=complement(90411..93131)] [gbkey=CDS]	RL10	UL45	>lcl|EF999921.1_prot_ABV71527.1_30 [protein=RL10] [protein_id=ABV71527.1] [location=40963..41475] [gbkey=CDS]	>lcl|EF999921.1_prot_ABV71575.1_78 [protein=UL45] [protein_id=ABV71575.1] [location=complement(90411..93131)] [gbkey=CDS]	134	523
KQNIYER	>lcl|EF999921.1_prot_ABV71527.1_30 [protein=RL10] [protein_id=ABV71527.1] [location=40963..41475] [gbkey=CDS]	VVVNTDDFLKK	>lcl|EF999921.1_prot_ABV71575.1_78 [protein=UL44] [protein_id=ABV71575.1] [location=complement(90411..93131)] [gbkey=CDS]	>lcl|EF999921.1_prot_ABV71527.1_30 [protein=RL10] [protein_id=ABV71527.1] [location=40963..41475] [gbkey=CDS]->lcl|EF999921.1_prot_ABV71575.1_78 [protein=UL44] [protein_id=ABV71575.1] [location=complement(90411..93131)] [gbkey=CDS]	RL10	UL45	>lcl|EF999921.1_prot_ABV71527.1_30 [protein=RL10] [protein_id=ABV71527.1] [location=40963..41475] [gbkey=CDS]	>lcl|EF999921.1_prot_ABV71575.1_78 [protein=UL45] [protein_id=ABV71575.1] [location=complement(90411..93131)] [gbkey=CDS]	134	544
KQNIYER	>lcl|EF999921.1_prot_ABV71527.1_30 [protein=RL10] [protein_id=ABV71527.1] [location=40963..41475] [gbkey=CDS]	SDEQKLHLPDVVLGNTR	>lcl|EF999921.1_prot_ABV71575.1_78 [protein=UL44] [protein_id=ABV71575.1] [location=complement(90411..93131)] [gbkey=CDS]	>lcl|EF999921.1_prot_ABV71527.1_30 [protein=RL10] [protein_id=ABV71527.1] [location=40963..41475] [gbkey=CDS]->lcl|EF999921.1_prot_ABV71575.1_78 [protein=UL44] [protein_id=ABV71575.1] [location=complement(90411..93131)] [gbkey=CDS]	RL10	UL45	>lcl|EF999921.1_prot_ABV71527.1_30 [protein=RL10] [protein_id=ABV71527.1] [location=40963..41475] [gbkey=CDS]	>lcl|EF999921.1_prot_ABV71575.1_78 [protein=UL45] [protein_id=ABV71575.1] [location=complement(90411..93131)] [gbkey=CDS]	134	614
KLEQHAAK	>lcl|EF999921.1_prot_ABV71527.1_30 [protein=RL10] [protein_id=ABV71527.1] [location=40963..41475] [gbkey=CDS]	KGPGPPSSDASTAAPPYTNEQAYQMLLALAR	>lcl|EF999921.1_prot_ABV71586.1_89 [protein=UL55] [protein_id=ABV71586.1] [location=complement(114533..117256)] [gbkey=CDS]	>lcl|EF999921.1_prot_ABV71527.1_30 [protein=RL10] [protein_id=ABV71527.1] [location=40963..41475] [gbkey=CDS]->lcl|EF999921.1_prot_ABV71586.1_89 [protein=UL55] [protein_id=ABV71586.1] [location=complement(114533..117256)] [gbkey=CDS]	RL10	UL55	>lcl|EF999921.1_prot_ABV71527.1_30 [protein=RL10] [protein_id=ABV71527.1] [location=40963..41475] [gbkey=CDS]	>lcl|EF999921.1_prot_ABV71586.1_89 [protein=UL55] [protein_id=ABV71586.1] [location=complement(114533..117256)] [gbkey=CDS]	126	824
KLEQHAAK	>lcl|EF999921.1_prot_ABV71527.1_30 [protein=RL10] [protein_id=ABV71527.1] [location=40963..41475] [gbkey=CDS]	GQKPNLLDR	>lcl|EF999921.1_prot_ABV71586.1_89 [protein=UL55] [protein_id=ABV71586.1] [location=complement(114533..117256)] [gbkey=CDS]	>lcl|EF999921.1_prot_ABV71527.1_30 [protein=RL10] [protein_id=ABV71527.1] [location=40963..41475] [gbkey=CDS]->lcl|EF999921.1_prot_ABV71586.1_89 [protein=UL55] [protein_id=ABV71586.1] [location=complement(114533..117256)] [gbkey=CDS]	RL10	UL55	>lcl|EF999921.1_prot_ABV71527.1_30 [protein=RL10] [protein_id=ABV71527.1] [location=40963..41475] [gbkey=CDS]	>lcl|EF999921.1_prot_ABV71586.1_89 [protein=UL55] [protein_id=ABV71586.1] [location=complement(114533..117256)] [gbkey=CDS]	126	881
LEQHAAKK	>lcl|EF999921.1_prot_ABV71527.1_30 [protein=RL10] [protein_id=ABV71527.1] [location=40963..41475] [gbkey=CDS]	GQKPNLLDR	>lcl|EF999921.1_prot_ABV71586.1_89 [protein=UL55] [protein_id=ABV71586.1] [location=complement(114533..117256)] [gbkey=CDS]	>lcl|EF999921.1_prot_ABV71527.1_30 [protein=RL10] [protein_id=ABV71527.1] [location=40963..41475] [gbkey=CDS]->lcl|EF999921.1_prot_ABV71586.1_89 [protein=UL55] [protein_id=ABV71586.1] [location=complement(114533..117256)] [gbkey=CDS]	RL10	UL55	>lcl|EF999921.1_prot_ABV71527.1_30 [protein=RL10] [protein_id=ABV71527.1] [location=40963..41475] [gbkey=CDS]	>lcl|EF999921.1_prot_ABV71586.1_89 [protein=UL55] [protein_id=ABV71586.1] [location=complement(114533..117256)] [gbkey=CDS]	133	881
KQNIYER	>lcl|EF999921.1_prot_ABV71527.1_30 [protein=RL10] [protein_id=ABV71527.1] [location=40963..41475] [gbkey=CDS]	AQQNGTDSLDGQTGTQDKGQKPNLLDR	>lcl|EF999921.1_prot_ABV71586.1_89 [protein=UL55] [protein_id=ABV71586.1] [location=complement(114533..117256)] [gbkey=CDS]	>lcl|EF999921.1_prot_ABV71527.1_30 [protein=RL10] [protein_id=ABV71527.1] [location=40963..41475] [gbkey=CDS]->lcl|EF999921.1_prot_ABV71586.1_89 [protein=UL55] [protein_id=ABV71586.1] [location=complement(114533..117256)] [gbkey=CDS]	RL10	UL55	>lcl|EF999921.1_prot_ABV71527.1_30 [protein=RL10] [protein_id=ABV71527.1] [location=40963..41475] [gbkey=CDS]	>lcl|EF999921.1_prot_ABV71586.1_89 [protein=UL55] [protein_id=ABV71586.1] [location=complement(114533..117256)] [gbkey=CDS]	134	878
KQNIYER	>lcl|EF999921.1_prot_ABV71527.1_30 [protein=RL10] [protein_id=ABV71527.1] [location=40963..41475] [gbkey=CDS]	GQKPNLLDR	>lcl|EF999921.1_prot_ABV71586.1_89 [protein=UL55] [protein_id=ABV71586.1] [location=complement(114533..117256)] [gbkey=CDS]	>lcl|EF999921.1_prot_ABV71527.1_30 [protein=RL10] [protein_id=ABV71527.1] [location=40963..41475] [gbkey=CDS]->lcl|EF999921.1_prot_ABV71586.1_89 [protein=UL55] [protein_id=ABV71586.1] [location=complement(114533..117256)] [gbkey=CDS]	RL10	UL55	>lcl|EF999921.1_prot_ABV71527.1_30 [protein=RL10] [protein_id=ABV71527.1] [location=40963..41475] [gbkey=CDS]	>lcl|EF999921.1_prot_ABV71586.1_89 [protein=UL55] [protein_id=ABV71586.1] [location=complement(114533..117256)] [gbkey=CDS]	134	881
KQNIYER	>lcl|EF999921.1_prot_ABV71527.1_30 [protein=RL10] [protein_id=ABV71527.1] [location=40963..41475] [gbkey=CDS]	PAAEVECKK	>lcl|EF999921.1_prot_ABV71593.1_96 [protein=UL71] [protein_id=ABV71593.1] [location=137090..138232] [gbkey=CDS]	>lcl|EF999921.1_prot_ABV71527.1_30 [protein=RL10] [protein_id=ABV71527.1] [location=40963..41475] [gbkey=CDS]->lcl|EF999921.1_prot_ABV71593.1_96 [protein=UL71] [protein_id=ABV71593.1] [location=137090..138232] [gbkey=CDS]	RL10	UL71	>lcl|EF999921.1_prot_ABV71527.1_30 [protein=RL10] [protein_id=ABV71527.1] [location=40963..41475] [gbkey=CDS]	>lcl|EF999921.1_prot_ABV71593.1_96 [protein=UL71] [protein_id=ABV71593.1] [location=137090..138232] [gbkey=CDS]	134	125
KQNIYER	>lcl|EF999921.1_prot_ABV71527.1_30 [protein=RL10] [protein_id=ABV71527.1] [location=40963..41475] [gbkey=CDS]	YKESAPQETLPTNHER	>lcl|EF999921.1_prot_ABV71593.1_96 [protein=UL71] [protein_id=ABV71593.1] [location=137090..138232] [gbkey=CDS]	>lcl|EF999921.1_prot_ABV71527.1_30 [protein=RL10] [protein_id=ABV71527.1] [location=40963..41475] [gbkey=CDS]->lcl|EF999921.1_prot_ABV71593.1_96 [protein=UL71] [protein_id=ABV71593.1] [location=137090..138232] [gbkey=CDS]	RL10	UL71	>lcl|EF999921.1_prot_ABV71527.1_30 [protein=RL10] [protein_id=ABV71527.1] [location=40963..41475] [gbkey=CDS]	>lcl|EF999921.1_prot_ABV71593.1_96 [protein=UL71] [protein_id=ABV71593.1] [location=137090..138232] [gbkey=CDS]	134	310
KLEQHAAK	>lcl|EF999921.1_prot_ABV71527.1_30 [protein=RL10] [protein_id=ABV71527.1] [location=40963..41475] [gbkey=CDS]	RLPDNGFQLLIPKSFTLTR	>lcl|EF999921.1_prot_ABV71604.1_107 [protein=UL82] [protein_id=ABV71604.1] [location=complement(151195..152874)] [gbkey=CDS]	>lcl|EF999921.1_prot_ABV71527.1_30 [protein=RL10] [protein_id=ABV71527.1] [location=40963..41475] [gbkey=CDS]->lcl|EF999921.1_prot_ABV71604.1_107 [protein=UL82] [protein_id=ABV71604.1] [location=complement(151195..152874)] [gbkey=CDS]	RL10	UL82	>lcl|EF999921.1_prot_ABV71527.1_30 [protein=RL10] [protein_id=ABV71527.1] [location=40963..41475] [gbkey=CDS]	>lcl|EF999921.1_prot_ABV71604.1_107 [protein=UL82] [protein_id=ABV71604.1] [location=complement(151195..152874)] [gbkey=CDS]	126	289
LEQHAAKK	>lcl|EF999921.1_prot_ABV71527.1_30 [protein=RL10] [protein_id=ABV71527.1] [location=40963..41475] [gbkey=CDS]	TNIEVSRPSVLCCFQENKSPHDTVDLTDLNIK	>lcl|EF999921.1_prot_ABV71604.1_107 [protein=UL82] [protein_id=ABV71604.1] [location=complement(151195..152874)] [gbkey=CDS]	>lcl|EF999921.1_prot_ABV71527.1_30 [protein=RL10] [protein_id=ABV71527.1] [location=40963..41475] [gbkey=CDS]->lcl|EF999921.1_prot_ABV71604.1_107 [protein=UL82] [protein_id=ABV71604.1] [location=complement(151195..152874)] [gbkey=CDS]	RL10	UL82	>lcl|EF999921.1_prot_ABV71527.1_30 [protein=RL10] [protein_id=ABV71527.1] [location=40963..41475] [gbkey=CDS]	>lcl|EF999921.1_prot_ABV71604.1_107 [protein=UL82] [protein_id=ABV71604.1] [location=complement(151195..152874)] [gbkey=CDS]	133	77
KQNIYER	>lcl|EF999921.1_prot_ABV71527.1_30 [protein=RL10] [protein_id=ABV71527.1] [location=40963..41475] [gbkey=CDS]	LPDNGFQLLIPKSFTLTR	>lcl|EF999921.1_prot_ABV71604.1_107 [protein=UL82] [protein_id=ABV71604.1] [location=complement(151195..152874)] [gbkey=CDS]	>lcl|EF999921.1_prot_ABV71527.1_30 [protein=RL10] [protein_id=ABV71527.1] [location=40963..41475] [gbkey=CDS]->lcl|EF999921.1_prot_ABV71604.1_107 [protein=UL82] [protein_id=ABV71604.1] [location=complement(151195..152874)] [gbkey=CDS]	RL10	UL82	>lcl|EF999921.1_prot_ABV71527.1_30 [protein=RL10] [protein_id=ABV71527.1] [location=40963..41475] [gbkey=CDS]	>lcl|EF999921.1_prot_ABV71604.1_107 [protein=UL82] [protein_id=ABV71604.1] [location=complement(151195..152874)] [gbkey=CDS]	134	289
KQNIYER	>lcl|EF999921.1_prot_ABV71527.1_30 [protein=RL10] [protein_id=ABV71527.1] [location=40963..41475] [gbkey=CDS]	GFWTLTPGKPDK	>lcl|EF999921.1_prot_ABV71604.1_107 [protein=UL82] [protein_id=ABV71604.1] [location=complement(151195..152874)] [gbkey=CDS]	>lcl|EF999921.1_prot_ABV71527.1_30 [protein=RL10] [protein_id=ABV71527.1] [location=40963..41475] [gbkey=CDS]->lcl|EF999921.1_prot_ABV71604.1_107 [protein=UL82] [protein_id=ABV71604.1] [location=complement(151195..152874)] [gbkey=CDS]	RL10	UL82	>lcl|EF999921.1_prot_ABV71527.1_30 [protein=RL10] [protein_id=ABV71527.1] [location=40963..41475] [gbkey=CDS]	>lcl|EF999921.1_prot_ABV71604.1_107 [protein=UL82] [protein_id=ABV71604.1] [location=complement(151195..152874)] [gbkey=CDS]	134	376
KQNIYER	>lcl|EF999921.1_prot_ABV71527.1_30 [protein=RL10] [protein_id=ABV71527.1] [location=40963..41475] [gbkey=CDS]	PSVLCCFQENKSPHDTVDLTDLNIK	>lcl|EF999921.1_prot_ABV71604.1_107 [protein=UL82] [protein_id=ABV71604.1] [location=complement(151195..152874)] [gbkey=CDS]	>lcl|EF999921.1_prot_ABV71527.1_30 [protein=RL10] [protein_id=ABV71527.1] [location=40963..41475] [gbkey=CDS]->lcl|EF999921.1_prot_ABV71604.1_107 [protein=UL82] [protein_id=ABV71604.1] [location=complement(151195..152874)] [gbkey=CDS]	RL10	UL82	>lcl|EF999921.1_prot_ABV71527.1_30 [protein=RL10] [protein_id=ABV71527.1] [location=40963..41475] [gbkey=CDS]	>lcl|EF999921.1_prot_ABV71604.1_107 [protein=UL82] [protein_id=ABV71604.1] [location=complement(151195..152874)] [gbkey=CDS]	134	77
KLEQHAAK	>lcl|EF999921.1_prot_ABV71527.1_30 [protein=RL10] [protein_id=ABV71527.1] [location=40963..41475] [gbkey=CDS]	NMIIKPGK	>lcl|EF999921.1_prot_ABV71605.1_108 [protein=UL83] [protein_id=ABV71605.1] [location=complement(153063..154748)] [gbkey=CDS]	>lcl|EF999921.1_prot_ABV71527.1_30 [protein=RL10] [protein_id=ABV71527.1] [location=40963..41475] [gbkey=CDS]->lcl|EF999921.1_prot_ABV71605.1_108 [protein=UL83] [protein_id=ABV71605.1] [location=complement(153063..154748)] [gbkey=CDS]	RL10	UL83	>lcl|EF999921.1_prot_ABV71527.1_30 [protein=RL10] [protein_id=ABV71527.1] [location=40963..41475] [gbkey=CDS]	>lcl|EF999921.1_prot_ABV71605.1_108 [protein=UL83] [protein_id=ABV71605.1] [location=complement(153063..154748)] [gbkey=CDS]	126	283
KLEQHAAK	>lcl|EF999921.1_prot_ABV71527.1_30 [protein=RL10] [protein_id=ABV71527.1] [location=40963..41475] [gbkey=CDS]	IQGKLEYR	>lcl|EF999921.1_prot_ABV71605.1_108 [protein=UL83] [protein_id=ABV71605.1] [location=complement(153063..154748)] [gbkey=CDS]	>lcl|EF999921.1_prot_ABV71527.1_30 [protein=RL10] [protein_id=ABV71527.1] [location=40963..41475] [gbkey=CDS]->lcl|EF999921.1_prot_ABV71605.1_108 [protein=UL83] [protein_id=ABV71605.1] [location=complement(153063..154748)] [gbkey=CDS]	RL10	UL83	>lcl|EF999921.1_prot_ABV71527.1_30 [protein=RL10] [protein_id=ABV71527.1] [location=40963..41475] [gbkey=CDS]	>lcl|EF999921.1_prot_ABV71605.1_108 [protein=UL83] [protein_id=ABV71605.1] [location=complement(153063..154748)] [gbkey=CDS]	126	378
KLEQHAAK	>lcl|EF999921.1_prot_ABV71527.1_30 [protein=RL10] [protein_id=ABV71527.1] [location=40963..41475] [gbkey=CDS]	QEALPGPCIASTPKK	>lcl|EF999921.1_prot_ABV71605.1_108 [protein=UL83] [protein_id=ABV71605.1] [location=complement(153063..154748)] [gbkey=CDS]	>lcl|EF999921.1_prot_ABV71527.1_30 [protein=RL10] [protein_id=ABV71527.1] [location=40963..41475] [gbkey=CDS]->lcl|EF999921.1_prot_ABV71605.1_108 [protein=UL83] [protein_id=ABV71605.1] [location=complement(153063..154748)] [gbkey=CDS]	RL10	UL83	>lcl|EF999921.1_prot_ABV71527.1_30 [protein=RL10] [protein_id=ABV71527.1] [location=40963..41475] [gbkey=CDS]	>lcl|EF999921.1_prot_ABV71605.1_108 [protein=UL83] [protein_id=ABV71605.1] [location=complement(153063..154748)] [gbkey=CDS]	126	557
LEQHAAKK	>lcl|EF999921.1_prot_ABV71527.1_30 [protein=RL10] [protein_id=ABV71527.1] [location=40963..41475] [gbkey=CDS]	ATKMQVIGDQYVK	>lcl|EF999921.1_prot_ABV71605.1_108 [protein=UL83] [protein_id=ABV71605.1] [location=complement(153063..154748)] [gbkey=CDS]	>lcl|EF999921.1_prot_ABV71527.1_30 [protein=RL10] [protein_id=ABV71527.1] [location=40963..41475] [gbkey=CDS]->lcl|EF999921.1_prot_ABV71605.1_108 [protein=UL83] [protein_id=ABV71605.1] [location=complement(153063..154748)] [gbkey=CDS]	RL10	UL83	>lcl|EF999921.1_prot_ABV71527.1_30 [protein=RL10] [protein_id=ABV71527.1] [location=40963..41475] [gbkey=CDS]	>lcl|EF999921.1_prot_ABV71605.1_108 [protein=UL83] [protein_id=ABV71605.1] [location=complement(153063..154748)] [gbkey=CDS]	133	215
LEQHAAKK	>lcl|EF999921.1_prot_ABV71527.1_30 [protein=RL10] [protein_id=ABV71527.1] [location=40963..41475] [gbkey=CDS]	NMIIKPGK	>lcl|EF999921.1_prot_ABV71605.1_108 [protein=UL83] [protein_id=ABV71605.1] [location=complement(153063..154748)] [gbkey=CDS]	>lcl|EF999921.1_prot_ABV71527.1_30 [protein=RL10] [protein_id=ABV71527.1] [location=40963..41475] [gbkey=CDS]->lcl|EF999921.1_prot_ABV71605.1_108 [protein=UL83] [protein_id=ABV71605.1] [location=complement(153063..154748)] [gbkey=CDS]	RL10	UL83	>lcl|EF999921.1_prot_ABV71527.1_30 [protein=RL10] [protein_id=ABV71527.1] [location=40963..41475] [gbkey=CDS]	>lcl|EF999921.1_prot_ABV71605.1_108 [protein=UL83] [protein_id=ABV71605.1] [location=complement(153063..154748)] [gbkey=CDS]	133	283
LEQHAAKK	>lcl|EF999921.1_prot_ABV71527.1_30 [protein=RL10] [protein_id=ABV71527.1] [location=40963..41475] [gbkey=CDS]	IQGKLEYR	>lcl|EF999921.1_prot_ABV71605.1_108 [protein=UL83] [protein_id=ABV71605.1] [location=complement(153063..154748)] [gbkey=CDS]	>lcl|EF999921.1_prot_ABV71527.1_30 [protein=RL10] [protein_id=ABV71527.1] [location=40963..41475] [gbkey=CDS]->lcl|EF999921.1_prot_ABV71605.1_108 [protein=UL83] [protein_id=ABV71605.1] [location=complement(153063..154748)] [gbkey=CDS]	RL10	UL83	>lcl|EF999921.1_prot_ABV71527.1_30 [protein=RL10] [protein_id=ABV71527.1] [location=40963..41475] [gbkey=CDS]	>lcl|EF999921.1_prot_ABV71605.1_108 [protein=UL83] [protein_id=ABV71605.1] [location=complement(153063..154748)] [gbkey=CDS]	133	378
KLEQHAAKK	>lcl|EF999921.1_prot_ABV71527.1_30 [protein=RL10] [protein_id=ABV71527.1] [location=40963..41475] [gbkey=CDS]	QEALPGPCIASTPKK	>lcl|EF999921.1_prot_ABV71605.1_108 [protein=UL83] [protein_id=ABV71605.1] [location=complement(153063..154748)] [gbkey=CDS]	>lcl|EF999921.1_prot_ABV71527.1_30 [protein=RL10] [protein_id=ABV71527.1] [location=40963..41475] [gbkey=CDS]->lcl|EF999921.1_prot_ABV71605.1_108 [protein=UL83] [protein_id=ABV71605.1] [location=complement(153063..154748)] [gbkey=CDS]	RL10	UL83	>lcl|EF999921.1_prot_ABV71527.1_30 [protein=RL10] [protein_id=ABV71527.1] [location=40963..41475] [gbkey=CDS]	>lcl|EF999921.1_prot_ABV71605.1_108 [protein=UL83] [protein_id=ABV71605.1] [location=complement(153063..154748)] [gbkey=CDS]	133	557
KQNIYER	>lcl|EF999921.1_prot_ABV71527.1_30 [protein=RL10] [protein_id=ABV71527.1] [location=40963..41475] [gbkey=CDS]	QQNQWKEPDVYYTSAFVFPTK	>lcl|EF999921.1_prot_ABV71605.1_108 [protein=UL83] [protein_id=ABV71605.1] [location=complement(153063..154748)] [gbkey=CDS]	>lcl|EF999921.1_prot_ABV71527.1_30 [protein=RL10] [protein_id=ABV71527.1] [location=40963..41475] [gbkey=CDS]->lcl|EF999921.1_prot_ABV71605.1_108 [protein=UL83] [protein_id=ABV71605.1] [location=complement(153063..154748)] [gbkey=CDS]	RL10	UL83	>lcl|EF999921.1_prot_ABV71527.1_30 [protein=RL10] [protein_id=ABV71527.1] [location=40963..41475] [gbkey=CDS]	>lcl|EF999921.1_prot_ABV71605.1_108 [protein=UL83] [protein_id=ABV71605.1] [location=complement(153063..154748)] [gbkey=CDS]	134	176
KQNIYER	>lcl|EF999921.1_prot_ABV71527.1_30 [protein=RL10] [protein_id=ABV71527.1] [location=40963..41475] [gbkey=CDS]	CPEMoISVLGPISGHVLKAVFSR	>lcl|EF999921.1_prot_ABV71605.1_108 [protein=UL83] [protein_id=ABV71605.1] [location=complement(153063..154748)] [gbkey=CDS]	>lcl|EF999921.1_prot_ABV71527.1_30 [protein=RL10] [protein_id=ABV71527.1] [location=40963..41475] [gbkey=CDS]->lcl|EF999921.1_prot_ABV71605.1_108 [protein=UL83] [protein_id=ABV71605.1] [location=complement(153063..154748)] [gbkey=CDS]	RL10	UL83	>lcl|EF999921.1_prot_ABV71527.1_30 [protein=RL10] [protein_id=ABV71527.1] [location=40963..41475] [gbkey=CDS]	>lcl|EF999921.1_prot_ABV71605.1_108 [protein=UL83] [protein_id=ABV71605.1] [location=complement(153063..154748)] [gbkey=CDS]	134	24
KQNIYER	>lcl|EF999921.1_prot_ABV71527.1_30 [protein=RL10] [protein_id=ABV71527.1] [location=40963..41475] [gbkey=CDS]	NMIIKPGK	>lcl|EF999921.1_prot_ABV71605.1_108 [protein=UL83] [protein_id=ABV71605.1] [location=complement(153063..154748)] [gbkey=CDS]	>lcl|EF999921.1_prot_ABV71527.1_30 [protein=RL10] [protein_id=ABV71527.1] [location=40963..41475] [gbkey=CDS]->lcl|EF999921.1_prot_ABV71605.1_108 [protein=UL83] [protein_id=ABV71605.1] [location=complement(153063..154748)] [gbkey=CDS]	RL10	UL83	>lcl|EF999921.1_prot_ABV71527.1_30 [protein=RL10] [protein_id=ABV71527.1] [location=40963..41475] [gbkey=CDS]	>lcl|EF999921.1_prot_ABV71605.1_108 [protein=UL83] [protein_id=ABV71605.1] [location=complement(153063..154748)] [gbkey=CDS]	134	283
KQNIYER	>lcl|EF999921.1_prot_ABV71527.1_30 [protein=RL10] [protein_id=ABV71527.1] [location=40963..41475] [gbkey=CDS]	IQGKLEYR	>lcl|EF999921.1_prot_ABV71605.1_108 [protein=UL83] [protein_id=ABV71605.1] [location=complement(153063..154748)] [gbkey=CDS]	>lcl|EF999921.1_prot_ABV71527.1_30 [protein=RL10] [protein_id=ABV71527.1] [location=40963..41475] [gbkey=CDS]->lcl|EF999921.1_prot_ABV71605.1_108 [protein=UL83] [protein_id=ABV71605.1] [location=complement(153063..154748)] [gbkey=CDS]	RL10	UL83	>lcl|EF999921.1_prot_ABV71527.1_30 [protein=RL10] [protein_id=ABV71527.1] [location=40963..41475] [gbkey=CDS]	>lcl|EF999921.1_prot_ABV71605.1_108 [protein=UL83] [protein_id=ABV71605.1] [location=complement(153063..154748)] [gbkey=CDS]	134	378
KQNIYER	>lcl|EF999921.1_prot_ABV71527.1_30 [protein=RL10] [protein_id=ABV71527.1] [location=40963..41475] [gbkey=CDS]	IFAELEGVWQPAAQPKR	>lcl|EF999921.1_prot_ABV71605.1_108 [protein=UL83] [protein_id=ABV71605.1] [location=complement(153063..154748)] [gbkey=CDS]	>lcl|EF999921.1_prot_ABV71527.1_30 [protein=RL10] [protein_id=ABV71527.1] [location=40963..41475] [gbkey=CDS]->lcl|EF999921.1_prot_ABV71605.1_108 [protein=UL83] [protein_id=ABV71605.1] [location=complement(153063..154748)] [gbkey=CDS]	RL10	UL83	>lcl|EF999921.1_prot_ABV71527.1_30 [protein=RL10] [protein_id=ABV71527.1] [location=40963..41475] [gbkey=CDS]	>lcl|EF999921.1_prot_ABV71605.1_108 [protein=UL83] [protein_id=ABV71605.1] [location=complement(153063..154748)] [gbkey=CDS]	134	538
KQNIYER	>lcl|EF999921.1_prot_ABV71527.1_30 [protein=RL10] [protein_id=ABV71527.1] [location=40963..41475] [gbkey=CDS]	QEALPGPCIASTPKK	>lcl|EF999921.1_prot_ABV71605.1_108 [protein=UL83] [protein_id=ABV71605.1] [location=complement(153063..154748)] [gbkey=CDS]	>lcl|EF999921.1_prot_ABV71527.1_30 [protein=RL10] [protein_id=ABV71527.1] [location=40963..41475] [gbkey=CDS]->lcl|EF999921.1_prot_ABV71605.1_108 [protein=UL83] [protein_id=ABV71605.1] [location=complement(153063..154748)] [gbkey=CDS]	RL10	UL83	>lcl|EF999921.1_prot_ABV71527.1_30 [protein=RL10] [protein_id=ABV71527.1] [location=40963..41475] [gbkey=CDS]	>lcl|EF999921.1_prot_ABV71605.1_108 [protein=UL83] [protein_id=ABV71605.1] [location=complement(153063..154748)] [gbkey=CDS]	134	557
KLEQHAAK	>lcl|EF999921.1_prot_ABV71527.1_30 [protein=RL10] [protein_id=ABV71527.1] [location=40963..41475] [gbkey=CDS]	ILVKGHGAMoDLTCQK	>lcl|EF999921.1_prot_ABV71616.1_119 [protein=UL94] [protein_id=ABV71616.1] [location=170055..171092] [gbkey=CDS]	>lcl|EF999921.1_prot_ABV71527.1_30 [protein=RL10] [protein_id=ABV71527.1] [location=40963..41475] [gbkey=CDS]->lcl|EF999921.1_prot_ABV71616.1_119 [protein=UL94] [protein_id=ABV71616.1] [location=170055..171092] [gbkey=CDS]	RL10	UL94	>lcl|EF999921.1_prot_ABV71527.1_30 [protein=RL10] [protein_id=ABV71527.1] [location=40963..41475] [gbkey=CDS]	>lcl|EF999921.1_prot_ABV71616.1_119 [protein=UL94] [protein_id=ABV71616.1] [location=170055..171092] [gbkey=CDS]	126	156
KLEQHAAK	>lcl|EF999921.1_prot_ABV71527.1_30 [protein=RL10] [protein_id=ABV71527.1] [location=40963..41475] [gbkey=CDS]	QFLQEECMWKLVGK	>lcl|EF999921.1_prot_ABV71616.1_119 [protein=UL94] [protein_id=ABV71616.1] [location=170055..171092] [gbkey=CDS]	>lcl|EF999921.1_prot_ABV71527.1_30 [protein=RL10] [protein_id=ABV71527.1] [location=40963..41475] [gbkey=CDS]->lcl|EF999921.1_prot_ABV71616.1_119 [protein=UL94] [protein_id=ABV71616.1] [location=170055..171092] [gbkey=CDS]	RL10	UL94	>lcl|EF999921.1_prot_ABV71527.1_30 [protein=RL10] [protein_id=ABV71527.1] [location=40963..41475] [gbkey=CDS]	>lcl|EF999921.1_prot_ABV71616.1_119 [protein=UL94] [protein_id=ABV71616.1] [location=170055..171092] [gbkey=CDS]	126	26
KLEQHAAK	>lcl|EF999921.1_prot_ABV71527.1_30 [protein=RL10] [protein_id=ABV71527.1] [location=40963..41475] [gbkey=CDS]	LVGKSR	>lcl|EF999921.1_prot_ABV71616.1_119 [protein=UL94] [protein_id=ABV71616.1] [location=170055..171092] [gbkey=CDS]	>lcl|EF999921.1_prot_ABV71527.1_30 [protein=RL10] [protein_id=ABV71527.1] [location=40963..41475] [gbkey=CDS]->lcl|EF999921.1_prot_ABV71616.1_119 [protein=UL94] [protein_id=ABV71616.1] [location=170055..171092] [gbkey=CDS]	RL10	UL94	>lcl|EF999921.1_prot_ABV71527.1_30 [protein=RL10] [protein_id=ABV71527.1] [location=40963..41475] [gbkey=CDS]	>lcl|EF999921.1_prot_ABV71616.1_119 [protein=UL94] [protein_id=ABV71616.1] [location=170055..171092] [gbkey=CDS]	126	30
KLEQHAAK	>lcl|EF999921.1_prot_ABV71527.1_30 [protein=RL10] [protein_id=ABV71527.1] [location=40963..41475] [gbkey=CDS]	TAAQVTLGDGLDYHIGVKDSEGR	>lcl|EF999921.1_prot_ABV71616.1_119 [protein=UL94] [protein_id=ABV71616.1] [location=170055..171092] [gbkey=CDS]	>lcl|EF999921.1_prot_ABV71527.1_30 [protein=RL10] [protein_id=ABV71527.1] [location=40963..41475] [gbkey=CDS]->lcl|EF999921.1_prot_ABV71616.1_119 [protein=UL94] [protein_id=ABV71616.1] [location=170055..171092] [gbkey=CDS]	RL10	UL94	>lcl|EF999921.1_prot_ABV71527.1_30 [protein=RL10] [protein_id=ABV71527.1] [location=40963..41475] [gbkey=CDS]	>lcl|EF999921.1_prot_ABV71616.1_119 [protein=UL94] [protein_id=ABV71616.1] [location=170055..171092] [gbkey=CDS]	126	306
LEQHAAKK	>lcl|EF999921.1_prot_ABV71527.1_30 [protein=RL10] [protein_id=ABV71527.1] [location=40963..41475] [gbkey=CDS]	ILVKGHGAMDLTCQK	>lcl|EF999921.1_prot_ABV71616.1_119 [protein=UL94] [protein_id=ABV71616.1] [location=170055..171092] [gbkey=CDS]	>lcl|EF999921.1_prot_ABV71527.1_30 [protein=RL10] [protein_id=ABV71527.1] [location=40963..41475] [gbkey=CDS]->lcl|EF999921.1_prot_ABV71616.1_119 [protein=UL94] [protein_id=ABV71616.1] [location=170055..171092] [gbkey=CDS]	RL10	UL94	>lcl|EF999921.1_prot_ABV71527.1_30 [protein=RL10] [protein_id=ABV71527.1] [location=40963..41475] [gbkey=CDS]	>lcl|EF999921.1_prot_ABV71616.1_119 [protein=UL94] [protein_id=ABV71616.1] [location=170055..171092] [gbkey=CDS]	133	156
LEQHAAKK	>lcl|EF999921.1_prot_ABV71527.1_30 [protein=RL10] [protein_id=ABV71527.1] [location=40963..41475] [gbkey=CDS]	TLKQFLQEECMWK	>lcl|EF999921.1_prot_ABV71616.1_119 [protein=UL94] [protein_id=ABV71616.1] [location=170055..171092] [gbkey=CDS]	>lcl|EF999921.1_prot_ABV71527.1_30 [protein=RL10] [protein_id=ABV71527.1] [location=40963..41475] [gbkey=CDS]->lcl|EF999921.1_prot_ABV71616.1_119 [protein=UL94] [protein_id=ABV71616.1] [location=170055..171092] [gbkey=CDS]	RL10	UL94	>lcl|EF999921.1_prot_ABV71527.1_30 [protein=RL10] [protein_id=ABV71527.1] [location=40963..41475] [gbkey=CDS]	>lcl|EF999921.1_prot_ABV71616.1_119 [protein=UL94] [protein_id=ABV71616.1] [location=170055..171092] [gbkey=CDS]	133	16
LEQHAAKK	>lcl|EF999921.1_prot_ABV71527.1_30 [protein=RL10] [protein_id=ABV71527.1] [location=40963..41475] [gbkey=CDS]	LVGKSR	>lcl|EF999921.1_prot_ABV71616.1_119 [protein=UL94] [protein_id=ABV71616.1] [location=170055..171092] [gbkey=CDS]	>lcl|EF999921.1_prot_ABV71527.1_30 [protein=RL10] [protein_id=ABV71527.1] [location=40963..41475] [gbkey=CDS]->lcl|EF999921.1_prot_ABV71616.1_119 [protein=UL94] [protein_id=ABV71616.1] [location=170055..171092] [gbkey=CDS]	RL10	UL94	>lcl|EF999921.1_prot_ABV71527.1_30 [protein=RL10] [protein_id=ABV71527.1] [location=40963..41475] [gbkey=CDS]	>lcl|EF999921.1_prot_ABV71616.1_119 [protein=UL94] [protein_id=ABV71616.1] [location=170055..171092] [gbkey=CDS]	133	30
LEQHAAKK	>lcl|EF999921.1_prot_ABV71527.1_30 [protein=RL10] [protein_id=ABV71527.1] [location=40963..41475] [gbkey=CDS]	TAAQVTLGDGLDYHIGVKDSEGR	>lcl|EF999921.1_prot_ABV71616.1_119 [protein=UL94] [protein_id=ABV71616.1] [location=170055..171092] [gbkey=CDS]	>lcl|EF999921.1_prot_ABV71527.1_30 [protein=RL10] [protein_id=ABV71527.1] [location=40963..41475] [gbkey=CDS]->lcl|EF999921.1_prot_ABV71616.1_119 [protein=UL94] [protein_id=ABV71616.1] [location=170055..171092] [gbkey=CDS]	RL10	UL94	>lcl|EF999921.1_prot_ABV71527.1_30 [protein=RL10] [protein_id=ABV71527.1] [location=40963..41475] [gbkey=CDS]	>lcl|EF999921.1_prot_ABV71616.1_119 [protein=UL94] [protein_id=ABV71616.1] [location=170055..171092] [gbkey=CDS]	133	306
KLEQHAAKK	>lcl|EF999921.1_prot_ABV71527.1_30 [protein=RL10] [protein_id=ABV71527.1] [location=40963..41475] [gbkey=CDS]	MIVCSCPVLKNLVH	>lcl|EF999921.1_prot_ABV71616.1_119 [protein=UL94] [protein_id=ABV71616.1] [location=170055..171092] [gbkey=CDS]	>lcl|EF999921.1_prot_ABV71527.1_30 [protein=RL10] [protein_id=ABV71527.1] [location=40963..41475] [gbkey=CDS]->lcl|EF999921.1_prot_ABV71616.1_119 [protein=UL94] [protein_id=ABV71616.1] [location=170055..171092] [gbkey=CDS]	RL10	UL94	>lcl|EF999921.1_prot_ABV71527.1_30 [protein=RL10] [protein_id=ABV71527.1] [location=40963..41475] [gbkey=CDS]	>lcl|EF999921.1_prot_ABV71616.1_119 [protein=UL94] [protein_id=ABV71616.1] [location=170055..171092] [gbkey=CDS]	133	341
KQNIYER	>lcl|EF999921.1_prot_ABV71527.1_30 [protein=RL10] [protein_id=ABV71527.1] [location=40963..41475] [gbkey=CDS]	ILVKGHGAMoDLTCQK	>lcl|EF999921.1_prot_ABV71616.1_119 [protein=UL94] [protein_id=ABV71616.1] [location=170055..171092] [gbkey=CDS]	>lcl|EF999921.1_prot_ABV71527.1_30 [protein=RL10] [protein_id=ABV71527.1] [location=40963..41475] [gbkey=CDS]->lcl|EF999921.1_prot_ABV71616.1_119 [protein=UL94] [protein_id=ABV71616.1] [location=170055..171092] [gbkey=CDS]	RL10	UL94	>lcl|EF999921.1_prot_ABV71527.1_30 [protein=RL10] [protein_id=ABV71527.1] [location=40963..41475] [gbkey=CDS]	>lcl|EF999921.1_prot_ABV71616.1_119 [protein=UL94] [protein_id=ABV71616.1] [location=170055..171092] [gbkey=CDS]	134	156
KQNIYER	>lcl|EF999921.1_prot_ABV71527.1_30 [protein=RL10] [protein_id=ABV71527.1] [location=40963..41475] [gbkey=CDS]	TLKQFLQEECMWK	>lcl|EF999921.1_prot_ABV71616.1_119 [protein=UL94] [protein_id=ABV71616.1] [location=170055..171092] [gbkey=CDS]	>lcl|EF999921.1_prot_ABV71527.1_30 [protein=RL10] [protein_id=ABV71527.1] [location=40963..41475] [gbkey=CDS]->lcl|EF999921.1_prot_ABV71616.1_119 [protein=UL94] [protein_id=ABV71616.1] [location=170055..171092] [gbkey=CDS]	RL10	UL94	>lcl|EF999921.1_prot_ABV71527.1_30 [protein=RL10] [protein_id=ABV71527.1] [location=40963..41475] [gbkey=CDS]	>lcl|EF999921.1_prot_ABV71616.1_119 [protein=UL94] [protein_id=ABV71616.1] [location=170055..171092] [gbkey=CDS]	134	16
KQNIYER	>lcl|EF999921.1_prot_ABV71527.1_30 [protein=RL10] [protein_id=ABV71527.1] [location=40963..41475] [gbkey=CDS]	YLCAVGSKTAAQVTLGDGLDYHIGVK	>lcl|EF999921.1_prot_ABV71616.1_119 [protein=UL94] [protein_id=ABV71616.1] [location=170055..171092] [gbkey=CDS]	>lcl|EF999921.1_prot_ABV71527.1_30 [protein=RL10] [protein_id=ABV71527.1] [location=40963..41475] [gbkey=CDS]->lcl|EF999921.1_prot_ABV71616.1_119 [protein=UL94] [protein_id=ABV71616.1] [location=170055..171092] [gbkey=CDS]	RL10	UL94	>lcl|EF999921.1_prot_ABV71527.1_30 [protein=RL10] [protein_id=ABV71527.1] [location=40963..41475] [gbkey=CDS]	>lcl|EF999921.1_prot_ABV71616.1_119 [protein=UL94] [protein_id=ABV71616.1] [location=170055..171092] [gbkey=CDS]	134	288
KQNIYER	>lcl|EF999921.1_prot_ABV71527.1_30 [protein=RL10] [protein_id=ABV71527.1] [location=40963..41475] [gbkey=CDS]	TAAQVTLGDGLDYHIGVKDSEGR	>lcl|EF999921.1_prot_ABV71616.1_119 [protein=UL94] [protein_id=ABV71616.1] [location=170055..171092] [gbkey=CDS]	>lcl|EF999921.1_prot_ABV71527.1_30 [protein=RL10] [protein_id=ABV71527.1] [location=40963..41475] [gbkey=CDS]->lcl|EF999921.1_prot_ABV71616.1_119 [protein=UL94] [protein_id=ABV71616.1] [location=170055..171092] [gbkey=CDS]	RL10	UL94	>lcl|EF999921.1_prot_ABV71527.1_30 [protein=RL10] [protein_id=ABV71527.1] [location=40963..41475] [gbkey=CDS]	>lcl|EF999921.1_prot_ABV71616.1_119 [protein=UL94] [protein_id=ABV71616.1] [location=170055..171092] [gbkey=CDS]	134	306
KQNIYER	>lcl|EF999921.1_prot_ABV71527.1_30 [protein=RL10] [protein_id=ABV71527.1] [location=40963..41475] [gbkey=CDS]	WLPVKTDVWDLVK	>lcl|EF999921.1_prot_ABV71616.1_119 [protein=UL94] [protein_id=ABV71616.1] [location=170055..171092] [gbkey=CDS]	>lcl|EF999921.1_prot_ABV71527.1_30 [protein=RL10] [protein_id=ABV71527.1] [location=40963..41475] [gbkey=CDS]->lcl|EF999921.1_prot_ABV71616.1_119 [protein=UL94] [protein_id=ABV71616.1] [location=170055..171092] [gbkey=CDS]	RL10	UL94	>lcl|EF999921.1_prot_ABV71527.1_30 [protein=RL10] [protein_id=ABV71527.1] [location=40963..41475] [gbkey=CDS]	>lcl|EF999921.1_prot_ABV71616.1_119 [protein=UL94] [protein_id=ABV71616.1] [location=170055..171092] [gbkey=CDS]	134	316
KQNIYER	>lcl|EF999921.1_prot_ABV71527.1_30 [protein=RL10] [protein_id=ABV71527.1] [location=40963..41475] [gbkey=CDS]	TDVWDLVKVEEPVSR	>lcl|EF999921.1_prot_ABV71616.1_119 [protein=UL94] [protein_id=ABV71616.1] [location=170055..171092] [gbkey=CDS]	>lcl|EF999921.1_prot_ABV71527.1_30 [protein=RL10] [protein_id=ABV71527.1] [location=40963..41475] [gbkey=CDS]->lcl|EF999921.1_prot_ABV71616.1_119 [protein=UL94] [protein_id=ABV71616.1] [location=170055..171092] [gbkey=CDS]	RL10	UL94	>lcl|EF999921.1_prot_ABV71527.1_30 [protein=RL10] [protein_id=ABV71527.1] [location=40963..41475] [gbkey=CDS]	>lcl|EF999921.1_prot_ABV71616.1_119 [protein=UL94] [protein_id=ABV71616.1] [location=170055..171092] [gbkey=CDS]	134	324
KQNIYER	>lcl|EF999921.1_prot_ABV71527.1_30 [protein=RL10] [protein_id=ABV71527.1] [location=40963..41475] [gbkey=CDS]	MIVCSCPVLKNLVH	>lcl|EF999921.1_prot_ABV71616.1_119 [protein=UL94] [protein_id=ABV71616.1] [location=170055..171092] [gbkey=CDS]	>lcl|EF999921.1_prot_ABV71527.1_30 [protein=RL10] [protein_id=ABV71527.1] [location=40963..41475] [gbkey=CDS]->lcl|EF999921.1_prot_ABV71616.1_119 [protein=UL94] [protein_id=ABV71616.1] [location=170055..171092] [gbkey=CDS]	RL10	UL94	>lcl|EF999921.1_prot_ABV71527.1_30 [protein=RL10] [protein_id=ABV71527.1] [location=40963..41475] [gbkey=CDS]	>lcl|EF999921.1_prot_ABV71616.1_119 [protein=UL94] [protein_id=ABV71616.1] [location=170055..171092] [gbkey=CDS]	134	341
KLEQHAAK	>lcl|EF999921.1_prot_ABV71527.1_30 [protein=RL10] [protein_id=ABV71527.1] [location=40963..41475] [gbkey=CDS]	APKPSK	>lcl|EF999921.1_prot_ABV71621.1_124 [protein=UL99] [protein_id=ABV71621.1] [location=178095..178667] [gbkey=CDS]	>lcl|EF999921.1_prot_ABV71527.1_30 [protein=RL10] [protein_id=ABV71527.1] [location=40963..41475] [gbkey=CDS]->lcl|EF999921.1_prot_ABV71621.1_124 [protein=UL99] [protein_id=ABV71621.1] [location=178095..178667] [gbkey=CDS]	RL10	UL99	>lcl|EF999921.1_prot_ABV71527.1_30 [protein=RL10] [protein_id=ABV71527.1] [location=40963..41475] [gbkey=CDS]	>lcl|EF999921.1_prot_ABV71621.1_124 [protein=UL99] [protein_id=ABV71621.1] [location=178095..178667] [gbkey=CDS]	126	105
KLEQHAAK	>lcl|EF999921.1_prot_ABV71527.1_30 [protein=RL10] [protein_id=ABV71527.1] [location=40963..41475] [gbkey=CDS]	PSKQSK	>lcl|EF999921.1_prot_ABV71621.1_124 [protein=UL99] [protein_id=ABV71621.1] [location=178095..178667] [gbkey=CDS]	>lcl|EF999921.1_prot_ABV71527.1_30 [protein=RL10] [protein_id=ABV71527.1] [location=40963..41475] [gbkey=CDS]->lcl|EF999921.1_prot_ABV71621.1_124 [protein=UL99] [protein_id=ABV71621.1] [location=178095..178667] [gbkey=CDS]	RL10	UL99	>lcl|EF999921.1_prot_ABV71527.1_30 [protein=RL10] [protein_id=ABV71527.1] [location=40963..41475] [gbkey=CDS]	>lcl|EF999921.1_prot_ABV71621.1_124 [protein=UL99] [protein_id=ABV71621.1] [location=178095..178667] [gbkey=CDS]	126	108
KLEQHAAK	>lcl|EF999921.1_prot_ABV71527.1_30 [protein=RL10] [protein_id=ABV71527.1] [location=40963..41475] [gbkey=CDS]	KISQRPPTPGTK	>lcl|EF999921.1_prot_ABV71621.1_124 [protein=UL99] [protein_id=ABV71621.1] [location=178095..178667] [gbkey=CDS]	>lcl|EF999921.1_prot_ABV71527.1_30 [protein=RL10] [protein_id=ABV71527.1] [location=40963..41475] [gbkey=CDS]->lcl|EF999921.1_prot_ABV71621.1_124 [protein=UL99] [protein_id=ABV71621.1] [location=178095..178667] [gbkey=CDS]	RL10	UL99	>lcl|EF999921.1_prot_ABV71527.1_30 [protein=RL10] [protein_id=ABV71527.1] [location=40963..41475] [gbkey=CDS]	>lcl|EF999921.1_prot_ABV71621.1_124 [protein=UL99] [protein_id=ABV71621.1] [location=178095..178667] [gbkey=CDS]	126	171
KLEQHAAK	>lcl|EF999921.1_prot_ABV71527.1_30 [protein=RL10] [protein_id=ABV71527.1] [location=40963..41475] [gbkey=CDS]	ISQRPPTPGTKK	>lcl|EF999921.1_prot_ABV71621.1_124 [protein=UL99] [protein_id=ABV71621.1] [location=178095..178667] [gbkey=CDS]	>lcl|EF999921.1_prot_ABV71527.1_30 [protein=RL10] [protein_id=ABV71527.1] [location=40963..41475] [gbkey=CDS]->lcl|EF999921.1_prot_ABV71621.1_124 [protein=UL99] [protein_id=ABV71621.1] [location=178095..178667] [gbkey=CDS]	RL10	UL99	>lcl|EF999921.1_prot_ABV71527.1_30 [protein=RL10] [protein_id=ABV71527.1] [location=40963..41475] [gbkey=CDS]	>lcl|EF999921.1_prot_ABV71621.1_124 [protein=UL99] [protein_id=ABV71621.1] [location=178095..178667] [gbkey=CDS]	126	182
LEQHAAKK	>lcl|EF999921.1_prot_ABV71527.1_30 [protein=RL10] [protein_id=ABV71527.1] [location=40963..41475] [gbkey=CDS]	APKPSK	>lcl|EF999921.1_prot_ABV71621.1_124 [protein=UL99] [protein_id=ABV71621.1] [location=178095..178667] [gbkey=CDS]	>lcl|EF999921.1_prot_ABV71527.1_30 [protein=RL10] [protein_id=ABV71527.1] [location=40963..41475] [gbkey=CDS]->lcl|EF999921.1_prot_ABV71621.1_124 [protein=UL99] [protein_id=ABV71621.1] [location=178095..178667] [gbkey=CDS]	RL10	UL99	>lcl|EF999921.1_prot_ABV71527.1_30 [protein=RL10] [protein_id=ABV71527.1] [location=40963..41475] [gbkey=CDS]	>lcl|EF999921.1_prot_ABV71621.1_124 [protein=UL99] [protein_id=ABV71621.1] [location=178095..178667] [gbkey=CDS]	133	105
LEQHAAKK	>lcl|EF999921.1_prot_ABV71527.1_30 [protein=RL10] [protein_id=ABV71527.1] [location=40963..41475] [gbkey=CDS]	ISQRPPTPGTKKPAAPLSF	>lcl|EF999921.1_prot_ABV71621.1_124 [protein=UL99] [protein_id=ABV71621.1] [location=178095..178667] [gbkey=CDS]	>lcl|EF999921.1_prot_ABV71527.1_30 [protein=RL10] [protein_id=ABV71527.1] [location=40963..41475] [gbkey=CDS]->lcl|EF999921.1_prot_ABV71621.1_124 [protein=UL99] [protein_id=ABV71621.1] [location=178095..178667] [gbkey=CDS]	RL10	UL99	>lcl|EF999921.1_prot_ABV71527.1_30 [protein=RL10] [protein_id=ABV71527.1] [location=40963..41475] [gbkey=CDS]	>lcl|EF999921.1_prot_ABV71621.1_124 [protein=UL99] [protein_id=ABV71621.1] [location=178095..178667] [gbkey=CDS]	133	182
KLEQHAAKK	>lcl|EF999921.1_prot_ABV71527.1_30 [protein=RL10] [protein_id=ABV71527.1] [location=40963..41475] [gbkey=CDS]	KPAAPLSF	>lcl|EF999921.1_prot_ABV71621.1_124 [protein=UL99] [protein_id=ABV71621.1] [location=178095..178667] [gbkey=CDS]	>lcl|EF999921.1_prot_ABV71527.1_30 [protein=RL10] [protein_id=ABV71527.1] [location=40963..41475] [gbkey=CDS]->lcl|EF999921.1_prot_ABV71621.1_124 [protein=UL99] [protein_id=ABV71621.1] [location=178095..178667] [gbkey=CDS]	RL10	UL99	>lcl|EF999921.1_prot_ABV71527.1_30 [protein=RL10] [protein_id=ABV71527.1] [location=40963..41475] [gbkey=CDS]	>lcl|EF999921.1_prot_ABV71621.1_124 [protein=UL99] [protein_id=ABV71621.1] [location=178095..178667] [gbkey=CDS]	133	183
KLEQHAAKK	>lcl|EF999921.1_prot_ABV71527.1_30 [protein=RL10] [protein_id=ABV71527.1] [location=40963..41475] [gbkey=CDS]	ICCEFGTTSGEPLKDALGR	>lcl|EF999921.1_prot_ABV71621.1_124 [protein=UL99] [protein_id=ABV71621.1] [location=178095..178667] [gbkey=CDS]	>lcl|EF999921.1_prot_ABV71527.1_30 [protein=RL10] [protein_id=ABV71527.1] [location=40963..41475] [gbkey=CDS]->lcl|EF999921.1_prot_ABV71621.1_124 [protein=UL99] [protein_id=ABV71621.1] [location=178095..178667] [gbkey=CDS]	RL10	UL99	>lcl|EF999921.1_prot_ABV71527.1_30 [protein=RL10] [protein_id=ABV71527.1] [location=40963..41475] [gbkey=CDS]	>lcl|EF999921.1_prot_ABV71621.1_124 [protein=UL99] [protein_id=ABV71621.1] [location=178095..178667] [gbkey=CDS]	133	22
KQNIYER	>lcl|EF999921.1_prot_ABV71527.1_30 [protein=RL10] [protein_id=ABV71527.1] [location=40963..41475] [gbkey=CDS]	EDKAPKPSK	>lcl|EF999921.1_prot_ABV71621.1_124 [protein=UL99] [protein_id=ABV71621.1] [location=178095..178667] [gbkey=CDS]	>lcl|EF999921.1_prot_ABV71527.1_30 [protein=RL10] [protein_id=ABV71527.1] [location=40963..41475] [gbkey=CDS]->lcl|EF999921.1_prot_ABV71621.1_124 [protein=UL99] [protein_id=ABV71621.1] [location=178095..178667] [gbkey=CDS]	RL10	UL99	>lcl|EF999921.1_prot_ABV71527.1_30 [protein=RL10] [protein_id=ABV71527.1] [location=40963..41475] [gbkey=CDS]	>lcl|EF999921.1_prot_ABV71621.1_124 [protein=UL99] [protein_id=ABV71621.1] [location=178095..178667] [gbkey=CDS]	134	102
KQNIYER	>lcl|EF999921.1_prot_ABV71527.1_30 [protein=RL10] [protein_id=ABV71527.1] [location=40963..41475] [gbkey=CDS]	EDKAPKPSK	>lcl|EF999921.1_prot_ABV71621.1_124 [protein=UL99] [protein_id=ABV71621.1] [location=178095..178667] [gbkey=CDS]	>lcl|EF999921.1_prot_ABV71527.1_30 [protein=RL10] [protein_id=ABV71527.1] [location=40963..41475] [gbkey=CDS]->lcl|EF999921.1_prot_ABV71621.1_124 [protein=UL99] [protein_id=ABV71621.1] [location=178095..178667] [gbkey=CDS]	RL10	UL99	>lcl|EF999921.1_prot_ABV71527.1_30 [protein=RL10] [protein_id=ABV71527.1] [location=40963..41475] [gbkey=CDS]	>lcl|EF999921.1_prot_ABV71621.1_124 [protein=UL99] [protein_id=ABV71621.1] [location=178095..178667] [gbkey=CDS]	134	105
KQNIYER	>lcl|EF999921.1_prot_ABV71527.1_30 [protein=RL10] [protein_id=ABV71527.1] [location=40963..41475] [gbkey=CDS]	PSKQSK	>lcl|EF999921.1_prot_ABV71621.1_124 [protein=UL99] [protein_id=ABV71621.1] [location=178095..178667] [gbkey=CDS]	>lcl|EF999921.1_prot_ABV71527.1_30 [protein=RL10] [protein_id=ABV71527.1] [location=40963..41475] [gbkey=CDS]->lcl|EF999921.1_prot_ABV71621.1_124 [protein=UL99] [protein_id=ABV71621.1] [location=178095..178667] [gbkey=CDS]	RL10	UL99	>lcl|EF999921.1_prot_ABV71527.1_30 [protein=RL10] [protein_id=ABV71527.1] [location=40963..41475] [gbkey=CDS]	>lcl|EF999921.1_prot_ABV71621.1_124 [protein=UL99] [protein_id=ABV71621.1] [location=178095..178667] [gbkey=CDS]	134	108
KQNIYER	>lcl|EF999921.1_prot_ABV71527.1_30 [protein=RL10] [protein_id=ABV71527.1] [location=40963..41475] [gbkey=CDS]	KISQRPPTPGTK	>lcl|EF999921.1_prot_ABV71621.1_124 [protein=UL99] [protein_id=ABV71621.1] [location=178095..178667] [gbkey=CDS]	>lcl|EF999921.1_prot_ABV71527.1_30 [protein=RL10] [protein_id=ABV71527.1] [location=40963..41475] [gbkey=CDS]->lcl|EF999921.1_prot_ABV71621.1_124 [protein=UL99] [protein_id=ABV71621.1] [location=178095..178667] [gbkey=CDS]	RL10	UL99	>lcl|EF999921.1_prot_ABV71527.1_30 [protein=RL10] [protein_id=ABV71527.1] [location=40963..41475] [gbkey=CDS]	>lcl|EF999921.1_prot_ABV71621.1_124 [protein=UL99] [protein_id=ABV71621.1] [location=178095..178667] [gbkey=CDS]	134	171
KQNIYER	>lcl|EF999921.1_prot_ABV71527.1_30 [protein=RL10] [protein_id=ABV71527.1] [location=40963..41475] [gbkey=CDS]	ISQRPPTPGTKKPAAPLSF	>lcl|EF999921.1_prot_ABV71621.1_124 [protein=UL99] [protein_id=ABV71621.1] [location=178095..178667] [gbkey=CDS]	>lcl|EF999921.1_prot_ABV71527.1_30 [protein=RL10] [protein_id=ABV71527.1] [location=40963..41475] [gbkey=CDS]->lcl|EF999921.1_prot_ABV71621.1_124 [protein=UL99] [protein_id=ABV71621.1] [location=178095..178667] [gbkey=CDS]	RL10	UL99	>lcl|EF999921.1_prot_ABV71527.1_30 [protein=RL10] [protein_id=ABV71527.1] [location=40963..41475] [gbkey=CDS]	>lcl|EF999921.1_prot_ABV71621.1_124 [protein=UL99] [protein_id=ABV71621.1] [location=178095..178667] [gbkey=CDS]	134	182
KQNIYER	>lcl|EF999921.1_prot_ABV71527.1_30 [protein=RL10] [protein_id=ABV71527.1] [location=40963..41475] [gbkey=CDS]	ICCEFGTTSGEPLKDALGR	>lcl|EF999921.1_prot_ABV71621.1_124 [protein=UL99] [protein_id=ABV71621.1] [location=178095..178667] [gbkey=CDS]	>lcl|EF999921.1_prot_ABV71527.1_30 [protein=RL10] [protein_id=ABV71527.1] [location=40963..41475] [gbkey=CDS]->lcl|EF999921.1_prot_ABV71621.1_124 [protein=UL99] [protein_id=ABV71621.1] [location=178095..178667] [gbkey=CDS]	RL10	UL99	>lcl|EF999921.1_prot_ABV71527.1_30 [protein=RL10] [protein_id=ABV71527.1] [location=40963..41475] [gbkey=CDS]	>lcl|EF999921.1_prot_ABV71621.1_124 [protein=UL99] [protein_id=ABV71621.1] [location=178095..178667] [gbkey=CDS]	134	22
KQNIYER	>lcl|EF999921.1_prot_ABV71527.1_30 [protein=RL10] [protein_id=ABV71527.1] [location=40963..41475] [gbkey=CDS]	EATHDGPKK	>lcl|EF999921.1_prot_ABV71621.1_124 [protein=UL99] [protein_id=ABV71621.1] [location=178095..178667] [gbkey=CDS]	>lcl|EF999921.1_prot_ABV71527.1_30 [protein=RL10] [protein_id=ABV71527.1] [location=40963..41475] [gbkey=CDS]->lcl|EF999921.1_prot_ABV71621.1_124 [protein=UL99] [protein_id=ABV71621.1] [location=178095..178667] [gbkey=CDS]	RL10	UL99	>lcl|EF999921.1_prot_ABV71527.1_30 [protein=RL10] [protein_id=ABV71527.1] [location=40963..41475] [gbkey=CDS]	>lcl|EF999921.1_prot_ABV71621.1_124 [protein=UL99] [protein_id=ABV71621.1] [location=178095..178667] [gbkey=CDS]	134	90
EEEKNNTGTEVDQCLAYR	>lcl|EF999921.1_prot_ABV71527.1_30 [protein=RL10] [protein_id=ABV71527.1] [location=40963..41475] [gbkey=CDS]	LHPKLK	>lcl|EF999921.1_prot_ABV71622.1_125 [protein=UL100] [protein_id=ABV71622.1] [location=complement(178925..180046)] [gbkey=CDS]	>lcl|EF999921.1_prot_ABV71527.1_30 [protein=RL10] [protein_id=ABV71527.1] [location=40963..41475] [gbkey=CDS]->lcl|EF999921.1_prot_ABV71622.1_125 [protein=UL100] [protein_id=ABV71622.1] [location=complement(178925..180046)] [gbkey=CDS]	RL10	UL100	>lcl|EF999921.1_prot_ABV71527.1_30 [protein=RL10] [protein_id=ABV71527.1] [location=40963..41475] [gbkey=CDS]	>lcl|EF999921.1_prot_ABV71622.1_125 [protein=UL100] [protein_id=ABV71622.1] [location=complement(178925..180046)] [gbkey=CDS]	106	191
EEEKNNTGTEVDQCLAYR	>lcl|EF999921.1_prot_ABV71527.1_30 [protein=RL10] [protein_id=ABV71527.1] [location=40963..41475] [gbkey=CDS]	LKGTVQFR	>lcl|EF999921.1_prot_ABV71622.1_125 [protein=UL100] [protein_id=ABV71622.1] [location=complement(178925..180046)] [gbkey=CDS]	>lcl|EF999921.1_prot_ABV71527.1_30 [protein=RL10] [protein_id=ABV71527.1] [location=40963..41475] [gbkey=CDS]->lcl|EF999921.1_prot_ABV71622.1_125 [protein=UL100] [protein_id=ABV71622.1] [location=complement(178925..180046)] [gbkey=CDS]	RL10	UL100	>lcl|EF999921.1_prot_ABV71527.1_30 [protein=RL10] [protein_id=ABV71527.1] [location=40963..41475] [gbkey=CDS]	>lcl|EF999921.1_prot_ABV71622.1_125 [protein=UL100] [protein_id=ABV71622.1] [location=complement(178925..180046)] [gbkey=CDS]	106	193
KLEQHAAK	>lcl|EF999921.1_prot_ABV71527.1_30 [protein=RL10] [protein_id=ABV71527.1] [location=40963..41475] [gbkey=CDS]	MAPSHVDK	>lcl|EF999921.1_prot_ABV71622.1_125 [protein=UL100] [protein_id=ABV71622.1] [location=complement(178925..180046)] [gbkey=CDS]	>lcl|EF999921.1_prot_ABV71527.1_30 [protein=RL10] [protein_id=ABV71527.1] [location=40963..41475] [gbkey=CDS]->lcl|EF999921.1_prot_ABV71622.1_125 [protein=UL100] [protein_id=ABV71622.1] [location=complement(178925..180046)] [gbkey=CDS]	RL10	UL100	>lcl|EF999921.1_prot_ABV71527.1_30 [protein=RL10] [protein_id=ABV71527.1] [location=40963..41475] [gbkey=CDS]	>lcl|EF999921.1_prot_ABV71622.1_125 [protein=UL100] [protein_id=ABV71622.1] [location=complement(178925..180046)] [gbkey=CDS]	126	1
KLEQHAAK	>lcl|EF999921.1_prot_ABV71527.1_30 [protein=RL10] [protein_id=ABV71527.1] [location=40963..41475] [gbkey=CDS]	LKGTVQFR	>lcl|EF999921.1_prot_ABV71622.1_125 [protein=UL100] [protein_id=ABV71622.1] [location=complement(178925..180046)] [gbkey=CDS]	>lcl|EF999921.1_prot_ABV71527.1_30 [protein=RL10] [protein_id=ABV71527.1] [location=40963..41475] [gbkey=CDS]->lcl|EF999921.1_prot_ABV71622.1_125 [protein=UL100] [protein_id=ABV71622.1] [location=complement(178925..180046)] [gbkey=CDS]	RL10	UL100	>lcl|EF999921.1_prot_ABV71527.1_30 [protein=RL10] [protein_id=ABV71527.1] [location=40963..41475] [gbkey=CDS]	>lcl|EF999921.1_prot_ABV71622.1_125 [protein=UL100] [protein_id=ABV71622.1] [location=complement(178925..180046)] [gbkey=CDS]	126	193
KLEQHAAK	>lcl|EF999921.1_prot_ABV71527.1_30 [protein=RL10] [protein_id=ABV71527.1] [location=40963..41475] [gbkey=CDS]	APSHVDK	>lcl|EF999921.1_prot_ABV71622.1_125 [protein=UL100] [protein_id=ABV71622.1] [location=complement(178925..180046)] [gbkey=CDS]	>lcl|EF999921.1_prot_ABV71527.1_30 [protein=RL10] [protein_id=ABV71527.1] [location=40963..41475] [gbkey=CDS]->lcl|EF999921.1_prot_ABV71622.1_125 [protein=UL100] [protein_id=ABV71622.1] [location=complement(178925..180046)] [gbkey=CDS]	RL10	UL100	>lcl|EF999921.1_prot_ABV71527.1_30 [protein=RL10] [protein_id=ABV71527.1] [location=40963..41475] [gbkey=CDS]	>lcl|EF999921.1_prot_ABV71622.1_125 [protein=UL100] [protein_id=ABV71622.1] [location=complement(178925..180046)] [gbkey=CDS]	126	2
KLEQHAAK	>lcl|EF999921.1_prot_ABV71527.1_30 [protein=RL10] [protein_id=ABV71527.1] [location=40963..41475] [gbkey=CDS]	GSGSVKYQALATASGEEVAALSHHDSLESR	>lcl|EF999921.1_prot_ABV71622.1_125 [protein=UL100] [protein_id=ABV71622.1] [location=complement(178925..180046)] [gbkey=CDS]	>lcl|EF999921.1_prot_ABV71527.1_30 [protein=RL10] [protein_id=ABV71527.1] [location=40963..41475] [gbkey=CDS]->lcl|EF999921.1_prot_ABV71622.1_125 [protein=UL100] [protein_id=ABV71622.1] [location=complement(178925..180046)] [gbkey=CDS]	RL10	UL100	>lcl|EF999921.1_prot_ABV71527.1_30 [protein=RL10] [protein_id=ABV71527.1] [location=40963..41475] [gbkey=CDS]	>lcl|EF999921.1_prot_ABV71622.1_125 [protein=UL100] [protein_id=ABV71622.1] [location=complement(178925..180046)] [gbkey=CDS]	126	332
LEQHAAKK	>lcl|EF999921.1_prot_ABV71527.1_30 [protein=RL10] [protein_id=ABV71527.1] [location=40963..41475] [gbkey=CDS]	MAPSHVDK	>lcl|EF999921.1_prot_ABV71622.1_125 [protein=UL100] [protein_id=ABV71622.1] [location=complement(178925..180046)] [gbkey=CDS]	>lcl|EF999921.1_prot_ABV71527.1_30 [protein=RL10] [protein_id=ABV71527.1] [location=40963..41475] [gbkey=CDS]->lcl|EF999921.1_prot_ABV71622.1_125 [protein=UL100] [protein_id=ABV71622.1] [location=complement(178925..180046)] [gbkey=CDS]	RL10	UL100	>lcl|EF999921.1_prot_ABV71527.1_30 [protein=RL10] [protein_id=ABV71527.1] [location=40963..41475] [gbkey=CDS]	>lcl|EF999921.1_prot_ABV71622.1_125 [protein=UL100] [protein_id=ABV71622.1] [location=complement(178925..180046)] [gbkey=CDS]	133	1
LEQHAAKK	>lcl|EF999921.1_prot_ABV71527.1_30 [protein=RL10] [protein_id=ABV71527.1] [location=40963..41475] [gbkey=CDS]	LKGTVQFR	>lcl|EF999921.1_prot_ABV71622.1_125 [protein=UL100] [protein_id=ABV71622.1] [location=complement(178925..180046)] [gbkey=CDS]	>lcl|EF999921.1_prot_ABV71527.1_30 [protein=RL10] [protein_id=ABV71527.1] [location=40963..41475] [gbkey=CDS]->lcl|EF999921.1_prot_ABV71622.1_125 [protein=UL100] [protein_id=ABV71622.1] [location=complement(178925..180046)] [gbkey=CDS]	RL10	UL100	>lcl|EF999921.1_prot_ABV71527.1_30 [protein=RL10] [protein_id=ABV71527.1] [location=40963..41475] [gbkey=CDS]	>lcl|EF999921.1_prot_ABV71622.1_125 [protein=UL100] [protein_id=ABV71622.1] [location=complement(178925..180046)] [gbkey=CDS]	133	193
LEQHAAKK	>lcl|EF999921.1_prot_ABV71527.1_30 [protein=RL10] [protein_id=ABV71527.1] [location=40963..41475] [gbkey=CDS]	GSGSVKYQALATASGEEVAALSHHDSLESR	>lcl|EF999921.1_prot_ABV71622.1_125 [protein=UL100] [protein_id=ABV71622.1] [location=complement(178925..180046)] [gbkey=CDS]	>lcl|EF999921.1_prot_ABV71527.1_30 [protein=RL10] [protein_id=ABV71527.1] [location=40963..41475] [gbkey=CDS]->lcl|EF999921.1_prot_ABV71622.1_125 [protein=UL100] [protein_id=ABV71622.1] [location=complement(178925..180046)] [gbkey=CDS]	RL10	UL100	>lcl|EF999921.1_prot_ABV71527.1_30 [protein=RL10] [protein_id=ABV71527.1] [location=40963..41475] [gbkey=CDS]	>lcl|EF999921.1_prot_ABV71622.1_125 [protein=UL100] [protein_id=ABV71622.1] [location=complement(178925..180046)] [gbkey=CDS]	133	332
KQNIYER	>lcl|EF999921.1_prot_ABV71527.1_30 [protein=RL10] [protein_id=ABV71527.1] [location=40963..41475] [gbkey=CDS]	MAPSHVDK	>lcl|EF999921.1_prot_ABV71622.1_125 [protein=UL100] [protein_id=ABV71622.1] [location=complement(178925..180046)] [gbkey=CDS]	>lcl|EF999921.1_prot_ABV71527.1_30 [protein=RL10] [protein_id=ABV71527.1] [location=40963..41475] [gbkey=CDS]->lcl|EF999921.1_prot_ABV71622.1_125 [protein=UL100] [protein_id=ABV71622.1] [location=complement(178925..180046)] [gbkey=CDS]	RL10	UL100	>lcl|EF999921.1_prot_ABV71527.1_30 [protein=RL10] [protein_id=ABV71527.1] [location=40963..41475] [gbkey=CDS]	>lcl|EF999921.1_prot_ABV71622.1_125 [protein=UL100] [protein_id=ABV71622.1] [location=complement(178925..180046)] [gbkey=CDS]	134	1
KQNIYER	>lcl|EF999921.1_prot_ABV71527.1_30 [protein=RL10] [protein_id=ABV71527.1] [location=40963..41475] [gbkey=CDS]	KDKGMoSLNQSTR	>lcl|EF999921.1_prot_ABV71622.1_125 [protein=UL100] [protein_id=ABV71622.1] [location=complement(178925..180046)] [gbkey=CDS]	>lcl|EF999921.1_prot_ABV71527.1_30 [protein=RL10] [protein_id=ABV71527.1] [location=40963..41475] [gbkey=CDS]->lcl|EF999921.1_prot_ABV71622.1_125 [protein=UL100] [protein_id=ABV71622.1] [location=complement(178925..180046)] [gbkey=CDS]	RL10	UL100	>lcl|EF999921.1_prot_ABV71527.1_30 [protein=RL10] [protein_id=ABV71527.1] [location=40963..41475] [gbkey=CDS]	>lcl|EF999921.1_prot_ABV71622.1_125 [protein=UL100] [protein_id=ABV71622.1] [location=complement(178925..180046)] [gbkey=CDS]	134	106
KQNIYER	>lcl|EF999921.1_prot_ABV71527.1_30 [protein=RL10] [protein_id=ABV71527.1] [location=40963..41475] [gbkey=CDS]	LKGTVQFR	>lcl|EF999921.1_prot_ABV71622.1_125 [protein=UL100] [protein_id=ABV71622.1] [location=complement(178925..180046)] [gbkey=CDS]	>lcl|EF999921.1_prot_ABV71527.1_30 [protein=RL10] [protein_id=ABV71527.1] [location=40963..41475] [gbkey=CDS]->lcl|EF999921.1_prot_ABV71622.1_125 [protein=UL100] [protein_id=ABV71622.1] [location=complement(178925..180046)] [gbkey=CDS]	RL10	UL100	>lcl|EF999921.1_prot_ABV71527.1_30 [protein=RL10] [protein_id=ABV71527.1] [location=40963..41475] [gbkey=CDS]	>lcl|EF999921.1_prot_ABV71622.1_125 [protein=UL100] [protein_id=ABV71622.1] [location=complement(178925..180046)] [gbkey=CDS]	134	193
KQNIYER	>lcl|EF999921.1_prot_ABV71527.1_30 [protein=RL10] [protein_id=ABV71527.1] [location=40963..41475] [gbkey=CDS]	APSHVDK	>lcl|EF999921.1_prot_ABV71622.1_125 [protein=UL100] [protein_id=ABV71622.1] [location=complement(178925..180046)] [gbkey=CDS]	>lcl|EF999921.1_prot_ABV71527.1_30 [protein=RL10] [protein_id=ABV71527.1] [location=40963..41475] [gbkey=CDS]->lcl|EF999921.1_prot_ABV71622.1_125 [protein=UL100] [protein_id=ABV71622.1] [location=complement(178925..180046)] [gbkey=CDS]	RL10	UL100	>lcl|EF999921.1_prot_ABV71527.1_30 [protein=RL10] [protein_id=ABV71527.1] [location=40963..41475] [gbkey=CDS]	>lcl|EF999921.1_prot_ABV71622.1_125 [protein=UL100] [protein_id=ABV71622.1] [location=complement(178925..180046)] [gbkey=CDS]	134	2
KQNIYER	>lcl|EF999921.1_prot_ABV71527.1_30 [protein=RL10] [protein_id=ABV71527.1] [location=40963..41475] [gbkey=CDS]	GSGSVKYQALATASGEEVAALSHHDSLESR	>lcl|EF999921.1_prot_ABV71622.1_125 [protein=UL100] [protein_id=ABV71622.1] [location=complement(178925..180046)] [gbkey=CDS]	>lcl|EF999921.1_prot_ABV71527.1_30 [protein=RL10] [protein_id=ABV71527.1] [location=40963..41475] [gbkey=CDS]->lcl|EF999921.1_prot_ABV71622.1_125 [protein=UL100] [protein_id=ABV71622.1] [location=complement(178925..180046)] [gbkey=CDS]	RL10	UL100	>lcl|EF999921.1_prot_ABV71527.1_30 [protein=RL10] [protein_id=ABV71527.1] [location=40963..41475] [gbkey=CDS]	>lcl|EF999921.1_prot_ABV71622.1_125 [protein=UL100] [protein_id=ABV71622.1] [location=complement(178925..180046)] [gbkey=CDS]	134	332
KQNIYER	>lcl|EF999921.1_prot_ABV71527.1_30 [protein=RL10] [protein_id=ABV71527.1] [location=40963..41475] [gbkey=CDS]	APSHVDKVNTR	>lcl|EF999921.1_prot_ABV71622.1_125 [protein=UL100] [protein_id=ABV71622.1] [location=complement(178925..180046)] [gbkey=CDS]	>lcl|EF999921.1_prot_ABV71527.1_30 [protein=RL10] [protein_id=ABV71527.1] [location=40963..41475] [gbkey=CDS]->lcl|EF999921.1_prot_ABV71622.1_125 [protein=UL100] [protein_id=ABV71622.1] [location=complement(178925..180046)] [gbkey=CDS]	RL10	UL100	>lcl|EF999921.1_prot_ABV71527.1_30 [protein=RL10] [protein_id=ABV71527.1] [location=40963..41475] [gbkey=CDS]	>lcl|EF999921.1_prot_ABV71622.1_125 [protein=UL100] [protein_id=ABV71622.1] [location=complement(178925..180046)] [gbkey=CDS]	134	8
KQNIYER	>lcl|EF999921.1_prot_ABV71527.1_30 [protein=RL10] [protein_id=ABV71527.1] [location=40963..41475] [gbkey=CDS]	LEEPVEEKK	>lcl|EF999921.1_prot_ABV71632.1_135 [protein=UL119] [protein_id=ABV71632.1] [location=complement(join(200571..201187,201276..201696))] [gbkey=CDS]	>lcl|EF999921.1_prot_ABV71527.1_30 [protein=RL10] [protein_id=ABV71527.1] [location=40963..41475] [gbkey=CDS]->lcl|EF999921.1_prot_ABV71632.1_135 [protein=UL119] [protein_id=ABV71632.1] [location=complement(join(200571..201187,201276..201696))] [gbkey=CDS]	RL10	UL119	>lcl|EF999921.1_prot_ABV71527.1_30 [protein=RL10] [protein_id=ABV71527.1] [location=40963..41475] [gbkey=CDS]	>lcl|EF999921.1_prot_ABV71632.1_135 [protein=UL119] [protein_id=ABV71632.1] [location=complement(join(200571..201187,201276..201696))] [gbkey=CDS]	134	335
KQNIYER	>lcl|EF999921.1_prot_ABV71527.1_30 [protein=RL10] [protein_id=ABV71527.1] [location=40963..41475] [gbkey=CDS]	MoKHDPENVIYFR	>lcl|EF999921.1_prot_ABV71642.1_145 [protein=UL132] [protein_id=ABV71642.1] [location=complement(210642..211454)] [gbkey=CDS]	>lcl|EF999921.1_prot_ABV71527.1_30 [protein=RL10] [protein_id=ABV71527.1] [location=40963..41475] [gbkey=CDS]->lcl|EF999921.1_prot_ABV71642.1_145 [protein=UL132] [protein_id=ABV71642.1] [location=complement(210642..211454)] [gbkey=CDS]	RL10	UL132	>lcl|EF999921.1_prot_ABV71527.1_30 [protein=RL10] [protein_id=ABV71527.1] [location=40963..41475] [gbkey=CDS]	>lcl|EF999921.1_prot_ABV71642.1_145 [protein=UL132] [protein_id=ABV71642.1] [location=complement(210642..211454)] [gbkey=CDS]	134	181
KQNIYER	>lcl|EF999921.1_prot_ABV71527.1_30 [protein=RL10] [protein_id=ABV71527.1] [location=40963..41475] [gbkey=CDS]	KDGNLDTSFVNPNYGR	>lcl|EF999921.1_prot_ABV71642.1_145 [protein=UL132] [protein_id=ABV71642.1] [location=complement(210642..211454)] [gbkey=CDS]	>lcl|EF999921.1_prot_ABV71527.1_30 [protein=RL10] [protein_id=ABV71527.1] [location=40963..41475] [gbkey=CDS]->lcl|EF999921.1_prot_ABV71642.1_145 [protein=UL132] [protein_id=ABV71642.1] [location=complement(210642..211454)] [gbkey=CDS]	RL10	UL132	>lcl|EF999921.1_prot_ABV71527.1_30 [protein=RL10] [protein_id=ABV71527.1] [location=40963..41475] [gbkey=CDS]	>lcl|EF999921.1_prot_ABV71642.1_145 [protein=UL132] [protein_id=ABV71642.1] [location=complement(210642..211454)] [gbkey=CDS]	134	192
KLEQHAAK	>lcl|EF999921.1_prot_ABV71527.1_30 [protein=RL10] [protein_id=ABV71527.1] [location=40963..41475] [gbkey=CDS]	TAPKCVTTTTYLVK	>lcl|EF999921.1_prot_ABV71662.1_165 [protein=UL148D] [protein_id=ABV71662.1] [location=224472..224666] [gbkey=CDS]	>lcl|EF999921.1_prot_ABV71527.1_30 [protein=RL10] [protein_id=ABV71527.1] [location=40963..41475] [gbkey=CDS]->lcl|EF999921.1_prot_ABV71662.1_165 [protein=UL148D] [protein_id=ABV71662.1] [location=224472..224666] [gbkey=CDS]	RL10	UL148D	>lcl|EF999921.1_prot_ABV71527.1_30 [protein=RL10] [protein_id=ABV71527.1] [location=40963..41475] [gbkey=CDS]	>lcl|EF999921.1_prot_ABV71662.1_165 [protein=UL148D] [protein_id=ABV71662.1] [location=224472..224666] [gbkey=CDS]	126	5
KQNIYER	>lcl|EF999921.1_prot_ABV71527.1_30 [protein=RL10] [protein_id=ABV71527.1] [location=40963..41475] [gbkey=CDS]	CVTTTTYLVKTK	>lcl|EF999921.1_prot_ABV71662.1_165 [protein=UL148D] [protein_id=ABV71662.1] [location=224472..224666] [gbkey=CDS]	>lcl|EF999921.1_prot_ABV71527.1_30 [protein=RL10] [protein_id=ABV71527.1] [location=40963..41475] [gbkey=CDS]->lcl|EF999921.1_prot_ABV71662.1_165 [protein=UL148D] [protein_id=ABV71662.1] [location=224472..224666] [gbkey=CDS]	RL10	UL148D	>lcl|EF999921.1_prot_ABV71527.1_30 [protein=RL10] [protein_id=ABV71527.1] [location=40963..41475] [gbkey=CDS]	>lcl|EF999921.1_prot_ABV71662.1_165 [protein=UL148D] [protein_id=ABV71662.1] [location=224472..224666] [gbkey=CDS]	134	15
KQNIYER	>lcl|EF999921.1_prot_ABV71527.1_30 [protein=RL10] [protein_id=ABV71527.1] [location=40963..41475] [gbkey=CDS]	TAPKCVTTTTYLVK	>lcl|EF999921.1_prot_ABV71662.1_165 [protein=UL148D] [protein_id=ABV71662.1] [location=224472..224666] [gbkey=CDS]	>lcl|EF999921.1_prot_ABV71527.1_30 [protein=RL10] [protein_id=ABV71527.1] [location=40963..41475] [gbkey=CDS]->lcl|EF999921.1_prot_ABV71662.1_165 [protein=UL148D] [protein_id=ABV71662.1] [location=224472..224666] [gbkey=CDS]	RL10	UL148D	>lcl|EF999921.1_prot_ABV71527.1_30 [protein=RL10] [protein_id=ABV71527.1] [location=40963..41475] [gbkey=CDS]	>lcl|EF999921.1_prot_ABV71662.1_165 [protein=UL148D] [protein_id=ABV71662.1] [location=224472..224666] [gbkey=CDS]	134	5
KQNIYER	>lcl|EF999921.1_prot_ABV71527.1_30 [protein=RL10] [protein_id=ABV71527.1] [location=40963..41475] [gbkey=CDS]	VSGSFPEDSSKER	>sp|O15400|STX7_HUMAN Syntaxin-7 OS=Homo sapiens OX=9606 GN=STX7 PE=1 SV=4	>lcl|EF999921.1_prot_ABV71527.1_30 [protein=RL10] [protein_id=ABV71527.1] [location=40963..41475] [gbkey=CDS]->sp|O15400|STX7_HUMAN Syntaxin-7 OS=Homo sapiens OX=9606 GN=STX7 PE=1 SV=4	RL10	STX7	>lcl|EF999921.1_prot_ABV71527.1_30 [protein=RL10] [protein_id=ABV71527.1] [location=40963..41475] [gbkey=CDS]	>sp|O15400|STX7_HUMAN Syntaxin-7 OS=Homo sapiens OX=9606 GN=STX7 PE=1 SV=4	134	138
KLEQHAAK	>lcl|EF999921.1_prot_ABV71527.1_30 [protein=RL10] [protein_id=ABV71527.1] [location=40963..41475] [gbkey=CDS]	NQKDPR	>sp|O95857|TSN13_HUMAN Tetraspanin-13 OS=Homo sapiens OX=9606 GN=TSPAN13 PE=2 SV=1	>lcl|EF999921.1_prot_ABV71527.1_30 [protein=RL10] [protein_id=ABV71527.1] [location=40963..41475] [gbkey=CDS]->sp|O95857|TSN13_HUMAN Tetraspanin-13 OS=Homo sapiens OX=9606 GN=TSPAN13 PE=2 SV=1	RL10	TSPAN13	>lcl|EF999921.1_prot_ABV71527.1_30 [protein=RL10] [protein_id=ABV71527.1] [location=40963..41475] [gbkey=CDS]	>sp|O95857|TSN13_HUMAN Tetraspanin-13 OS=Homo sapiens OX=9606 GN=TSPAN13 PE=2 SV=1	126	194
CHAVCKCR	>lcl|EF999921.1_prot_ABV71527.1_30 [protein=RL10] [protein_id=ABV71527.1] [location=40963..41475] [gbkey=CDS]	DPSKIK	>sp|P04406|G3P_HUMAN Glyceraldehyde-3-phosphate dehydrogenase OS=Homo sapiens OX=9606 GN=GAPDH PE=1 SV=3	>lcl|EF999921.1_prot_ABV71527.1_30 [protein=RL10] [protein_id=ABV71527.1] [location=40963..41475] [gbkey=CDS]->sp|P04406|G3P_HUMAN Glyceraldehyde-3-phosphate dehydrogenase OS=Homo sapiens OX=9606 GN=GAPDH PE=1 SV=3	RL10	GAPDH	>lcl|EF999921.1_prot_ABV71527.1_30 [protein=RL10] [protein_id=ABV71527.1] [location=40963..41475] [gbkey=CDS]	>sp|P04406|G3P_HUMAN Glyceraldehyde-3-phosphate dehydrogenase OS=Homo sapiens OX=9606 GN=GAPDH PE=1 SV=3	64	84
KQNIYER	>lcl|EF999921.1_prot_ABV71527.1_30 [protein=RL10] [protein_id=ABV71527.1] [location=40963..41475] [gbkey=CDS]	SVPHLQKVFDR	>sp|P07355|ANXA2_HUMAN Annexin A2 OS=Homo sapiens OX=9606 GN=ANXA2 PE=1 SV=2,>sp|A6NMY6|AXA2L_HUMAN Putative annexin A2-like protein OS=Homo sapiens OX=9606 GN=ANXA2P2 PE=5 SV=2	>lcl|EF999921.1_prot_ABV71527.1_30 [protein=RL10] [protein_id=ABV71527.1] [location=40963..41475] [gbkey=CDS]->sp|P07355|ANXA2_HUMAN Annexin A2 OS=Homo sapiens OX=9606 GN=ANXA2 PE=1 SV=2	RL10	ANXA2	>lcl|EF999921.1_prot_ABV71527.1_30 [protein=RL10] [protein_id=ABV71527.1] [location=40963..41475] [gbkey=CDS]	>sp|P07355|ANXA2_HUMAN Annexin A2 OS=Homo sapiens OX=9606 GN=ANXA2 PE=1 SV=2	134	227
LEQHAAKK	>lcl|EF999921.1_prot_ABV71527.1_30 [protein=RL10] [protein_id=ABV71527.1] [location=40963..41475] [gbkey=CDS]	VGEFSGANKEK	>sp|P10599|THIO_HUMAN Thioredoxin OS=Homo sapiens OX=9606 GN=TXN PE=1 SV=3	>lcl|EF999921.1_prot_ABV71527.1_30 [protein=RL10] [protein_id=ABV71527.1] [location=40963..41475] [gbkey=CDS]->sp|P10599|THIO_HUMAN Thioredoxin OS=Homo sapiens OX=9606 GN=TXN PE=1 SV=3	RL10	TXN	>lcl|EF999921.1_prot_ABV71527.1_30 [protein=RL10] [protein_id=ABV71527.1] [location=40963..41475] [gbkey=CDS]	>sp|P10599|THIO_HUMAN Thioredoxin OS=Homo sapiens OX=9606 GN=TXN PE=1 SV=3	133	94
KQNIYER	>lcl|EF999921.1_prot_ABV71527.1_30 [protein=RL10] [protein_id=ABV71527.1] [location=40963..41475] [gbkey=CDS]	VGEFSGANKEK	>sp|P10599|THIO_HUMAN Thioredoxin OS=Homo sapiens OX=9606 GN=TXN PE=1 SV=3	>lcl|EF999921.1_prot_ABV71527.1_30 [protein=RL10] [protein_id=ABV71527.1] [location=40963..41475] [gbkey=CDS]->sp|P10599|THIO_HUMAN Thioredoxin OS=Homo sapiens OX=9606 GN=TXN PE=1 SV=3	RL10	TXN	>lcl|EF999921.1_prot_ABV71527.1_30 [protein=RL10] [protein_id=ABV71527.1] [location=40963..41475] [gbkey=CDS]	>sp|P10599|THIO_HUMAN Thioredoxin OS=Homo sapiens OX=9606 GN=TXN PE=1 SV=3	134	94
KQNIYER	>lcl|EF999921.1_prot_ABV71527.1_30 [protein=RL10] [protein_id=ABV71527.1] [location=40963..41475] [gbkey=CDS]	MVNHFIAEFKR	>sp|P11142|HSP7C_HUMAN Heat shock cognate 71 kDa protein OS=Homo sapiens OX=9606 GN=HSPA8 PE=1 SV=1	>lcl|EF999921.1_prot_ABV71527.1_30 [protein=RL10] [protein_id=ABV71527.1] [location=40963..41475] [gbkey=CDS]->sp|P11142|HSP7C_HUMAN Heat shock cognate 71 kDa protein OS=Homo sapiens OX=9606 GN=HSPA8 PE=1 SV=1	RL10	HSPA8	>lcl|EF999921.1_prot_ABV71527.1_30 [protein=RL10] [protein_id=ABV71527.1] [location=40963..41475] [gbkey=CDS]	>sp|P11142|HSP7C_HUMAN Heat shock cognate 71 kDa protein OS=Homo sapiens OX=9606 GN=HSPA8 PE=1 SV=1	134	246
KQNIYER	>lcl|EF999921.1_prot_ABV71527.1_30 [protein=RL10] [protein_id=ABV71527.1] [location=40963..41475] [gbkey=CDS]	YVECSALTQKGLK	>sp|P60953|CDC42_HUMAN Cell division control protein 42 homolog OS=Homo sapiens OX=9606 GN=CDC42 PE=1 SV=2	>lcl|EF999921.1_prot_ABV71527.1_30 [protein=RL10] [protein_id=ABV71527.1] [location=40963..41475] [gbkey=CDS]->sp|P60953|CDC42_HUMAN Cell division control protein 42 homolog OS=Homo sapiens OX=9606 GN=CDC42 PE=1 SV=2	RL10	CDC42	>lcl|EF999921.1_prot_ABV71527.1_30 [protein=RL10] [protein_id=ABV71527.1] [location=40963..41475] [gbkey=CDS]	>sp|P60953|CDC42_HUMAN Cell division control protein 42 homolog OS=Homo sapiens OX=9606 GN=CDC42 PE=1 SV=2	134	163
CHAVCKCR	>lcl|EF999921.1_prot_ABV71527.1_30 [protein=RL10] [protein_id=ABV71527.1] [location=40963..41475] [gbkey=CDS]	VVGKEQGQNLAR	>sp|P61224|RAP1B_HUMAN Ras-related protein Rap-1b OS=Homo sapiens OX=9606 GN=RAP1B PE=1 SV=1,>sp|A6NIZ1|RP1BL_HUMAN Ras-related protein Rap-1b-like protein OS=Homo sapiens OX=9606 PE=2 SV=1	>lcl|EF999921.1_prot_ABV71527.1_30 [protein=RL10] [protein_id=ABV71527.1] [location=40963..41475] [gbkey=CDS]->sp|P61224|RAP1B_HUMAN Ras-related protein Rap-1b OS=Homo sapiens OX=9606 GN=RAP1B PE=1 SV=1	RL10	RAP1B	>lcl|EF999921.1_prot_ABV71527.1_30 [protein=RL10] [protein_id=ABV71527.1] [location=40963..41475] [gbkey=CDS]	>sp|P61224|RAP1B_HUMAN Ras-related protein Rap-1b OS=Homo sapiens OX=9606 GN=RAP1B PE=1 SV=1	64	128
KQNIYER	>lcl|EF999921.1_prot_ABV71527.1_30 [protein=RL10] [protein_id=ABV71527.1] [location=40963..41475] [gbkey=CDS]	AHQVVEDGYEFFAKR	>sp|P62136|PP1A_HUMAN Serine/threonine-protein phosphatase PP1-alpha catalytic subunit OS=Homo sapiens OX=9606 GN=PPP1CA PE=1 SV=1,>sp|P62140|PP1B_HUMAN Serine/threonine-protein phosphatase PP1-beta catalytic subunit OS=Homo sapiens OX=9606 GN=PPP1CB PE=1 SV=3	>lcl|EF999921.1_prot_ABV71527.1_30 [protein=RL10] [protein_id=ABV71527.1] [location=40963..41475] [gbkey=CDS]->sp|P62136|PP1A_HUMAN Serine/threonine-protein phosphatase PP1-alpha catalytic subunit OS=Homo sapiens OX=9606 GN=PPP1CA PE=1 SV=1	RL10	PPP1CA	>lcl|EF999921.1_prot_ABV71527.1_30 [protein=RL10] [protein_id=ABV71527.1] [location=40963..41475] [gbkey=CDS]	>sp|P62136|PP1A_HUMAN Serine/threonine-protein phosphatase PP1-alpha catalytic subunit OS=Homo sapiens OX=9606 GN=PPP1CA PE=1 SV=1	134	260
KQNIYER	>lcl|EF999921.1_prot_ABV71527.1_30 [protein=RL10] [protein_id=ABV71527.1] [location=40963..41475] [gbkey=CDS]	VSFELFADKVPK	>sp|P62937|PPIA_HUMAN Peptidyl-prolyl cis-trans isomerase A OS=Homo sapiens OX=9606 GN=PPIA PE=1 SV=2	>lcl|EF999921.1_prot_ABV71527.1_30 [protein=RL10] [protein_id=ABV71527.1] [location=40963..41475] [gbkey=CDS]->sp|P62937|PPIA_HUMAN Peptidyl-prolyl cis-trans isomerase A OS=Homo sapiens OX=9606 GN=PPIA PE=1 SV=2	RL10	PPIA	>lcl|EF999921.1_prot_ABV71527.1_30 [protein=RL10] [protein_id=ABV71527.1] [location=40963..41475] [gbkey=CDS]	>sp|P62937|PPIA_HUMAN Peptidyl-prolyl cis-trans isomerase A OS=Homo sapiens OX=9606 GN=PPIA PE=1 SV=2	134	28
KQNIYER	>lcl|EF999921.1_prot_ABV71527.1_30 [protein=RL10] [protein_id=ABV71527.1] [location=40963..41475] [gbkey=CDS]	HNGTGGKSIYGEK	>sp|P62937|PPIA_HUMAN Peptidyl-prolyl cis-trans isomerase A OS=Homo sapiens OX=9606 GN=PPIA PE=1 SV=2	>lcl|EF999921.1_prot_ABV71527.1_30 [protein=RL10] [protein_id=ABV71527.1] [location=40963..41475] [gbkey=CDS]->sp|P62937|PPIA_HUMAN Peptidyl-prolyl cis-trans isomerase A OS=Homo sapiens OX=9606 GN=PPIA PE=1 SV=2	RL10	PPIA	>lcl|EF999921.1_prot_ABV71527.1_30 [protein=RL10] [protein_id=ABV71527.1] [location=40963..41475] [gbkey=CDS]	>sp|P62937|PPIA_HUMAN Peptidyl-prolyl cis-trans isomerase A OS=Homo sapiens OX=9606 GN=PPIA PE=1 SV=2	134	76
KQNIYER	>lcl|EF999921.1_prot_ABV71527.1_30 [protein=RL10] [protein_id=ABV71527.1] [location=40963..41475] [gbkey=CDS]	SIYGEKFEDENFILK	>sp|P62937|PPIA_HUMAN Peptidyl-prolyl cis-trans isomerase A OS=Homo sapiens OX=9606 GN=PPIA PE=1 SV=2	>lcl|EF999921.1_prot_ABV71527.1_30 [protein=RL10] [protein_id=ABV71527.1] [location=40963..41475] [gbkey=CDS]->sp|P62937|PPIA_HUMAN Peptidyl-prolyl cis-trans isomerase A OS=Homo sapiens OX=9606 GN=PPIA PE=1 SV=2	RL10	PPIA	>lcl|EF999921.1_prot_ABV71527.1_30 [protein=RL10] [protein_id=ABV71527.1] [location=40963..41475] [gbkey=CDS]	>sp|P62937|PPIA_HUMAN Peptidyl-prolyl cis-trans isomerase A OS=Homo sapiens OX=9606 GN=PPIA PE=1 SV=2	134	82
KQNIYER	>lcl|EF999921.1_prot_ABV71527.1_30 [protein=RL10] [protein_id=ABV71527.1] [location=40963..41475] [gbkey=CDS]	LIFAGKQLEDGR	>sp|P62979|RS27A_HUMAN Ubiquitin-40S ribosomal protein S27a OS=Homo sapiens OX=9606 GN=RPS27A PE=1 SV=2,>sp|P62987|RL40_HUMAN Ubiquitin-60S ribosomal protein L40 OS=Homo sapiens OX=9606 GN=UBA52 PE=1 SV=2,>sp|P0CG47|UBB_HUMAN Polyubiquitin-B OS=Homo sapiens OX=9606 GN=UBB PE=1 SV=1,>sp|P0CG48|UBC_HUMAN Polyubiquitin-C OS=Homo sapiens OX=9606 GN=UBC PE=1 SV=3	>lcl|EF999921.1_prot_ABV71527.1_30 [protein=RL10] [protein_id=ABV71527.1] [location=40963..41475] [gbkey=CDS]->sp|P62979|RS27A_HUMAN Ubiquitin-40S ribosomal protein S27a OS=Homo sapiens OX=9606 GN=RPS27A PE=1 SV=2	RL10	RPS27A	>lcl|EF999921.1_prot_ABV71527.1_30 [protein=RL10] [protein_id=ABV71527.1] [location=40963..41475] [gbkey=CDS]	>sp|P62979|RS27A_HUMAN Ubiquitin-40S ribosomal protein S27a OS=Homo sapiens OX=9606 GN=RPS27A PE=1 SV=2	134	48
KLEQHAAK	>lcl|EF999921.1_prot_ABV71527.1_30 [protein=RL10] [protein_id=ABV71527.1] [location=40963..41475] [gbkey=CDS]	VNVDKVLER	>sp|P63027|VAMP2_HUMAN Vesicle-associated membrane protein 2 OS=Homo sapiens OX=9606 GN=VAMP2 PE=1 SV=3,>sp|Q15836|VAMP3_HUMAN Vesicle-associated membrane protein 3 OS=Homo sapiens OX=9606 GN=VAMP3 PE=1 SV=3	>lcl|EF999921.1_prot_ABV71527.1_30 [protein=RL10] [protein_id=ABV71527.1] [location=40963..41475] [gbkey=CDS]->sp|P63027|VAMP2_HUMAN Vesicle-associated membrane protein 2 OS=Homo sapiens OX=9606 GN=VAMP2 PE=1 SV=3	RL10	VAMP2	>lcl|EF999921.1_prot_ABV71527.1_30 [protein=RL10] [protein_id=ABV71527.1] [location=40963..41475] [gbkey=CDS]	>sp|P63027|VAMP2_HUMAN Vesicle-associated membrane protein 2 OS=Homo sapiens OX=9606 GN=VAMP2 PE=1 SV=3	126	52
KLEQHAAK	>lcl|EF999921.1_prot_ABV71527.1_30 [protein=RL10] [protein_id=ABV71527.1] [location=40963..41475] [gbkey=CDS]	DQKLSELDDR	>sp|P63027|VAMP2_HUMAN Vesicle-associated membrane protein 2 OS=Homo sapiens OX=9606 GN=VAMP2 PE=1 SV=3,>sp|Q15836|VAMP3_HUMAN Vesicle-associated membrane protein 3 OS=Homo sapiens OX=9606 GN=VAMP3 PE=1 SV=3	>lcl|EF999921.1_prot_ABV71527.1_30 [protein=RL10] [protein_id=ABV71527.1] [location=40963..41475] [gbkey=CDS]->sp|P63027|VAMP2_HUMAN Vesicle-associated membrane protein 2 OS=Homo sapiens OX=9606 GN=VAMP2 PE=1 SV=3	RL10	VAMP2	>lcl|EF999921.1_prot_ABV71527.1_30 [protein=RL10] [protein_id=ABV71527.1] [location=40963..41475] [gbkey=CDS]	>sp|P63027|VAMP2_HUMAN Vesicle-associated membrane protein 2 OS=Homo sapiens OX=9606 GN=VAMP2 PE=1 SV=3	126	59
LEQHAAKK	>lcl|EF999921.1_prot_ABV71527.1_30 [protein=RL10] [protein_id=ABV71527.1] [location=40963..41475] [gbkey=CDS]	DQKLSELDDR	>sp|P63027|VAMP2_HUMAN Vesicle-associated membrane protein 2 OS=Homo sapiens OX=9606 GN=VAMP2 PE=1 SV=3,>sp|Q15836|VAMP3_HUMAN Vesicle-associated membrane protein 3 OS=Homo sapiens OX=9606 GN=VAMP3 PE=1 SV=3	>lcl|EF999921.1_prot_ABV71527.1_30 [protein=RL10] [protein_id=ABV71527.1] [location=40963..41475] [gbkey=CDS]->sp|P63027|VAMP2_HUMAN Vesicle-associated membrane protein 2 OS=Homo sapiens OX=9606 GN=VAMP2 PE=1 SV=3	RL10	VAMP2	>lcl|EF999921.1_prot_ABV71527.1_30 [protein=RL10] [protein_id=ABV71527.1] [location=40963..41475] [gbkey=CDS]	>sp|P63027|VAMP2_HUMAN Vesicle-associated membrane protein 2 OS=Homo sapiens OX=9606 GN=VAMP2 PE=1 SV=3	133	59
KQNIYER	>lcl|EF999921.1_prot_ABV71527.1_30 [protein=RL10] [protein_id=ABV71527.1] [location=40963..41475] [gbkey=CDS]	VNVDKVLER	>sp|P63027|VAMP2_HUMAN Vesicle-associated membrane protein 2 OS=Homo sapiens OX=9606 GN=VAMP2 PE=1 SV=3,>sp|Q15836|VAMP3_HUMAN Vesicle-associated membrane protein 3 OS=Homo sapiens OX=9606 GN=VAMP3 PE=1 SV=3	>lcl|EF999921.1_prot_ABV71527.1_30 [protein=RL10] [protein_id=ABV71527.1] [location=40963..41475] [gbkey=CDS]->sp|P63027|VAMP2_HUMAN Vesicle-associated membrane protein 2 OS=Homo sapiens OX=9606 GN=VAMP2 PE=1 SV=3	RL10	VAMP2	>lcl|EF999921.1_prot_ABV71527.1_30 [protein=RL10] [protein_id=ABV71527.1] [location=40963..41475] [gbkey=CDS]	>sp|P63027|VAMP2_HUMAN Vesicle-associated membrane protein 2 OS=Homo sapiens OX=9606 GN=VAMP2 PE=1 SV=3	134	52
KQNIYER	>lcl|EF999921.1_prot_ABV71527.1_30 [protein=RL10] [protein_id=ABV71527.1] [location=40963..41475] [gbkey=CDS]	DQKLSELDDR	>sp|P63027|VAMP2_HUMAN Vesicle-associated membrane protein 2 OS=Homo sapiens OX=9606 GN=VAMP2 PE=1 SV=3,>sp|Q15836|VAMP3_HUMAN Vesicle-associated membrane protein 3 OS=Homo sapiens OX=9606 GN=VAMP3 PE=1 SV=3	>lcl|EF999921.1_prot_ABV71527.1_30 [protein=RL10] [protein_id=ABV71527.1] [location=40963..41475] [gbkey=CDS]->sp|P63027|VAMP2_HUMAN Vesicle-associated membrane protein 2 OS=Homo sapiens OX=9606 GN=VAMP2 PE=1 SV=3	RL10	VAMP2	>lcl|EF999921.1_prot_ABV71527.1_30 [protein=RL10] [protein_id=ABV71527.1] [location=40963..41475] [gbkey=CDS]	>sp|P63027|VAMP2_HUMAN Vesicle-associated membrane protein 2 OS=Homo sapiens OX=9606 GN=VAMP2 PE=1 SV=3	134	59
KQNIYER	>lcl|EF999921.1_prot_ABV71527.1_30 [protein=RL10] [protein_id=ABV71527.1] [location=40963..41475] [gbkey=CDS]	ADALQAGASQFETSAAKLK	>sp|P63027|VAMP2_HUMAN Vesicle-associated membrane protein 2 OS=Homo sapiens OX=9606 GN=VAMP2 PE=1 SV=3,>sp|Q15836|VAMP3_HUMAN Vesicle-associated membrane protein 3 OS=Homo sapiens OX=9606 GN=VAMP3 PE=1 SV=3	>lcl|EF999921.1_prot_ABV71527.1_30 [protein=RL10] [protein_id=ABV71527.1] [location=40963..41475] [gbkey=CDS]->sp|P63027|VAMP2_HUMAN Vesicle-associated membrane protein 2 OS=Homo sapiens OX=9606 GN=VAMP2 PE=1 SV=3	RL10	VAMP2	>lcl|EF999921.1_prot_ABV71527.1_30 [protein=RL10] [protein_id=ABV71527.1] [location=40963..41475] [gbkey=CDS]	>sp|P63027|VAMP2_HUMAN Vesicle-associated membrane protein 2 OS=Homo sapiens OX=9606 GN=VAMP2 PE=1 SV=3	134	83
KQNIYER	>lcl|EF999921.1_prot_ABV71527.1_30 [protein=RL10] [protein_id=ABV71527.1] [location=40963..41475] [gbkey=CDS]	GRPCKIVEMSTSK	>sp|P63241|IF5A1_HUMAN Eukaryotic translation initiation factor 5A-1 OS=Homo sapiens OX=9606 GN=EIF5A PE=1 SV=2,>sp|Q9GZV4|IF5A2_HUMAN Eukaryotic translation initiation factor 5A-2 OS=Homo sapiens OX=9606 GN=EIF5A2 PE=1 SV=3	>lcl|EF999921.1_prot_ABV71527.1_30 [protein=RL10] [protein_id=ABV71527.1] [location=40963..41475] [gbkey=CDS]->sp|P63241|IF5A1_HUMAN Eukaryotic translation initiation factor 5A-1 OS=Homo sapiens OX=9606 GN=EIF5A PE=1 SV=2	RL10	EIF5A	>lcl|EF999921.1_prot_ABV71527.1_30 [protein=RL10] [protein_id=ABV71527.1] [location=40963..41475] [gbkey=CDS]	>sp|P63241|IF5A1_HUMAN Eukaryotic translation initiation factor 5A-1 OS=Homo sapiens OX=9606 GN=EIF5A PE=1 SV=2	134	39
KQNIYER	>lcl|EF999921.1_prot_ABV71527.1_30 [protein=RL10] [protein_id=ABV71527.1] [location=40963..41475] [gbkey=CDS]	TTILYKLK	>sp|P18085|ARF4_HUMAN ADP-ribosylation factor 4 OS=Homo sapiens OX=9606 GN=ARF4 PE=1 SV=3,>sp|P84077|ARF1_HUMAN ADP-ribosylation factor 1 OS=Homo sapiens OX=9606 GN=ARF1 PE=1 SV=2,>sp|P61204|ARF3_HUMAN ADP-ribosylation factor 3 OS=Homo sapiens OX=9606 GN=ARF3 PE=1 SV=2,>sp|P62330|ARF6_HUMAN ADP-ribosylation factor 6 OS=Homo sapiens OX=9606 GN=ARF6 PE=1 SV=2,>sp|P84085|ARF5_HUMAN ADP-ribosylation …	>lcl|EF999921.1_prot_ABV71527.1_30 [protein=RL10] [protein_id=ABV71527.1] [location=40963..41475] [gbkey=CDS]->sp|P84077|ARF1_HUMAN ADP-ribosylation factor 1 OS=Homo sapiens OX=9606 GN=ARF1 PE=1 SV=2	RL10	ARF1	>lcl|EF999921.1_prot_ABV71527.1_30 [protein=RL10] [protein_id=ABV71527.1] [location=40963..41475] [gbkey=CDS]	>sp|P84077|ARF1_HUMAN ADP-ribosylation factor 1 OS=Homo sapiens OX=9606 GN=ARF1 PE=1 SV=2	134	36
KQNIYER	>lcl|EF999921.1_prot_ABV71527.1_30 [protein=RL10] [protein_id=ABV71527.1] [location=40963..41475] [gbkey=CDS]	QDLPNAMNAAEITDKLGLHSLR	>sp|P84077|ARF1_HUMAN ADP-ribosylation factor 1 OS=Homo sapiens OX=9606 GN=ARF1 PE=1 SV=2,>sp|P61204|ARF3_HUMAN ADP-ribosylation factor 3 OS=Homo sapiens OX=9606 GN=ARF3 PE=1 SV=2	>lcl|EF999921.1_prot_ABV71527.1_30 [protein=RL10] [protein_id=ABV71527.1] [location=40963..41475] [gbkey=CDS]->sp|P84077|ARF1_HUMAN ADP-ribosylation factor 1 OS=Homo sapiens OX=9606 GN=ARF1 PE=1 SV=2	RL10	ARF1	>lcl|EF999921.1_prot_ABV71527.1_30 [protein=RL10] [protein_id=ABV71527.1] [location=40963..41475] [gbkey=CDS]	>sp|P84077|ARF1_HUMAN ADP-ribosylation factor 1 OS=Homo sapiens OX=9606 GN=ARF1 PE=1 SV=2	134	142
KQNIYER	>lcl|EF999921.1_prot_ABV71527.1_30 [protein=RL10] [protein_id=ABV71527.1] [location=40963..41475] [gbkey=CDS]	LLKFDQLNIQR	>sp|Q01968|OCRL_HUMAN Inositol polyphosphate 5-phosphatase OCRL OS=Homo sapiens OX=9606 GN=OCRL PE=1 SV=3	>lcl|EF999921.1_prot_ABV71527.1_30 [protein=RL10] [protein_id=ABV71527.1] [location=40963..41475] [gbkey=CDS]->sp|Q01968|OCRL_HUMAN Inositol polyphosphate 5-phosphatase OCRL OS=Homo sapiens OX=9606 GN=OCRL PE=1 SV=3	RL10	OCRL	>lcl|EF999921.1_prot_ABV71527.1_30 [protein=RL10] [protein_id=ABV71527.1] [location=40963..41475] [gbkey=CDS]	>sp|Q01968|OCRL_HUMAN Inositol polyphosphate 5-phosphatase OCRL OS=Homo sapiens OX=9606 GN=OCRL PE=1 SV=3	134	449
KQNIYER	>lcl|EF999921.1_prot_ABV71527.1_30 [protein=RL10] [protein_id=ABV71527.1] [location=40963..41475] [gbkey=CDS]	ETDANLGKSSR	>sp|Q96AJ9|VTI1A_HUMAN Vesicle transport through interaction with t-SNAREs homolog 1A OS=Homo sapiens OX=9606 GN=VTI1A PE=1 SV=2	>lcl|EF999921.1_prot_ABV71527.1_30 [protein=RL10] [protein_id=ABV71527.1] [location=40963..41475] [gbkey=CDS]->sp|Q96AJ9|VTI1A_HUMAN Vesicle transport through interaction with t-SNAREs homolog 1A OS=Homo sapiens OX=9606 GN=VTI1A PE=1 SV=2	RL10	VTI1A	>lcl|EF999921.1_prot_ABV71527.1_30 [protein=RL10] [protein_id=ABV71527.1] [location=40963..41475] [gbkey=CDS]	>sp|Q96AJ9|VTI1A_HUMAN Vesicle transport through interaction with t-SNAREs homolog 1A OS=Homo sapiens OX=9606 GN=VTI1A PE=1 SV=2	134	176
KQNIYER	>lcl|EF999921.1_prot_ABV71527.1_30 [protein=RL10] [protein_id=ABV71527.1] [location=40963..41475] [gbkey=CDS]	LETDFKR	>sp|Q96AJ9|VTI1A_HUMAN Vesicle transport through interaction with t-SNAREs homolog 1A OS=Homo sapiens OX=9606 GN=VTI1A PE=1 SV=2	>lcl|EF999921.1_prot_ABV71527.1_30 [protein=RL10] [protein_id=ABV71527.1] [location=40963..41475] [gbkey=CDS]->sp|Q96AJ9|VTI1A_HUMAN Vesicle transport through interaction with t-SNAREs homolog 1A OS=Homo sapiens OX=9606 GN=VTI1A PE=1 SV=2	RL10	VTI1A	>lcl|EF999921.1_prot_ABV71527.1_30 [protein=RL10] [protein_id=ABV71527.1] [location=40963..41475] [gbkey=CDS]	>sp|Q96AJ9|VTI1A_HUMAN Vesicle transport through interaction with t-SNAREs homolog 1A OS=Homo sapiens OX=9606 GN=VTI1A PE=1 SV=2	134	89
KQNIYER	>lcl|EF999921.1_prot_ABV71527.1_30 [protein=RL10] [protein_id=ABV71527.1] [location=40963..41475] [gbkey=CDS]	RFDEAALSIQKEK	>sp|Q99747|SNAG_HUMAN Gamma-soluble NSF attachment protein OS=Homo sapiens OX=9606 GN=NAPG PE=1 SV=1	>lcl|EF999921.1_prot_ABV71527.1_30 [protein=RL10] [protein_id=ABV71527.1] [location=40963..41475] [gbkey=CDS]->sp|Q99747|SNAG_HUMAN Gamma-soluble NSF attachment protein OS=Homo sapiens OX=9606 GN=NAPG PE=1 SV=1	RL10	NAPG	>lcl|EF999921.1_prot_ABV71527.1_30 [protein=RL10] [protein_id=ABV71527.1] [location=40963..41475] [gbkey=CDS]	>sp|Q99747|SNAG_HUMAN Gamma-soluble NSF attachment protein OS=Homo sapiens OX=9606 GN=NAPG PE=1 SV=1	134	179
KQNIYER	>lcl|EF999921.1_prot_ABV71527.1_30 [protein=RL10] [protein_id=ABV71527.1] [location=40963..41475] [gbkey=CDS]	ISFQPAVAGIKGDK	>sp|Q9NQX7|ITM2C_HUMAN Integral membrane protein 2C OS=Homo sapiens OX=9606 GN=ITM2C PE=1 SV=1	>lcl|EF999921.1_prot_ABV71527.1_30 [protein=RL10] [protein_id=ABV71527.1] [location=40963..41475] [gbkey=CDS]->sp|Q9NQX7|ITM2C_HUMAN Integral membrane protein 2C OS=Homo sapiens OX=9606 GN=ITM2C PE=1 SV=1	RL10	ITM2C	>lcl|EF999921.1_prot_ABV71527.1_30 [protein=RL10] [protein_id=ABV71527.1] [location=40963..41475] [gbkey=CDS]	>sp|Q9NQX7|ITM2C_HUMAN Integral membrane protein 2C OS=Homo sapiens OX=9606 GN=ITM2C PE=1 SV=1	134	14
KQNIYER	>lcl|EF999921.1_prot_ABV71527.1_30 [protein=RL10] [protein_id=ABV71527.1] [location=40963..41475] [gbkey=CDS]	VTFNSALAQKEAK	>sp|Q9Y287|ITM2B_HUMAN Integral membrane protein 2B OS=Homo sapiens OX=9606 GN=ITM2B PE=1 SV=1	>lcl|EF999921.1_prot_ABV71527.1_30 [protein=RL10] [protein_id=ABV71527.1] [location=40963..41475] [gbkey=CDS]->sp|Q9Y287|ITM2B_HUMAN Integral membrane protein 2B OS=Homo sapiens OX=9606 GN=ITM2B PE=1 SV=1	RL10	ITM2B	>lcl|EF999921.1_prot_ABV71527.1_30 [protein=RL10] [protein_id=ABV71527.1] [location=40963..41475] [gbkey=CDS]	>sp|Q9Y287|ITM2B_HUMAN Integral membrane protein 2B OS=Homo sapiens OX=9606 GN=ITM2B PE=1 SV=1	134	13
YLTSSLVKR	>lcl|EF999921.1_prot_ABV71554.1_57 [protein=UL24] [protein_id=ABV71554.1] [location=complement(61750..62652)] [gbkey=CDS]	VLGLGTVSLKGENAPFPHLR	>lcl|EF999921.1_prot_ABV71554.1_57 [protein=UL24] [protein_id=ABV71554.1] [location=complement(61750..62652)] [gbkey=CDS]	>lcl|EF999921.1_prot_ABV71554.1_57 [protein=UL24] [protein_id=ABV71554.1] [location=complement(61750..62652)] [gbkey=CDS]->lcl|EF999921.1_prot_ABV71554.1_57 [protein=UL24] [protein_id=ABV71554.1] [location=complement(61750..62652)] [gbkey=CDS]	UL24	UL24	>lcl|EF999921.1_prot_ABV71554.1_57 [protein=UL24] [protein_id=ABV71554.1] [location=complement(61750..62652)] [gbkey=CDS]	>lcl|EF999921.1_prot_ABV71554.1_57 [protein=UL24] [protein_id=ABV71554.1] [location=complement(61750..62652)] [gbkey=CDS]	143	220
YLTSSLVKR	>lcl|EF999921.1_prot_ABV71554.1_57 [protein=UL24] [protein_id=ABV71554.1] [location=complement(61750..62652)] [gbkey=CDS]	VPDCPKGR	>lcl|EF999921.1_prot_ABV71554.1_57 [protein=UL24] [protein_id=ABV71554.1] [location=complement(61750..62652)] [gbkey=CDS]	>lcl|EF999921.1_prot_ABV71554.1_57 [protein=UL24] [protein_id=ABV71554.1] [location=complement(61750..62652)] [gbkey=CDS]->lcl|EF999921.1_prot_ABV71554.1_57 [protein=UL24] [protein_id=ABV71554.1] [location=complement(61750..62652)] [gbkey=CDS]	UL24	UL24	>lcl|EF999921.1_prot_ABV71554.1_57 [protein=UL24] [protein_id=ABV71554.1] [location=complement(61750..62652)] [gbkey=CDS]	>lcl|EF999921.1_prot_ABV71554.1_57 [protein=UL24] [protein_id=ABV71554.1] [location=complement(61750..62652)] [gbkey=CDS]	143	295
YLTSSLVKR	>lcl|EF999921.1_prot_ABV71554.1_57 [protein=UL24] [protein_id=ABV71554.1] [location=complement(61750..62652)] [gbkey=CDS]	FVNEAVLSPDQQKK	>lcl|EF999921.1_prot_ABV71554.1_57 [protein=UL24] [protein_id=ABV71554.1] [location=complement(61750..62652)] [gbkey=CDS]	>lcl|EF999921.1_prot_ABV71554.1_57 [protein=UL24] [protein_id=ABV71554.1] [location=complement(61750..62652)] [gbkey=CDS]->lcl|EF999921.1_prot_ABV71554.1_57 [protein=UL24] [protein_id=ABV71554.1] [location=complement(61750..62652)] [gbkey=CDS]	UL24	UL24	>lcl|EF999921.1_prot_ABV71554.1_57 [protein=UL24] [protein_id=ABV71554.1] [location=complement(61750..62652)] [gbkey=CDS]	>lcl|EF999921.1_prot_ABV71554.1_57 [protein=UL24] [protein_id=ABV71554.1] [location=complement(61750..62652)] [gbkey=CDS]	143	87
NIKTAFGMR	>lcl|EF999921.1_prot_ABV71554.1_57 [protein=UL24] [protein_id=ABV71554.1] [location=complement(61750..62652)] [gbkey=CDS]	FVNEAVLSPDQQKK	>lcl|EF999921.1_prot_ABV71554.1_57 [protein=UL24] [protein_id=ABV71554.1] [location=complement(61750..62652)] [gbkey=CDS]	>lcl|EF999921.1_prot_ABV71554.1_57 [protein=UL24] [protein_id=ABV71554.1] [location=complement(61750..62652)] [gbkey=CDS]->lcl|EF999921.1_prot_ABV71554.1_57 [protein=UL24] [protein_id=ABV71554.1] [location=complement(61750..62652)] [gbkey=CDS]	UL24	UL24	>lcl|EF999921.1_prot_ABV71554.1_57 [protein=UL24] [protein_id=ABV71554.1] [location=complement(61750..62652)] [gbkey=CDS]	>lcl|EF999921.1_prot_ABV71554.1_57 [protein=UL24] [protein_id=ABV71554.1] [location=complement(61750..62652)] [gbkey=CDS]	204	87
VLGLGTVSLKGENAPFPHLR	>lcl|EF999921.1_prot_ABV71554.1_57 [protein=UL24] [protein_id=ABV71554.1] [location=complement(61750..62652)] [gbkey=CDS]	VPDCPKGR	>lcl|EF999921.1_prot_ABV71554.1_57 [protein=UL24] [protein_id=ABV71554.1] [location=complement(61750..62652)] [gbkey=CDS]	>lcl|EF999921.1_prot_ABV71554.1_57 [protein=UL24] [protein_id=ABV71554.1] [location=complement(61750..62652)] [gbkey=CDS]->lcl|EF999921.1_prot_ABV71554.1_57 [protein=UL24] [protein_id=ABV71554.1] [location=complement(61750..62652)] [gbkey=CDS]	UL24	UL24	>lcl|EF999921.1_prot_ABV71554.1_57 [protein=UL24] [protein_id=ABV71554.1] [location=complement(61750..62652)] [gbkey=CDS]	>lcl|EF999921.1_prot_ABV71554.1_57 [protein=UL24] [protein_id=ABV71554.1] [location=complement(61750..62652)] [gbkey=CDS]	220	295
VPDCPKGR	>lcl|EF999921.1_prot_ABV71554.1_57 [protein=UL24] [protein_id=ABV71554.1] [location=complement(61750..62652)] [gbkey=CDS]	FVNEAVLSPDQQKK	>lcl|EF999921.1_prot_ABV71554.1_57 [protein=UL24] [protein_id=ABV71554.1] [location=complement(61750..62652)] [gbkey=CDS]	>lcl|EF999921.1_prot_ABV71554.1_57 [protein=UL24] [protein_id=ABV71554.1] [location=complement(61750..62652)] [gbkey=CDS]->lcl|EF999921.1_prot_ABV71554.1_57 [protein=UL24] [protein_id=ABV71554.1] [location=complement(61750..62652)] [gbkey=CDS]	UL24	UL24	>lcl|EF999921.1_prot_ABV71554.1_57 [protein=UL24] [protein_id=ABV71554.1] [location=complement(61750..62652)] [gbkey=CDS]	>lcl|EF999921.1_prot_ABV71554.1_57 [protein=UL24] [protein_id=ABV71554.1] [location=complement(61750..62652)] [gbkey=CDS]	295	87
VLGLGTVSLKGENAPFPHLR	>lcl|EF999921.1_prot_ABV71554.1_57 [protein=UL24] [protein_id=ABV71554.1] [location=complement(61750..62652)] [gbkey=CDS]	KGVTDGQYATSLR	>lcl|EF999921.1_prot_ABV71555.1_58 [protein=UL25] [protein_id=ABV71555.1] [location=62874..64844] [gbkey=CDS]	>lcl|EF999921.1_prot_ABV71554.1_57 [protein=UL24] [protein_id=ABV71554.1] [location=complement(61750..62652)] [gbkey=CDS]->lcl|EF999921.1_prot_ABV71555.1_58 [protein=UL25] [protein_id=ABV71555.1] [location=62874..64844] [gbkey=CDS]	UL24	UL25	>lcl|EF999921.1_prot_ABV71554.1_57 [protein=UL24] [protein_id=ABV71554.1] [location=complement(61750..62652)] [gbkey=CDS]	>lcl|EF999921.1_prot_ABV71555.1_58 [protein=UL25] [protein_id=ABV71555.1] [location=62874..64844] [gbkey=CDS]	220	322
VPDCPKGR	>lcl|EF999921.1_prot_ABV71554.1_57 [protein=UL24] [protein_id=ABV71554.1] [location=complement(61750..62652)] [gbkey=CDS]	KGVTDGQYATSLR	>lcl|EF999921.1_prot_ABV71555.1_58 [protein=UL25] [protein_id=ABV71555.1] [location=62874..64844] [gbkey=CDS]	>lcl|EF999921.1_prot_ABV71554.1_57 [protein=UL24] [protein_id=ABV71554.1] [location=complement(61750..62652)] [gbkey=CDS]->lcl|EF999921.1_prot_ABV71555.1_58 [protein=UL25] [protein_id=ABV71555.1] [location=62874..64844] [gbkey=CDS]	UL24	UL25	>lcl|EF999921.1_prot_ABV71554.1_57 [protein=UL24] [protein_id=ABV71554.1] [location=complement(61750..62652)] [gbkey=CDS]	>lcl|EF999921.1_prot_ABV71555.1_58 [protein=UL25] [protein_id=ABV71555.1] [location=62874..64844] [gbkey=CDS]	295	322
YLTSSLVKR	>lcl|EF999921.1_prot_ABV71554.1_57 [protein=UL24] [protein_id=ABV71554.1] [location=complement(61750..62652)] [gbkey=CDS]	HLTQKPDVDLEAHPK	>lcl|EF999921.1_prot_ABV71562.1_65 [protein=UL32] [protein_id=ABV71562.1] [location=complement(72668..75817)] [gbkey=CDS]	>lcl|EF999921.1_prot_ABV71554.1_57 [protein=UL24] [protein_id=ABV71554.1] [location=complement(61750..62652)] [gbkey=CDS]->lcl|EF999921.1_prot_ABV71562.1_65 [protein=UL32] [protein_id=ABV71562.1] [location=complement(72668..75817)] [gbkey=CDS]	UL24	UL32	>lcl|EF999921.1_prot_ABV71554.1_57 [protein=UL24] [protein_id=ABV71554.1] [location=complement(61750..62652)] [gbkey=CDS]	>lcl|EF999921.1_prot_ABV71562.1_65 [protein=UL32] [protein_id=ABV71562.1] [location=complement(72668..75817)] [gbkey=CDS]	143	26
YLTSSLVKR	>lcl|EF999921.1_prot_ABV71554.1_57 [protein=UL24] [protein_id=ABV71554.1] [location=complement(61750..62652)] [gbkey=CDS]	SAAVGYYDEEEKRR	>lcl|EF999921.1_prot_ABV71562.1_65 [protein=UL32] [protein_id=ABV71562.1] [location=complement(72668..75817)] [gbkey=CDS]	>lcl|EF999921.1_prot_ABV71554.1_57 [protein=UL24] [protein_id=ABV71554.1] [location=complement(61750..62652)] [gbkey=CDS]->lcl|EF999921.1_prot_ABV71562.1_65 [protein=UL32] [protein_id=ABV71562.1] [location=complement(72668..75817)] [gbkey=CDS]	UL24	UL32	>lcl|EF999921.1_prot_ABV71554.1_57 [protein=UL24] [protein_id=ABV71554.1] [location=complement(61750..62652)] [gbkey=CDS]	>lcl|EF999921.1_prot_ABV71562.1_65 [protein=UL32] [protein_id=ABV71562.1] [location=complement(72668..75817)] [gbkey=CDS]	143	373
NIKTAFGMoR	>lcl|EF999921.1_prot_ABV71554.1_57 [protein=UL24] [protein_id=ABV71554.1] [location=complement(61750..62652)] [gbkey=CDS]	HAAFSLVSPQVTKASPGR	>lcl|EF999921.1_prot_ABV71562.1_65 [protein=UL32] [protein_id=ABV71562.1] [location=complement(72668..75817)] [gbkey=CDS]	>lcl|EF999921.1_prot_ABV71554.1_57 [protein=UL24] [protein_id=ABV71554.1] [location=complement(61750..62652)] [gbkey=CDS]->lcl|EF999921.1_prot_ABV71562.1_65 [protein=UL32] [protein_id=ABV71562.1] [location=complement(72668..75817)] [gbkey=CDS]	UL24	UL32	>lcl|EF999921.1_prot_ABV71554.1_57 [protein=UL24] [protein_id=ABV71554.1] [location=complement(61750..62652)] [gbkey=CDS]	>lcl|EF999921.1_prot_ABV71562.1_65 [protein=UL32] [protein_id=ABV71562.1] [location=complement(72668..75817)] [gbkey=CDS]	204	503
VPDCPKGR	>lcl|EF999921.1_prot_ABV71554.1_57 [protein=UL24] [protein_id=ABV71554.1] [location=complement(61750..62652)] [gbkey=CDS]	NMFCVKPLDLNLDR	>lcl|EF999921.1_prot_ABV71562.1_65 [protein=UL32] [protein_id=ABV71562.1] [location=complement(72668..75817)] [gbkey=CDS]	>lcl|EF999921.1_prot_ABV71554.1_57 [protein=UL24] [protein_id=ABV71554.1] [location=complement(61750..62652)] [gbkey=CDS]->lcl|EF999921.1_prot_ABV71562.1_65 [protein=UL32] [protein_id=ABV71562.1] [location=complement(72668..75817)] [gbkey=CDS]	UL24	UL32	>lcl|EF999921.1_prot_ABV71554.1_57 [protein=UL24] [protein_id=ABV71554.1] [location=complement(61750..62652)] [gbkey=CDS]	>lcl|EF999921.1_prot_ABV71562.1_65 [protein=UL32] [protein_id=ABV71562.1] [location=complement(72668..75817)] [gbkey=CDS]	295	182
VPDCPKGR	>lcl|EF999921.1_prot_ABV71554.1_57 [protein=UL24] [protein_id=ABV71554.1] [location=complement(61750..62652)] [gbkey=CDS]	HANTALVNAVNKLVYTGR	>lcl|EF999921.1_prot_ABV71562.1_65 [protein=UL32] [protein_id=ABV71562.1] [location=complement(72668..75817)] [gbkey=CDS]	>lcl|EF999921.1_prot_ABV71554.1_57 [protein=UL24] [protein_id=ABV71554.1] [location=complement(61750..62652)] [gbkey=CDS]->lcl|EF999921.1_prot_ABV71562.1_65 [protein=UL32] [protein_id=ABV71562.1] [location=complement(72668..75817)] [gbkey=CDS]	UL24	UL32	>lcl|EF999921.1_prot_ABV71554.1_57 [protein=UL24] [protein_id=ABV71554.1] [location=complement(61750..62652)] [gbkey=CDS]	>lcl|EF999921.1_prot_ABV71562.1_65 [protein=UL32] [protein_id=ABV71562.1] [location=complement(72668..75817)] [gbkey=CDS]	295	202
VPDCPKGR	>lcl|EF999921.1_prot_ABV71554.1_57 [protein=UL24] [protein_id=ABV71554.1] [location=complement(61750..62652)] [gbkey=CDS]	LLVKELR	>lcl|EF999921.1_prot_ABV71562.1_65 [protein=UL32] [protein_id=ABV71562.1] [location=complement(72668..75817)] [gbkey=CDS]	>lcl|EF999921.1_prot_ABV71554.1_57 [protein=UL24] [protein_id=ABV71554.1] [location=complement(61750..62652)] [gbkey=CDS]->lcl|EF999921.1_prot_ABV71562.1_65 [protein=UL32] [protein_id=ABV71562.1] [location=complement(72668..75817)] [gbkey=CDS]	UL24	UL32	>lcl|EF999921.1_prot_ABV71554.1_57 [protein=UL24] [protein_id=ABV71554.1] [location=complement(61750..62652)] [gbkey=CDS]	>lcl|EF999921.1_prot_ABV71562.1_65 [protein=UL32] [protein_id=ABV71562.1] [location=complement(72668..75817)] [gbkey=CDS]	295	237
VPDCPKGR	>lcl|EF999921.1_prot_ABV71554.1_57 [protein=UL24] [protein_id=ABV71554.1] [location=complement(61750..62652)] [gbkey=CDS]	SAAVGYYDEEEKRR	>lcl|EF999921.1_prot_ABV71562.1_65 [protein=UL32] [protein_id=ABV71562.1] [location=complement(72668..75817)] [gbkey=CDS]	>lcl|EF999921.1_prot_ABV71554.1_57 [protein=UL24] [protein_id=ABV71554.1] [location=complement(61750..62652)] [gbkey=CDS]->lcl|EF999921.1_prot_ABV71562.1_65 [protein=UL32] [protein_id=ABV71562.1] [location=complement(72668..75817)] [gbkey=CDS]	UL24	UL32	>lcl|EF999921.1_prot_ABV71554.1_57 [protein=UL24] [protein_id=ABV71554.1] [location=complement(61750..62652)] [gbkey=CDS]	>lcl|EF999921.1_prot_ABV71562.1_65 [protein=UL32] [protein_id=ABV71562.1] [location=complement(72668..75817)] [gbkey=CDS]	295	373
VPDCPKGR	>lcl|EF999921.1_prot_ABV71554.1_57 [protein=UL24] [protein_id=ABV71554.1] [location=complement(61750..62652)] [gbkey=CDS]	HAAFSLVSPQVTKASPGR	>lcl|EF999921.1_prot_ABV71562.1_65 [protein=UL32] [protein_id=ABV71562.1] [location=complement(72668..75817)] [gbkey=CDS]	>lcl|EF999921.1_prot_ABV71554.1_57 [protein=UL24] [protein_id=ABV71554.1] [location=complement(61750..62652)] [gbkey=CDS]->lcl|EF999921.1_prot_ABV71562.1_65 [protein=UL32] [protein_id=ABV71562.1] [location=complement(72668..75817)] [gbkey=CDS]	UL24	UL32	>lcl|EF999921.1_prot_ABV71554.1_57 [protein=UL24] [protein_id=ABV71554.1] [location=complement(61750..62652)] [gbkey=CDS]	>lcl|EF999921.1_prot_ABV71562.1_65 [protein=UL32] [protein_id=ABV71562.1] [location=complement(72668..75817)] [gbkey=CDS]	295	503
FVNEAVLSPDQQKK	>lcl|EF999921.1_prot_ABV71554.1_57 [protein=UL24] [protein_id=ABV71554.1] [location=complement(61750..62652)] [gbkey=CDS]	HLTQKPDVDLEAHPK	>lcl|EF999921.1_prot_ABV71562.1_65 [protein=UL32] [protein_id=ABV71562.1] [location=complement(72668..75817)] [gbkey=CDS]	>lcl|EF999921.1_prot_ABV71554.1_57 [protein=UL24] [protein_id=ABV71554.1] [location=complement(61750..62652)] [gbkey=CDS]->lcl|EF999921.1_prot_ABV71562.1_65 [protein=UL32] [protein_id=ABV71562.1] [location=complement(72668..75817)] [gbkey=CDS]	UL24	UL32	>lcl|EF999921.1_prot_ABV71554.1_57 [protein=UL24] [protein_id=ABV71554.1] [location=complement(61750..62652)] [gbkey=CDS]	>lcl|EF999921.1_prot_ABV71562.1_65 [protein=UL32] [protein_id=ABV71562.1] [location=complement(72668..75817)] [gbkey=CDS]	87	26
VPDCPKGR	>lcl|EF999921.1_prot_ABV71554.1_57 [protein=UL24] [protein_id=ABV71554.1] [location=complement(61750..62652)] [gbkey=CDS]	LSDLGQESAFEKEYSR	>lcl|EF999921.1_prot_ABV71575.1_78 [protein=UL44] [protein_id=ABV71575.1] [location=complement(90411..93131)] [gbkey=CDS]	>lcl|EF999921.1_prot_ABV71554.1_57 [protein=UL24] [protein_id=ABV71554.1] [location=complement(61750..62652)] [gbkey=CDS]->lcl|EF999921.1_prot_ABV71575.1_78 [protein=UL44] [protein_id=ABV71575.1] [location=complement(90411..93131)] [gbkey=CDS]	UL24	UL45	>lcl|EF999921.1_prot_ABV71554.1_57 [protein=UL24] [protein_id=ABV71554.1] [location=complement(61750..62652)] [gbkey=CDS]	>lcl|EF999921.1_prot_ABV71575.1_78 [protein=UL45] [protein_id=ABV71575.1] [location=complement(90411..93131)] [gbkey=CDS]	295	523
YLTSSLVKR	>lcl|EF999921.1_prot_ABV71554.1_57 [protein=UL24] [protein_id=ABV71554.1] [location=complement(61750..62652)] [gbkey=CDS]	IQGKLEYR	>lcl|EF999921.1_prot_ABV71605.1_108 [protein=UL83] [protein_id=ABV71605.1] [location=complement(153063..154748)] [gbkey=CDS]	>lcl|EF999921.1_prot_ABV71554.1_57 [protein=UL24] [protein_id=ABV71554.1] [location=complement(61750..62652)] [gbkey=CDS]->lcl|EF999921.1_prot_ABV71605.1_108 [protein=UL83] [protein_id=ABV71605.1] [location=complement(153063..154748)] [gbkey=CDS]	UL24	UL83	>lcl|EF999921.1_prot_ABV71554.1_57 [protein=UL24] [protein_id=ABV71554.1] [location=complement(61750..62652)] [gbkey=CDS]	>lcl|EF999921.1_prot_ABV71605.1_108 [protein=UL83] [protein_id=ABV71605.1] [location=complement(153063..154748)] [gbkey=CDS]	143	378
YLTSSLVKR	>lcl|EF999921.1_prot_ABV71554.1_57 [protein=UL24] [protein_id=ABV71554.1] [location=complement(61750..62652)] [gbkey=CDS]	QEALPGPCIASTPKK	>lcl|EF999921.1_prot_ABV71605.1_108 [protein=UL83] [protein_id=ABV71605.1] [location=complement(153063..154748)] [gbkey=CDS]	>lcl|EF999921.1_prot_ABV71554.1_57 [protein=UL24] [protein_id=ABV71554.1] [location=complement(61750..62652)] [gbkey=CDS]->lcl|EF999921.1_prot_ABV71605.1_108 [protein=UL83] [protein_id=ABV71605.1] [location=complement(153063..154748)] [gbkey=CDS]	UL24	UL83	>lcl|EF999921.1_prot_ABV71554.1_57 [protein=UL24] [protein_id=ABV71554.1] [location=complement(61750..62652)] [gbkey=CDS]	>lcl|EF999921.1_prot_ABV71605.1_108 [protein=UL83] [protein_id=ABV71605.1] [location=complement(153063..154748)] [gbkey=CDS]	143	557
NIKTAFGMoR	>lcl|EF999921.1_prot_ABV71554.1_57 [protein=UL24] [protein_id=ABV71554.1] [location=complement(61750..62652)] [gbkey=CDS]	ATKMoQVIGDQYVK	>lcl|EF999921.1_prot_ABV71605.1_108 [protein=UL83] [protein_id=ABV71605.1] [location=complement(153063..154748)] [gbkey=CDS]	>lcl|EF999921.1_prot_ABV71554.1_57 [protein=UL24] [protein_id=ABV71554.1] [location=complement(61750..62652)] [gbkey=CDS]->lcl|EF999921.1_prot_ABV71605.1_108 [protein=UL83] [protein_id=ABV71605.1] [location=complement(153063..154748)] [gbkey=CDS]	UL24	UL83	>lcl|EF999921.1_prot_ABV71554.1_57 [protein=UL24] [protein_id=ABV71554.1] [location=complement(61750..62652)] [gbkey=CDS]	>lcl|EF999921.1_prot_ABV71605.1_108 [protein=UL83] [protein_id=ABV71605.1] [location=complement(153063..154748)] [gbkey=CDS]	204	215
VPDCPKGR	>lcl|EF999921.1_prot_ABV71554.1_57 [protein=UL24] [protein_id=ABV71554.1] [location=complement(61750..62652)] [gbkey=CDS]	IQGKLEYR	>lcl|EF999921.1_prot_ABV71605.1_108 [protein=UL83] [protein_id=ABV71605.1] [location=complement(153063..154748)] [gbkey=CDS]	>lcl|EF999921.1_prot_ABV71554.1_57 [protein=UL24] [protein_id=ABV71554.1] [location=complement(61750..62652)] [gbkey=CDS]->lcl|EF999921.1_prot_ABV71605.1_108 [protein=UL83] [protein_id=ABV71605.1] [location=complement(153063..154748)] [gbkey=CDS]	UL24	UL83	>lcl|EF999921.1_prot_ABV71554.1_57 [protein=UL24] [protein_id=ABV71554.1] [location=complement(61750..62652)] [gbkey=CDS]	>lcl|EF999921.1_prot_ABV71605.1_108 [protein=UL83] [protein_id=ABV71605.1] [location=complement(153063..154748)] [gbkey=CDS]	295	378
VPDCPKGR	>lcl|EF999921.1_prot_ABV71554.1_57 [protein=UL24] [protein_id=ABV71554.1] [location=complement(61750..62652)] [gbkey=CDS]	IFAELEGVWQPAAQPKR	>lcl|EF999921.1_prot_ABV71605.1_108 [protein=UL83] [protein_id=ABV71605.1] [location=complement(153063..154748)] [gbkey=CDS]	>lcl|EF999921.1_prot_ABV71554.1_57 [protein=UL24] [protein_id=ABV71554.1] [location=complement(61750..62652)] [gbkey=CDS]->lcl|EF999921.1_prot_ABV71605.1_108 [protein=UL83] [protein_id=ABV71605.1] [location=complement(153063..154748)] [gbkey=CDS]	UL24	UL83	>lcl|EF999921.1_prot_ABV71554.1_57 [protein=UL24] [protein_id=ABV71554.1] [location=complement(61750..62652)] [gbkey=CDS]	>lcl|EF999921.1_prot_ABV71605.1_108 [protein=UL83] [protein_id=ABV71605.1] [location=complement(153063..154748)] [gbkey=CDS]	295	538
VPDCPKGR	>lcl|EF999921.1_prot_ABV71554.1_57 [protein=UL24] [protein_id=ABV71554.1] [location=complement(61750..62652)] [gbkey=CDS]	QEALPGPCIASTPKK	>lcl|EF999921.1_prot_ABV71605.1_108 [protein=UL83] [protein_id=ABV71605.1] [location=complement(153063..154748)] [gbkey=CDS]	>lcl|EF999921.1_prot_ABV71554.1_57 [protein=UL24] [protein_id=ABV71554.1] [location=complement(61750..62652)] [gbkey=CDS]->lcl|EF999921.1_prot_ABV71605.1_108 [protein=UL83] [protein_id=ABV71605.1] [location=complement(153063..154748)] [gbkey=CDS]	UL24	UL83	>lcl|EF999921.1_prot_ABV71554.1_57 [protein=UL24] [protein_id=ABV71554.1] [location=complement(61750..62652)] [gbkey=CDS]	>lcl|EF999921.1_prot_ABV71605.1_108 [protein=UL83] [protein_id=ABV71605.1] [location=complement(153063..154748)] [gbkey=CDS]	295	557
YLTSSLVKR	>lcl|EF999921.1_prot_ABV71554.1_57 [protein=UL24] [protein_id=ABV71554.1] [location=complement(61750..62652)] [gbkey=CDS]	LVGKSR	>lcl|EF999921.1_prot_ABV71616.1_119 [protein=UL94] [protein_id=ABV71616.1] [location=170055..171092] [gbkey=CDS]	>lcl|EF999921.1_prot_ABV71554.1_57 [protein=UL24] [protein_id=ABV71554.1] [location=complement(61750..62652)] [gbkey=CDS]->lcl|EF999921.1_prot_ABV71616.1_119 [protein=UL94] [protein_id=ABV71616.1] [location=170055..171092] [gbkey=CDS]	UL24	UL94	>lcl|EF999921.1_prot_ABV71554.1_57 [protein=UL24] [protein_id=ABV71554.1] [location=complement(61750..62652)] [gbkey=CDS]	>lcl|EF999921.1_prot_ABV71616.1_119 [protein=UL94] [protein_id=ABV71616.1] [location=170055..171092] [gbkey=CDS]	143	30
YLTSSLVKR	>lcl|EF999921.1_prot_ABV71554.1_57 [protein=UL24] [protein_id=ABV71554.1] [location=complement(61750..62652)] [gbkey=CDS]	MIVCSCPVLKNLVH	>lcl|EF999921.1_prot_ABV71616.1_119 [protein=UL94] [protein_id=ABV71616.1] [location=170055..171092] [gbkey=CDS]	>lcl|EF999921.1_prot_ABV71554.1_57 [protein=UL24] [protein_id=ABV71554.1] [location=complement(61750..62652)] [gbkey=CDS]->lcl|EF999921.1_prot_ABV71616.1_119 [protein=UL94] [protein_id=ABV71616.1] [location=170055..171092] [gbkey=CDS]	UL24	UL94	>lcl|EF999921.1_prot_ABV71554.1_57 [protein=UL24] [protein_id=ABV71554.1] [location=complement(61750..62652)] [gbkey=CDS]	>lcl|EF999921.1_prot_ABV71616.1_119 [protein=UL94] [protein_id=ABV71616.1] [location=170055..171092] [gbkey=CDS]	143	341
NIKTAFGMoR	>lcl|EF999921.1_prot_ABV71554.1_57 [protein=UL24] [protein_id=ABV71554.1] [location=complement(61750..62652)] [gbkey=CDS]	MIVCSCPVLKNLVH	>lcl|EF999921.1_prot_ABV71616.1_119 [protein=UL94] [protein_id=ABV71616.1] [location=170055..171092] [gbkey=CDS]	>lcl|EF999921.1_prot_ABV71554.1_57 [protein=UL24] [protein_id=ABV71554.1] [location=complement(61750..62652)] [gbkey=CDS]->lcl|EF999921.1_prot_ABV71616.1_119 [protein=UL94] [protein_id=ABV71616.1] [location=170055..171092] [gbkey=CDS]	UL24	UL94	>lcl|EF999921.1_prot_ABV71554.1_57 [protein=UL24] [protein_id=ABV71554.1] [location=complement(61750..62652)] [gbkey=CDS]	>lcl|EF999921.1_prot_ABV71616.1_119 [protein=UL94] [protein_id=ABV71616.1] [location=170055..171092] [gbkey=CDS]	204	341
VPDCPKGR	>lcl|EF999921.1_prot_ABV71554.1_57 [protein=UL24] [protein_id=ABV71554.1] [location=complement(61750..62652)] [gbkey=CDS]	LVGKSR	>lcl|EF999921.1_prot_ABV71616.1_119 [protein=UL94] [protein_id=ABV71616.1] [location=170055..171092] [gbkey=CDS]	>lcl|EF999921.1_prot_ABV71554.1_57 [protein=UL24] [protein_id=ABV71554.1] [location=complement(61750..62652)] [gbkey=CDS]->lcl|EF999921.1_prot_ABV71616.1_119 [protein=UL94] [protein_id=ABV71616.1] [location=170055..171092] [gbkey=CDS]	UL24	UL94	>lcl|EF999921.1_prot_ABV71554.1_57 [protein=UL24] [protein_id=ABV71554.1] [location=complement(61750..62652)] [gbkey=CDS]	>lcl|EF999921.1_prot_ABV71616.1_119 [protein=UL94] [protein_id=ABV71616.1] [location=170055..171092] [gbkey=CDS]	295	30
VPDCPKGR	>lcl|EF999921.1_prot_ABV71554.1_57 [protein=UL24] [protein_id=ABV71554.1] [location=complement(61750..62652)] [gbkey=CDS]	WLPVKTDVWDLVK	>lcl|EF999921.1_prot_ABV71616.1_119 [protein=UL94] [protein_id=ABV71616.1] [location=170055..171092] [gbkey=CDS]	>lcl|EF999921.1_prot_ABV71554.1_57 [protein=UL24] [protein_id=ABV71554.1] [location=complement(61750..62652)] [gbkey=CDS]->lcl|EF999921.1_prot_ABV71616.1_119 [protein=UL94] [protein_id=ABV71616.1] [location=170055..171092] [gbkey=CDS]	UL24	UL94	>lcl|EF999921.1_prot_ABV71554.1_57 [protein=UL24] [protein_id=ABV71554.1] [location=complement(61750..62652)] [gbkey=CDS]	>lcl|EF999921.1_prot_ABV71616.1_119 [protein=UL94] [protein_id=ABV71616.1] [location=170055..171092] [gbkey=CDS]	295	316
FVNEAVLSPDQQKK	>lcl|EF999921.1_prot_ABV71554.1_57 [protein=UL24] [protein_id=ABV71554.1] [location=complement(61750..62652)] [gbkey=CDS]	ILVKGHGAMDLTCQK	>lcl|EF999921.1_prot_ABV71616.1_119 [protein=UL94] [protein_id=ABV71616.1] [location=170055..171092] [gbkey=CDS]	>lcl|EF999921.1_prot_ABV71554.1_57 [protein=UL24] [protein_id=ABV71554.1] [location=complement(61750..62652)] [gbkey=CDS]->lcl|EF999921.1_prot_ABV71616.1_119 [protein=UL94] [protein_id=ABV71616.1] [location=170055..171092] [gbkey=CDS]	UL24	UL94	>lcl|EF999921.1_prot_ABV71554.1_57 [protein=UL24] [protein_id=ABV71554.1] [location=complement(61750..62652)] [gbkey=CDS]	>lcl|EF999921.1_prot_ABV71616.1_119 [protein=UL94] [protein_id=ABV71616.1] [location=170055..171092] [gbkey=CDS]	87	156
YLTSSLVKR	>lcl|EF999921.1_prot_ABV71554.1_57 [protein=UL24] [protein_id=ABV71554.1] [location=complement(61750..62652)] [gbkey=CDS]	DGEKEDAASDK	>lcl|EF999921.1_prot_ABV71619.1_122 [protein=UL97] [protein_id=ABV71619.1] [location=174187..176310] [gbkey=CDS]	>lcl|EF999921.1_prot_ABV71554.1_57 [protein=UL24] [protein_id=ABV71554.1] [location=complement(61750..62652)] [gbkey=CDS]->lcl|EF999921.1_prot_ABV71619.1_122 [protein=UL97] [protein_id=ABV71619.1] [location=174187..176310] [gbkey=CDS]	UL24	UL97	>lcl|EF999921.1_prot_ABV71554.1_57 [protein=UL24] [protein_id=ABV71554.1] [location=complement(61750..62652)] [gbkey=CDS]	>lcl|EF999921.1_prot_ABV71619.1_122 [protein=UL97] [protein_id=ABV71619.1] [location=174187..176310] [gbkey=CDS]	143	116
YLTSSLVKR	>lcl|EF999921.1_prot_ABV71554.1_57 [protein=UL24] [protein_id=ABV71554.1] [location=complement(61750..62652)] [gbkey=CDS]	ISELDNEKVR	>lcl|EF999921.1_prot_ABV71635.1_138 [protein=UL122] [protein_id=ABV71635.1] [location=complement(join(203075..204561,206107..206291,206408..206478))] [gbkey=CDS]	>lcl|EF999921.1_prot_ABV71554.1_57 [protein=UL24] [protein_id=ABV71554.1] [location=complement(61750..62652)] [gbkey=CDS]->lcl|EF999921.1_prot_ABV71635.1_138 [protein=UL122] [protein_id=ABV71635.1] [location=complement(join(203075..204561,206107..206291,206408..206478))] [gbkey=CDS]	UL24	UL122	>lcl|EF999921.1_prot_ABV71554.1_57 [protein=UL24] [protein_id=ABV71554.1] [location=complement(61750..62652)] [gbkey=CDS]	>lcl|EF999921.1_prot_ABV71635.1_138 [protein=UL122] [protein_id=ABV71635.1] [location=complement(join(203075..204561,206107..206291,206408..206478))] [gbkey=CDS]	143	337
NIKTAFGMoR	>lcl|EF999921.1_prot_ABV71554.1_57 [protein=UL24] [protein_id=ABV71554.1] [location=complement(61750..62652)] [gbkey=CDS]	CMDVYTPKSSR	>sp|P67870|CSK2B_HUMAN Casein kinase II subunit beta OS=Homo sapiens OX=9606 GN=CSNK2B PE=1 SV=1	>lcl|EF999921.1_prot_ABV71554.1_57 [protein=UL24] [protein_id=ABV71554.1] [location=complement(61750..62652)] [gbkey=CDS]->sp|P67870|CSK2B_HUMAN Casein kinase II subunit beta OS=Homo sapiens OX=9606 GN=CSNK2B PE=1 SV=1	UL24	CSNK2B	>lcl|EF999921.1_prot_ABV71554.1_57 [protein=UL24] [protein_id=ABV71554.1] [location=complement(61750..62652)] [gbkey=CDS]	>sp|P67870|CSK2B_HUMAN Casein kinase II subunit beta OS=Homo sapiens OX=9606 GN=CSNK2B PE=1 SV=1	204	147
NIKTAFGMR	>lcl|EF999921.1_prot_ABV71554.1_57 [protein=UL24] [protein_id=ABV71554.1] [location=complement(61750..62652)] [gbkey=CDS]	LPLQDVYKIGGIGTVPVGR	>sp|P68104|EF1A1_HUMAN Elongation factor 1-alpha 1 OS=Homo sapiens OX=9606 GN=EEF1A1 PE=1 SV=1,>sp|Q5VTE0|EF1A3_HUMAN Putative elongation factor 1-alpha-like 3 OS=Homo sapiens OX=9606 GN=EEF1A1P5 PE=5 SV=1,>sp|Q05639|EF1A2_HUMAN Elongation factor 1-alpha 2 OS=Homo sapiens OX=9606 GN=EEF1A2 PE=1 SV=1	>lcl|EF999921.1_prot_ABV71554.1_57 [protein=UL24] [protein_id=ABV71554.1] [location=complement(61750..62652)] [gbkey=CDS]->sp|Q05639|EF1A2_HUMAN Elongation factor 1-alpha 2 OS=Homo sapiens OX=9606 GN=EEF1A2 PE=1 SV=1	UL24	EEF1A2	>lcl|EF999921.1_prot_ABV71554.1_57 [protein=UL24] [protein_id=ABV71554.1] [location=complement(61750..62652)] [gbkey=CDS]	>sp|Q05639|EF1A2_HUMAN Elongation factor 1-alpha 2 OS=Homo sapiens OX=9606 GN=EEF1A2 PE=1 SV=1	204	255
GSPATPKAGK	>lcl|EF999921.1_prot_ABV71555.1_58 [protein=UL25] [protein_id=ABV71555.1] [location=62874..64844] [gbkey=CDS]	GSPATPKAGK	>lcl|EF999921.1_prot_ABV71555.1_58 [protein=UL25] [protein_id=ABV71555.1] [location=62874..64844] [gbkey=CDS]	>lcl|EF999921.1_prot_ABV71555.1_58 [protein=UL25] [protein_id=ABV71555.1] [location=62874..64844] [gbkey=CDS]->lcl|EF999921.1_prot_ABV71555.1_58 [protein=UL25] [protein_id=ABV71555.1] [location=62874..64844] [gbkey=CDS]	UL25	UL25	>lcl|EF999921.1_prot_ABV71555.1_58 [protein=UL25] [protein_id=ABV71555.1] [location=62874..64844] [gbkey=CDS]	>lcl|EF999921.1_prot_ABV71555.1_58 [protein=UL25] [protein_id=ABV71555.1] [location=62874..64844] [gbkey=CDS]	113	113
GSPATPKAGK	>lcl|EF999921.1_prot_ABV71555.1_58 [protein=UL25] [protein_id=ABV71555.1] [location=62874..64844] [gbkey=CDS]	SPKVSRPPSVPSLPENGAGGGGDDNSSSGGSSSR	>lcl|EF999921.1_prot_ABV71555.1_58 [protein=UL25] [protein_id=ABV71555.1] [location=62874..64844] [gbkey=CDS]	>lcl|EF999921.1_prot_ABV71555.1_58 [protein=UL25] [protein_id=ABV71555.1] [location=62874..64844] [gbkey=CDS]->lcl|EF999921.1_prot_ABV71555.1_58 [protein=UL25] [protein_id=ABV71555.1] [location=62874..64844] [gbkey=CDS]	UL25	UL25	>lcl|EF999921.1_prot_ABV71555.1_58 [protein=UL25] [protein_id=ABV71555.1] [location=62874..64844] [gbkey=CDS]	>lcl|EF999921.1_prot_ABV71555.1_58 [protein=UL25] [protein_id=ABV71555.1] [location=62874..64844] [gbkey=CDS]	113	119
GSPATPKAGK	>lcl|EF999921.1_prot_ABV71555.1_58 [protein=UL25] [protein_id=ABV71555.1] [location=62874..64844] [gbkey=CDS]	IITHAVIINYYYVAQKK	>lcl|EF999921.1_prot_ABV71555.1_58 [protein=UL25] [protein_id=ABV71555.1] [location=62874..64844] [gbkey=CDS]	>lcl|EF999921.1_prot_ABV71555.1_58 [protein=UL25] [protein_id=ABV71555.1] [location=62874..64844] [gbkey=CDS]->lcl|EF999921.1_prot_ABV71555.1_58 [protein=UL25] [protein_id=ABV71555.1] [location=62874..64844] [gbkey=CDS]	UL25	UL25	>lcl|EF999921.1_prot_ABV71555.1_58 [protein=UL25] [protein_id=ABV71555.1] [location=62874..64844] [gbkey=CDS]	>lcl|EF999921.1_prot_ABV71555.1_58 [protein=UL25] [protein_id=ABV71555.1] [location=62874..64844] [gbkey=CDS]	113	276
GSPATPKAGK	>lcl|EF999921.1_prot_ABV71555.1_58 [protein=UL25] [protein_id=ABV71555.1] [location=62874..64844] [gbkey=CDS]	KGVTDGQYATSLR	>lcl|EF999921.1_prot_ABV71555.1_58 [protein=UL25] [protein_id=ABV71555.1] [location=62874..64844] [gbkey=CDS]	>lcl|EF999921.1_prot_ABV71555.1_58 [protein=UL25] [protein_id=ABV71555.1] [location=62874..64844] [gbkey=CDS]->lcl|EF999921.1_prot_ABV71555.1_58 [protein=UL25] [protein_id=ABV71555.1] [location=62874..64844] [gbkey=CDS]	UL25	UL25	>lcl|EF999921.1_prot_ABV71555.1_58 [protein=UL25] [protein_id=ABV71555.1] [location=62874..64844] [gbkey=CDS]	>lcl|EF999921.1_prot_ABV71555.1_58 [protein=UL25] [protein_id=ABV71555.1] [location=62874..64844] [gbkey=CDS]	113	322
GSPATPKAGK	>lcl|EF999921.1_prot_ABV71555.1_58 [protein=UL25] [protein_id=ABV71555.1] [location=62874..64844] [gbkey=CDS]	HIPVEHTGVSSVTLLKIFSQVPPDEREEDTLR	>lcl|EF999921.1_prot_ABV71555.1_58 [protein=UL25] [protein_id=ABV71555.1] [location=62874..64844] [gbkey=CDS]	>lcl|EF999921.1_prot_ABV71555.1_58 [protein=UL25] [protein_id=ABV71555.1] [location=62874..64844] [gbkey=CDS]->lcl|EF999921.1_prot_ABV71555.1_58 [protein=UL25] [protein_id=ABV71555.1] [location=62874..64844] [gbkey=CDS]	UL25	UL25	>lcl|EF999921.1_prot_ABV71555.1_58 [protein=UL25] [protein_id=ABV71555.1] [location=62874..64844] [gbkey=CDS]	>lcl|EF999921.1_prot_ABV71555.1_58 [protein=UL25] [protein_id=ABV71555.1] [location=62874..64844] [gbkey=CDS]	113	588
GSPATPKAGK	>lcl|EF999921.1_prot_ABV71555.1_58 [protein=UL25] [protein_id=ABV71555.1] [location=62874..64844] [gbkey=CDS]	ETGGTGAAKKPSEK	>lcl|EF999921.1_prot_ABV71555.1_58 [protein=UL25] [protein_id=ABV71555.1] [location=62874..64844] [gbkey=CDS]	>lcl|EF999921.1_prot_ABV71555.1_58 [protein=UL25] [protein_id=ABV71555.1] [location=62874..64844] [gbkey=CDS]->lcl|EF999921.1_prot_ABV71555.1_58 [protein=UL25] [protein_id=ABV71555.1] [location=62874..64844] [gbkey=CDS]	UL25	UL25	>lcl|EF999921.1_prot_ABV71555.1_58 [protein=UL25] [protein_id=ABV71555.1] [location=62874..64844] [gbkey=CDS]	>lcl|EF999921.1_prot_ABV71555.1_58 [protein=UL25] [protein_id=ABV71555.1] [location=62874..64844] [gbkey=CDS]	113	84
AGKSPK	>lcl|EF999921.1_prot_ABV71555.1_58 [protein=UL25] [protein_id=ABV71555.1] [location=62874..64844] [gbkey=CDS]	ETGGTGAAKKPSEK	>lcl|EF999921.1_prot_ABV71555.1_58 [protein=UL25] [protein_id=ABV71555.1] [location=62874..64844] [gbkey=CDS]	>lcl|EF999921.1_prot_ABV71555.1_58 [protein=UL25] [protein_id=ABV71555.1] [location=62874..64844] [gbkey=CDS]->lcl|EF999921.1_prot_ABV71555.1_58 [protein=UL25] [protein_id=ABV71555.1] [location=62874..64844] [gbkey=CDS]	UL25	UL25	>lcl|EF999921.1_prot_ABV71555.1_58 [protein=UL25] [protein_id=ABV71555.1] [location=62874..64844] [gbkey=CDS]	>lcl|EF999921.1_prot_ABV71555.1_58 [protein=UL25] [protein_id=ABV71555.1] [location=62874..64844] [gbkey=CDS]	116	84
SPKVSRPPSVPSLPENGAGGGGDDNSSSGGSSSR	>lcl|EF999921.1_prot_ABV71555.1_58 [protein=UL25] [protein_id=ABV71555.1] [location=62874..64844] [gbkey=CDS]	KGVTDGQYATSLR	>lcl|EF999921.1_prot_ABV71555.1_58 [protein=UL25] [protein_id=ABV71555.1] [location=62874..64844] [gbkey=CDS]	>lcl|EF999921.1_prot_ABV71555.1_58 [protein=UL25] [protein_id=ABV71555.1] [location=62874..64844] [gbkey=CDS]->lcl|EF999921.1_prot_ABV71555.1_58 [protein=UL25] [protein_id=ABV71555.1] [location=62874..64844] [gbkey=CDS]	UL25	UL25	>lcl|EF999921.1_prot_ABV71555.1_58 [protein=UL25] [protein_id=ABV71555.1] [location=62874..64844] [gbkey=CDS]	>lcl|EF999921.1_prot_ABV71555.1_58 [protein=UL25] [protein_id=ABV71555.1] [location=62874..64844] [gbkey=CDS]	119	322
SPKVSRPPSVPSLPENGAGGGGDDNSSSGGSSSR	>lcl|EF999921.1_prot_ABV71555.1_58 [protein=UL25] [protein_id=ABV71555.1] [location=62874..64844] [gbkey=CDS]	KPSEKK	>lcl|EF999921.1_prot_ABV71555.1_58 [protein=UL25] [protein_id=ABV71555.1] [location=62874..64844] [gbkey=CDS]	>lcl|EF999921.1_prot_ABV71555.1_58 [protein=UL25] [protein_id=ABV71555.1] [location=62874..64844] [gbkey=CDS]->lcl|EF999921.1_prot_ABV71555.1_58 [protein=UL25] [protein_id=ABV71555.1] [location=62874..64844] [gbkey=CDS]	UL25	UL25	>lcl|EF999921.1_prot_ABV71555.1_58 [protein=UL25] [protein_id=ABV71555.1] [location=62874..64844] [gbkey=CDS]	>lcl|EF999921.1_prot_ABV71555.1_58 [protein=UL25] [protein_id=ABV71555.1] [location=62874..64844] [gbkey=CDS]	119	89
IITHAVIINYYYVAQKK	>lcl|EF999921.1_prot_ABV71555.1_58 [protein=UL25] [protein_id=ABV71555.1] [location=62874..64844] [gbkey=CDS]	KGVTDGQYATSLR	>lcl|EF999921.1_prot_ABV71555.1_58 [protein=UL25] [protein_id=ABV71555.1] [location=62874..64844] [gbkey=CDS]	>lcl|EF999921.1_prot_ABV71555.1_58 [protein=UL25] [protein_id=ABV71555.1] [location=62874..64844] [gbkey=CDS]->lcl|EF999921.1_prot_ABV71555.1_58 [protein=UL25] [protein_id=ABV71555.1] [location=62874..64844] [gbkey=CDS]	UL25	UL25	>lcl|EF999921.1_prot_ABV71555.1_58 [protein=UL25] [protein_id=ABV71555.1] [location=62874..64844] [gbkey=CDS]	>lcl|EF999921.1_prot_ABV71555.1_58 [protein=UL25] [protein_id=ABV71555.1] [location=62874..64844] [gbkey=CDS]	276	322
IITHAVIINYYYVAQKK	>lcl|EF999921.1_prot_ABV71555.1_58 [protein=UL25] [protein_id=ABV71555.1] [location=62874..64844] [gbkey=CDS]	ETGGTGAAKKPSEK	>lcl|EF999921.1_prot_ABV71555.1_58 [protein=UL25] [protein_id=ABV71555.1] [location=62874..64844] [gbkey=CDS]	>lcl|EF999921.1_prot_ABV71555.1_58 [protein=UL25] [protein_id=ABV71555.1] [location=62874..64844] [gbkey=CDS]->lcl|EF999921.1_prot_ABV71555.1_58 [protein=UL25] [protein_id=ABV71555.1] [location=62874..64844] [gbkey=CDS]	UL25	UL25	>lcl|EF999921.1_prot_ABV71555.1_58 [protein=UL25] [protein_id=ABV71555.1] [location=62874..64844] [gbkey=CDS]	>lcl|EF999921.1_prot_ABV71555.1_58 [protein=UL25] [protein_id=ABV71555.1] [location=62874..64844] [gbkey=CDS]	276	84
KGVTDGQYATSLR	>lcl|EF999921.1_prot_ABV71555.1_58 [protein=UL25] [protein_id=ABV71555.1] [location=62874..64844] [gbkey=CDS]	KGVTDGQYATSLR	>lcl|EF999921.1_prot_ABV71555.1_58 [protein=UL25] [protein_id=ABV71555.1] [location=62874..64844] [gbkey=CDS]	>lcl|EF999921.1_prot_ABV71555.1_58 [protein=UL25] [protein_id=ABV71555.1] [location=62874..64844] [gbkey=CDS]->lcl|EF999921.1_prot_ABV71555.1_58 [protein=UL25] [protein_id=ABV71555.1] [location=62874..64844] [gbkey=CDS]	UL25	UL25	>lcl|EF999921.1_prot_ABV71555.1_58 [protein=UL25] [protein_id=ABV71555.1] [location=62874..64844] [gbkey=CDS]	>lcl|EF999921.1_prot_ABV71555.1_58 [protein=UL25] [protein_id=ABV71555.1] [location=62874..64844] [gbkey=CDS]	322	322
KGVTDGQYATSLR	>lcl|EF999921.1_prot_ABV71555.1_58 [protein=UL25] [protein_id=ABV71555.1] [location=62874..64844] [gbkey=CDS]	HIPVEHTGVSSVTLLKIFSQVPPDER	>lcl|EF999921.1_prot_ABV71555.1_58 [protein=UL25] [protein_id=ABV71555.1] [location=62874..64844] [gbkey=CDS]	>lcl|EF999921.1_prot_ABV71555.1_58 [protein=UL25] [protein_id=ABV71555.1] [location=62874..64844] [gbkey=CDS]->lcl|EF999921.1_prot_ABV71555.1_58 [protein=UL25] [protein_id=ABV71555.1] [location=62874..64844] [gbkey=CDS]	UL25	UL25	>lcl|EF999921.1_prot_ABV71555.1_58 [protein=UL25] [protein_id=ABV71555.1] [location=62874..64844] [gbkey=CDS]	>lcl|EF999921.1_prot_ABV71555.1_58 [protein=UL25] [protein_id=ABV71555.1] [location=62874..64844] [gbkey=CDS]	322	588
KGVTDGQYATSLR	>lcl|EF999921.1_prot_ABV71555.1_58 [protein=UL25] [protein_id=ABV71555.1] [location=62874..64844] [gbkey=CDS]	EMALKAFMEANGNHPEQICR	>lcl|EF999921.1_prot_ABV71555.1_58 [protein=UL25] [protein_id=ABV71555.1] [location=62874..64844] [gbkey=CDS]	>lcl|EF999921.1_prot_ABV71555.1_58 [protein=UL25] [protein_id=ABV71555.1] [location=62874..64844] [gbkey=CDS]->lcl|EF999921.1_prot_ABV71555.1_58 [protein=UL25] [protein_id=ABV71555.1] [location=62874..64844] [gbkey=CDS]	UL25	UL25	>lcl|EF999921.1_prot_ABV71555.1_58 [protein=UL25] [protein_id=ABV71555.1] [location=62874..64844] [gbkey=CDS]	>lcl|EF999921.1_prot_ABV71555.1_58 [protein=UL25] [protein_id=ABV71555.1] [location=62874..64844] [gbkey=CDS]	322	609
KGVTDGQYATSLR	>lcl|EF999921.1_prot_ABV71555.1_58 [protein=UL25] [protein_id=ABV71555.1] [location=62874..64844] [gbkey=CDS]	ETGGTGAAKKPSEK	>lcl|EF999921.1_prot_ABV71555.1_58 [protein=UL25] [protein_id=ABV71555.1] [location=62874..64844] [gbkey=CDS]	>lcl|EF999921.1_prot_ABV71555.1_58 [protein=UL25] [protein_id=ABV71555.1] [location=62874..64844] [gbkey=CDS]->lcl|EF999921.1_prot_ABV71555.1_58 [protein=UL25] [protein_id=ABV71555.1] [location=62874..64844] [gbkey=CDS]	UL25	UL25	>lcl|EF999921.1_prot_ABV71555.1_58 [protein=UL25] [protein_id=ABV71555.1] [location=62874..64844] [gbkey=CDS]	>lcl|EF999921.1_prot_ABV71555.1_58 [protein=UL25] [protein_id=ABV71555.1] [location=62874..64844] [gbkey=CDS]	322	84
KGVTDGQYATSLR	>lcl|EF999921.1_prot_ABV71555.1_58 [protein=UL25] [protein_id=ABV71555.1] [location=62874..64844] [gbkey=CDS]	KPSEKK	>lcl|EF999921.1_prot_ABV71555.1_58 [protein=UL25] [protein_id=ABV71555.1] [location=62874..64844] [gbkey=CDS]	>lcl|EF999921.1_prot_ABV71555.1_58 [protein=UL25] [protein_id=ABV71555.1] [location=62874..64844] [gbkey=CDS]->lcl|EF999921.1_prot_ABV71555.1_58 [protein=UL25] [protein_id=ABV71555.1] [location=62874..64844] [gbkey=CDS]	UL25	UL25	>lcl|EF999921.1_prot_ABV71555.1_58 [protein=UL25] [protein_id=ABV71555.1] [location=62874..64844] [gbkey=CDS]	>lcl|EF999921.1_prot_ABV71555.1_58 [protein=UL25] [protein_id=ABV71555.1] [location=62874..64844] [gbkey=CDS]	322	89
QKLITR	>lcl|EF999921.1_prot_ABV71555.1_58 [protein=UL25] [protein_id=ABV71555.1] [location=62874..64844] [gbkey=CDS]	ETGGTGAAKKPSEK	>lcl|EF999921.1_prot_ABV71555.1_58 [protein=UL25] [protein_id=ABV71555.1] [location=62874..64844] [gbkey=CDS]	>lcl|EF999921.1_prot_ABV71555.1_58 [protein=UL25] [protein_id=ABV71555.1] [location=62874..64844] [gbkey=CDS]->lcl|EF999921.1_prot_ABV71555.1_58 [protein=UL25] [protein_id=ABV71555.1] [location=62874..64844] [gbkey=CDS]	UL25	UL25	>lcl|EF999921.1_prot_ABV71555.1_58 [protein=UL25] [protein_id=ABV71555.1] [location=62874..64844] [gbkey=CDS]	>lcl|EF999921.1_prot_ABV71555.1_58 [protein=UL25] [protein_id=ABV71555.1] [location=62874..64844] [gbkey=CDS]	554	84
ETGGTGAAKK	>lcl|EF999921.1_prot_ABV71555.1_58 [protein=UL25] [protein_id=ABV71555.1] [location=62874..64844] [gbkey=CDS]	ETGGTGAAKKPSEK	>lcl|EF999921.1_prot_ABV71555.1_58 [protein=UL25] [protein_id=ABV71555.1] [location=62874..64844] [gbkey=CDS]	>lcl|EF999921.1_prot_ABV71555.1_58 [protein=UL25] [protein_id=ABV71555.1] [location=62874..64844] [gbkey=CDS]->lcl|EF999921.1_prot_ABV71555.1_58 [protein=UL25] [protein_id=ABV71555.1] [location=62874..64844] [gbkey=CDS]	UL25	UL25	>lcl|EF999921.1_prot_ABV71555.1_58 [protein=UL25] [protein_id=ABV71555.1] [location=62874..64844] [gbkey=CDS]	>lcl|EF999921.1_prot_ABV71555.1_58 [protein=UL25] [protein_id=ABV71555.1] [location=62874..64844] [gbkey=CDS]	84	84
GSPATPKAGK	>lcl|EF999921.1_prot_ABV71555.1_58 [protein=UL25] [protein_id=ABV71555.1] [location=62874..64844] [gbkey=CDS]	TPSDAVQNILQKIEK	>lcl|EF999921.1_prot_ABV71562.1_65 [protein=UL32] [protein_id=ABV71562.1] [location=complement(72668..75817)] [gbkey=CDS]	>lcl|EF999921.1_prot_ABV71555.1_58 [protein=UL25] [protein_id=ABV71555.1] [location=62874..64844] [gbkey=CDS]->lcl|EF999921.1_prot_ABV71562.1_65 [protein=UL32] [protein_id=ABV71562.1] [location=complement(72668..75817)] [gbkey=CDS]	UL25	UL32	>lcl|EF999921.1_prot_ABV71555.1_58 [protein=UL25] [protein_id=ABV71555.1] [location=62874..64844] [gbkey=CDS]	>lcl|EF999921.1_prot_ABV71562.1_65 [protein=UL32] [protein_id=ABV71562.1] [location=complement(72668..75817)] [gbkey=CDS]	113	1040
GSPATPKAGK	>lcl|EF999921.1_prot_ABV71555.1_58 [protein=UL25] [protein_id=ABV71555.1] [location=62874..64844] [gbkey=CDS]	HAAFSLVSPQVTKASPGR	>lcl|EF999921.1_prot_ABV71562.1_65 [protein=UL32] [protein_id=ABV71562.1] [location=complement(72668..75817)] [gbkey=CDS]	>lcl|EF999921.1_prot_ABV71555.1_58 [protein=UL25] [protein_id=ABV71555.1] [location=62874..64844] [gbkey=CDS]->lcl|EF999921.1_prot_ABV71562.1_65 [protein=UL32] [protein_id=ABV71562.1] [location=complement(72668..75817)] [gbkey=CDS]	UL25	UL32	>lcl|EF999921.1_prot_ABV71555.1_58 [protein=UL25] [protein_id=ABV71555.1] [location=62874..64844] [gbkey=CDS]	>lcl|EF999921.1_prot_ABV71562.1_65 [protein=UL32] [protein_id=ABV71562.1] [location=complement(72668..75817)] [gbkey=CDS]	113	503
GSPATPKAGK	>lcl|EF999921.1_prot_ABV71555.1_58 [protein=UL25] [protein_id=ABV71555.1] [location=62874..64844] [gbkey=CDS]	STGTAAVGSPVKSTTGMK	>lcl|EF999921.1_prot_ABV71562.1_65 [protein=UL32] [protein_id=ABV71562.1] [location=complement(72668..75817)] [gbkey=CDS]	>lcl|EF999921.1_prot_ABV71555.1_58 [protein=UL25] [protein_id=ABV71555.1] [location=62874..64844] [gbkey=CDS]->lcl|EF999921.1_prot_ABV71562.1_65 [protein=UL32] [protein_id=ABV71562.1] [location=complement(72668..75817)] [gbkey=CDS]	UL25	UL32	>lcl|EF999921.1_prot_ABV71555.1_58 [protein=UL25] [protein_id=ABV71555.1] [location=62874..64844] [gbkey=CDS]	>lcl|EF999921.1_prot_ABV71562.1_65 [protein=UL32] [protein_id=ABV71562.1] [location=complement(72668..75817)] [gbkey=CDS]	113	995
AGKSPK	>lcl|EF999921.1_prot_ABV71555.1_58 [protein=UL25] [protein_id=ABV71555.1] [location=62874..64844] [gbkey=CDS]	SAAVGYYDEEEKRR	>lcl|EF999921.1_prot_ABV71562.1_65 [protein=UL32] [protein_id=ABV71562.1] [location=complement(72668..75817)] [gbkey=CDS]	>lcl|EF999921.1_prot_ABV71555.1_58 [protein=UL25] [protein_id=ABV71555.1] [location=62874..64844] [gbkey=CDS]->lcl|EF999921.1_prot_ABV71562.1_65 [protein=UL32] [protein_id=ABV71562.1] [location=complement(72668..75817)] [gbkey=CDS]	UL25	UL32	>lcl|EF999921.1_prot_ABV71555.1_58 [protein=UL25] [protein_id=ABV71555.1] [location=62874..64844] [gbkey=CDS]	>lcl|EF999921.1_prot_ABV71562.1_65 [protein=UL32] [protein_id=ABV71562.1] [location=complement(72668..75817)] [gbkey=CDS]	116	373
KGVTDGQYATSLR	>lcl|EF999921.1_prot_ABV71555.1_58 [protein=UL25] [protein_id=ABV71555.1] [location=62874..64844] [gbkey=CDS]	STTGMKTVAFDLSSPQK	>lcl|EF999921.1_prot_ABV71562.1_65 [protein=UL32] [protein_id=ABV71562.1] [location=complement(72668..75817)] [gbkey=CDS]	>lcl|EF999921.1_prot_ABV71555.1_58 [protein=UL25] [protein_id=ABV71555.1] [location=62874..64844] [gbkey=CDS]->lcl|EF999921.1_prot_ABV71562.1_65 [protein=UL32] [protein_id=ABV71562.1] [location=complement(72668..75817)] [gbkey=CDS]	UL25	UL32	>lcl|EF999921.1_prot_ABV71555.1_58 [protein=UL25] [protein_id=ABV71555.1] [location=62874..64844] [gbkey=CDS]	>lcl|EF999921.1_prot_ABV71562.1_65 [protein=UL32] [protein_id=ABV71562.1] [location=complement(72668..75817)] [gbkey=CDS]	322	1001
KGVTDGQYATSLR	>lcl|EF999921.1_prot_ABV71555.1_58 [protein=UL25] [protein_id=ABV71555.1] [location=62874..64844] [gbkey=CDS]	TVAFDLSSPQKSGTGPQPGSAGMGGAK	>lcl|EF999921.1_prot_ABV71562.1_65 [protein=UL32] [protein_id=ABV71562.1] [location=complement(72668..75817)] [gbkey=CDS]	>lcl|EF999921.1_prot_ABV71555.1_58 [protein=UL25] [protein_id=ABV71555.1] [location=62874..64844] [gbkey=CDS]->lcl|EF999921.1_prot_ABV71562.1_65 [protein=UL32] [protein_id=ABV71562.1] [location=complement(72668..75817)] [gbkey=CDS]	UL25	UL32	>lcl|EF999921.1_prot_ABV71555.1_58 [protein=UL25] [protein_id=ABV71555.1] [location=62874..64844] [gbkey=CDS]	>lcl|EF999921.1_prot_ABV71562.1_65 [protein=UL32] [protein_id=ABV71562.1] [location=complement(72668..75817)] [gbkey=CDS]	322	1012
KGVTDGQYATSLR	>lcl|EF999921.1_prot_ABV71555.1_58 [protein=UL25] [protein_id=ABV71555.1] [location=62874..64844] [gbkey=CDS]	TPSDAVQNILQKIEK	>lcl|EF999921.1_prot_ABV71562.1_65 [protein=UL32] [protein_id=ABV71562.1] [location=complement(72668..75817)] [gbkey=CDS]	>lcl|EF999921.1_prot_ABV71555.1_58 [protein=UL25] [protein_id=ABV71555.1] [location=62874..64844] [gbkey=CDS]->lcl|EF999921.1_prot_ABV71562.1_65 [protein=UL32] [protein_id=ABV71562.1] [location=complement(72668..75817)] [gbkey=CDS]	UL25	UL32	>lcl|EF999921.1_prot_ABV71555.1_58 [protein=UL25] [protein_id=ABV71555.1] [location=62874..64844] [gbkey=CDS]	>lcl|EF999921.1_prot_ABV71562.1_65 [protein=UL32] [protein_id=ABV71562.1] [location=complement(72668..75817)] [gbkey=CDS]	322	1040
KGVTDGQYATSLR	>lcl|EF999921.1_prot_ABV71555.1_58 [protein=UL25] [protein_id=ABV71555.1] [location=62874..64844] [gbkey=CDS]	NMoFCVKPLDLNLDR	>lcl|EF999921.1_prot_ABV71562.1_65 [protein=UL32] [protein_id=ABV71562.1] [location=complement(72668..75817)] [gbkey=CDS]	>lcl|EF999921.1_prot_ABV71555.1_58 [protein=UL25] [protein_id=ABV71555.1] [location=62874..64844] [gbkey=CDS]->lcl|EF999921.1_prot_ABV71562.1_65 [protein=UL32] [protein_id=ABV71562.1] [location=complement(72668..75817)] [gbkey=CDS]	UL25	UL32	>lcl|EF999921.1_prot_ABV71555.1_58 [protein=UL25] [protein_id=ABV71555.1] [location=62874..64844] [gbkey=CDS]	>lcl|EF999921.1_prot_ABV71562.1_65 [protein=UL32] [protein_id=ABV71562.1] [location=complement(72668..75817)] [gbkey=CDS]	322	182
KGVTDGQYATSLR	>lcl|EF999921.1_prot_ABV71555.1_58 [protein=UL25] [protein_id=ABV71555.1] [location=62874..64844] [gbkey=CDS]	HLTQKPDVDLEAHPK	>lcl|EF999921.1_prot_ABV71562.1_65 [protein=UL32] [protein_id=ABV71562.1] [location=complement(72668..75817)] [gbkey=CDS]	>lcl|EF999921.1_prot_ABV71555.1_58 [protein=UL25] [protein_id=ABV71555.1] [location=62874..64844] [gbkey=CDS]->lcl|EF999921.1_prot_ABV71562.1_65 [protein=UL32] [protein_id=ABV71562.1] [location=complement(72668..75817)] [gbkey=CDS]	UL25	UL32	>lcl|EF999921.1_prot_ABV71555.1_58 [protein=UL25] [protein_id=ABV71555.1] [location=62874..64844] [gbkey=CDS]	>lcl|EF999921.1_prot_ABV71562.1_65 [protein=UL32] [protein_id=ABV71562.1] [location=complement(72668..75817)] [gbkey=CDS]	322	26
KGVTDGQYATSLR	>lcl|EF999921.1_prot_ABV71555.1_58 [protein=UL25] [protein_id=ABV71555.1] [location=62874..64844] [gbkey=CDS]	SAAVGYYDEEEKR	>lcl|EF999921.1_prot_ABV71562.1_65 [protein=UL32] [protein_id=ABV71562.1] [location=complement(72668..75817)] [gbkey=CDS]	>lcl|EF999921.1_prot_ABV71555.1_58 [protein=UL25] [protein_id=ABV71555.1] [location=62874..64844] [gbkey=CDS]->lcl|EF999921.1_prot_ABV71562.1_65 [protein=UL32] [protein_id=ABV71562.1] [location=complement(72668..75817)] [gbkey=CDS]	UL25	UL32	>lcl|EF999921.1_prot_ABV71555.1_58 [protein=UL25] [protein_id=ABV71555.1] [location=62874..64844] [gbkey=CDS]	>lcl|EF999921.1_prot_ABV71562.1_65 [protein=UL32] [protein_id=ABV71562.1] [location=complement(72668..75817)] [gbkey=CDS]	322	373
KGVTDGQYATSLR	>lcl|EF999921.1_prot_ABV71555.1_58 [protein=UL25] [protein_id=ABV71555.1] [location=62874..64844] [gbkey=CDS]	NIFTPIKK	>lcl|EF999921.1_prot_ABV71562.1_65 [protein=UL32] [protein_id=ABV71562.1] [location=complement(72668..75817)] [gbkey=CDS]	>lcl|EF999921.1_prot_ABV71555.1_58 [protein=UL25] [protein_id=ABV71555.1] [location=62874..64844] [gbkey=CDS]->lcl|EF999921.1_prot_ABV71562.1_65 [protein=UL32] [protein_id=ABV71562.1] [location=complement(72668..75817)] [gbkey=CDS]	UL25	UL32	>lcl|EF999921.1_prot_ABV71555.1_58 [protein=UL25] [protein_id=ABV71555.1] [location=62874..64844] [gbkey=CDS]	>lcl|EF999921.1_prot_ABV71562.1_65 [protein=UL32] [protein_id=ABV71562.1] [location=complement(72668..75817)] [gbkey=CDS]	322	447
KGVTDGQYATSLR	>lcl|EF999921.1_prot_ABV71555.1_58 [protein=UL25] [protein_id=ABV71555.1] [location=62874..64844] [gbkey=CDS]	HAAFSLVSPQVTKASPGR	>lcl|EF999921.1_prot_ABV71562.1_65 [protein=UL32] [protein_id=ABV71562.1] [location=complement(72668..75817)] [gbkey=CDS]	>lcl|EF999921.1_prot_ABV71555.1_58 [protein=UL25] [protein_id=ABV71555.1] [location=62874..64844] [gbkey=CDS]->lcl|EF999921.1_prot_ABV71562.1_65 [protein=UL32] [protein_id=ABV71562.1] [location=complement(72668..75817)] [gbkey=CDS]	UL25	UL32	>lcl|EF999921.1_prot_ABV71555.1_58 [protein=UL25] [protein_id=ABV71555.1] [location=62874..64844] [gbkey=CDS]	>lcl|EF999921.1_prot_ABV71562.1_65 [protein=UL32] [protein_id=ABV71562.1] [location=complement(72668..75817)] [gbkey=CDS]	322	503
KGVTDGQYATSLR	>lcl|EF999921.1_prot_ABV71555.1_58 [protein=UL25] [protein_id=ABV71555.1] [location=62874..64844] [gbkey=CDS]	VGVVPSLKPTLGGK	>lcl|EF999921.1_prot_ABV71562.1_65 [protein=UL32] [protein_id=ABV71562.1] [location=complement(72668..75817)] [gbkey=CDS]	>lcl|EF999921.1_prot_ABV71555.1_58 [protein=UL25] [protein_id=ABV71555.1] [location=62874..64844] [gbkey=CDS]->lcl|EF999921.1_prot_ABV71562.1_65 [protein=UL32] [protein_id=ABV71562.1] [location=complement(72668..75817)] [gbkey=CDS]	UL25	UL32	>lcl|EF999921.1_prot_ABV71555.1_58 [protein=UL25] [protein_id=ABV71555.1] [location=62874..64844] [gbkey=CDS]	>lcl|EF999921.1_prot_ABV71562.1_65 [protein=UL32] [protein_id=ABV71562.1] [location=complement(72668..75817)] [gbkey=CDS]	322	904
KGVTDGQYATSLR	>lcl|EF999921.1_prot_ABV71555.1_58 [protein=UL25] [protein_id=ABV71555.1] [location=62874..64844] [gbkey=CDS]	STGTAAVGSPVKSTTGMK	>lcl|EF999921.1_prot_ABV71562.1_65 [protein=UL32] [protein_id=ABV71562.1] [location=complement(72668..75817)] [gbkey=CDS]	>lcl|EF999921.1_prot_ABV71555.1_58 [protein=UL25] [protein_id=ABV71555.1] [location=62874..64844] [gbkey=CDS]->lcl|EF999921.1_prot_ABV71562.1_65 [protein=UL32] [protein_id=ABV71562.1] [location=complement(72668..75817)] [gbkey=CDS]	UL25	UL32	>lcl|EF999921.1_prot_ABV71555.1_58 [protein=UL25] [protein_id=ABV71555.1] [location=62874..64844] [gbkey=CDS]	>lcl|EF999921.1_prot_ABV71562.1_65 [protein=UL32] [protein_id=ABV71562.1] [location=complement(72668..75817)] [gbkey=CDS]	322	995
ETGGTGAAKKPSEK	>lcl|EF999921.1_prot_ABV71555.1_58 [protein=UL25] [protein_id=ABV71555.1] [location=62874..64844] [gbkey=CDS]	SAAVGYYDEEEKRR	>lcl|EF999921.1_prot_ABV71562.1_65 [protein=UL32] [protein_id=ABV71562.1] [location=complement(72668..75817)] [gbkey=CDS]	>lcl|EF999921.1_prot_ABV71555.1_58 [protein=UL25] [protein_id=ABV71555.1] [location=62874..64844] [gbkey=CDS]->lcl|EF999921.1_prot_ABV71562.1_65 [protein=UL32] [protein_id=ABV71562.1] [location=complement(72668..75817)] [gbkey=CDS]	UL25	UL32	>lcl|EF999921.1_prot_ABV71555.1_58 [protein=UL25] [protein_id=ABV71555.1] [location=62874..64844] [gbkey=CDS]	>lcl|EF999921.1_prot_ABV71562.1_65 [protein=UL32] [protein_id=ABV71562.1] [location=complement(72668..75817)] [gbkey=CDS]	84	373
ETGGTGAAKKPSEK	>lcl|EF999921.1_prot_ABV71555.1_58 [protein=UL25] [protein_id=ABV71555.1] [location=62874..64844] [gbkey=CDS]	HAAFSLVSPQVTKASPGR	>lcl|EF999921.1_prot_ABV71562.1_65 [protein=UL32] [protein_id=ABV71562.1] [location=complement(72668..75817)] [gbkey=CDS]	>lcl|EF999921.1_prot_ABV71555.1_58 [protein=UL25] [protein_id=ABV71555.1] [location=62874..64844] [gbkey=CDS]->lcl|EF999921.1_prot_ABV71562.1_65 [protein=UL32] [protein_id=ABV71562.1] [location=complement(72668..75817)] [gbkey=CDS]	UL25	UL32	>lcl|EF999921.1_prot_ABV71555.1_58 [protein=UL25] [protein_id=ABV71555.1] [location=62874..64844] [gbkey=CDS]	>lcl|EF999921.1_prot_ABV71562.1_65 [protein=UL32] [protein_id=ABV71562.1] [location=complement(72668..75817)] [gbkey=CDS]	84	503
ETGGTGAAKKPSEK	>lcl|EF999921.1_prot_ABV71555.1_58 [protein=UL25] [protein_id=ABV71555.1] [location=62874..64844] [gbkey=CDS]	STGTAAVGSPVKSTTGMoK	>lcl|EF999921.1_prot_ABV71562.1_65 [protein=UL32] [protein_id=ABV71562.1] [location=complement(72668..75817)] [gbkey=CDS]	>lcl|EF999921.1_prot_ABV71555.1_58 [protein=UL25] [protein_id=ABV71555.1] [location=62874..64844] [gbkey=CDS]->lcl|EF999921.1_prot_ABV71562.1_65 [protein=UL32] [protein_id=ABV71562.1] [location=complement(72668..75817)] [gbkey=CDS]	UL25	UL32	>lcl|EF999921.1_prot_ABV71555.1_58 [protein=UL25] [protein_id=ABV71555.1] [location=62874..64844] [gbkey=CDS]	>lcl|EF999921.1_prot_ABV71562.1_65 [protein=UL32] [protein_id=ABV71562.1] [location=complement(72668..75817)] [gbkey=CDS]	84	995
KGVTDGQYATSLR	>lcl|EF999921.1_prot_ABV71555.1_58 [protein=UL25] [protein_id=ABV71555.1] [location=62874..64844] [gbkey=CDS]	GGQKTASNDTSTK	>lcl|EF999921.1_prot_ABV71563.1_66 [protein=UL33] [protein_id=ABV71563.1] [location=76075..77247] [gbkey=CDS]	>lcl|EF999921.1_prot_ABV71555.1_58 [protein=UL25] [protein_id=ABV71555.1] [location=62874..64844] [gbkey=CDS]->lcl|EF999921.1_prot_ABV71563.1_66 [protein=UL33] [protein_id=ABV71563.1] [location=76075..77247] [gbkey=CDS]	UL25	UL33	>lcl|EF999921.1_prot_ABV71555.1_58 [protein=UL25] [protein_id=ABV71555.1] [location=62874..64844] [gbkey=CDS]	>lcl|EF999921.1_prot_ABV71563.1_66 [protein=UL33] [protein_id=ABV71563.1] [location=76075..77247] [gbkey=CDS]	322	366
ETGGTGAAKKPSEK	>lcl|EF999921.1_prot_ABV71555.1_58 [protein=UL25] [protein_id=ABV71555.1] [location=62874..64844] [gbkey=CDS]	TASNDTSTKIPHR	>lcl|EF999921.1_prot_ABV71563.1_66 [protein=UL33] [protein_id=ABV71563.1] [location=76075..77247] [gbkey=CDS]	>lcl|EF999921.1_prot_ABV71555.1_58 [protein=UL25] [protein_id=ABV71555.1] [location=62874..64844] [gbkey=CDS]->lcl|EF999921.1_prot_ABV71563.1_66 [protein=UL33] [protein_id=ABV71563.1] [location=76075..77247] [gbkey=CDS]	UL25	UL33	>lcl|EF999921.1_prot_ABV71555.1_58 [protein=UL25] [protein_id=ABV71555.1] [location=62874..64844] [gbkey=CDS]	>lcl|EF999921.1_prot_ABV71563.1_66 [protein=UL33] [protein_id=ABV71563.1] [location=76075..77247] [gbkey=CDS]	84	375
GSPATPKAGK	>lcl|EF999921.1_prot_ABV71555.1_58 [protein=UL25] [protein_id=ABV71555.1] [location=62874..64844] [gbkey=CDS]	TQLDVLYSEPLKTR	>lcl|EF999921.1_prot_ABV71565.1_68 [protein=UL35] [protein_id=ABV71565.1] [location=78917..80842] [gbkey=CDS]	>lcl|EF999921.1_prot_ABV71555.1_58 [protein=UL25] [protein_id=ABV71555.1] [location=62874..64844] [gbkey=CDS]->lcl|EF999921.1_prot_ABV71565.1_68 [protein=UL35] [protein_id=ABV71565.1] [location=78917..80842] [gbkey=CDS]	UL25	UL35	>lcl|EF999921.1_prot_ABV71555.1_58 [protein=UL25] [protein_id=ABV71555.1] [location=62874..64844] [gbkey=CDS]	>lcl|EF999921.1_prot_ABV71565.1_68 [protein=UL35] [protein_id=ABV71565.1] [location=78917..80842] [gbkey=CDS]	113	118
GSPATPKAGK	>lcl|EF999921.1_prot_ABV71555.1_58 [protein=UL25] [protein_id=ABV71555.1] [location=62874..64844] [gbkey=CDS]	AAQTGVKPEDISVHLGADDVTFGVLK	>lcl|EF999921.1_prot_ABV71565.1_68 [protein=UL35] [protein_id=ABV71565.1] [location=78917..80842] [gbkey=CDS]	>lcl|EF999921.1_prot_ABV71555.1_58 [protein=UL25] [protein_id=ABV71555.1] [location=62874..64844] [gbkey=CDS]->lcl|EF999921.1_prot_ABV71565.1_68 [protein=UL35] [protein_id=ABV71565.1] [location=78917..80842] [gbkey=CDS]	UL25	UL35	>lcl|EF999921.1_prot_ABV71555.1_58 [protein=UL25] [protein_id=ABV71555.1] [location=62874..64844] [gbkey=CDS]	>lcl|EF999921.1_prot_ABV71565.1_68 [protein=UL35] [protein_id=ABV71565.1] [location=78917..80842] [gbkey=CDS]	113	137
GSPATPKAGK	>lcl|EF999921.1_prot_ABV71555.1_58 [protein=UL25] [protein_id=ABV71555.1] [location=62874..64844] [gbkey=CDS]	AAQTGVKPEDISVHLGADDVTFGVLKR	>lcl|EF999921.1_prot_ABV71565.1_68 [protein=UL35] [protein_id=ABV71565.1] [location=78917..80842] [gbkey=CDS]	>lcl|EF999921.1_prot_ABV71555.1_58 [protein=UL25] [protein_id=ABV71555.1] [location=62874..64844] [gbkey=CDS]->lcl|EF999921.1_prot_ABV71565.1_68 [protein=UL35] [protein_id=ABV71565.1] [location=78917..80842] [gbkey=CDS]	UL25	UL35	>lcl|EF999921.1_prot_ABV71555.1_58 [protein=UL25] [protein_id=ABV71555.1] [location=62874..64844] [gbkey=CDS]	>lcl|EF999921.1_prot_ABV71565.1_68 [protein=UL35] [protein_id=ABV71565.1] [location=78917..80842] [gbkey=CDS]	113	156
GSPATPKAGK	>lcl|EF999921.1_prot_ABV71555.1_58 [protein=UL25] [protein_id=ABV71555.1] [location=62874..64844] [gbkey=CDS]	KIQSVSDAR	>lcl|EF999921.1_prot_ABV71565.1_68 [protein=UL35] [protein_id=ABV71565.1] [location=78917..80842] [gbkey=CDS]	>lcl|EF999921.1_prot_ABV71555.1_58 [protein=UL25] [protein_id=ABV71555.1] [location=62874..64844] [gbkey=CDS]->lcl|EF999921.1_prot_ABV71565.1_68 [protein=UL35] [protein_id=ABV71565.1] [location=78917..80842] [gbkey=CDS]	UL25	UL35	>lcl|EF999921.1_prot_ABV71555.1_58 [protein=UL25] [protein_id=ABV71555.1] [location=62874..64844] [gbkey=CDS]	>lcl|EF999921.1_prot_ABV71565.1_68 [protein=UL35] [protein_id=ABV71565.1] [location=78917..80842] [gbkey=CDS]	113	344
AGKSPK	>lcl|EF999921.1_prot_ABV71555.1_58 [protein=UL25] [protein_id=ABV71555.1] [location=62874..64844] [gbkey=CDS]	TQLDVLYSEPLKTR	>lcl|EF999921.1_prot_ABV71565.1_68 [protein=UL35] [protein_id=ABV71565.1] [location=78917..80842] [gbkey=CDS]	>lcl|EF999921.1_prot_ABV71555.1_58 [protein=UL25] [protein_id=ABV71555.1] [location=62874..64844] [gbkey=CDS]->lcl|EF999921.1_prot_ABV71565.1_68 [protein=UL35] [protein_id=ABV71565.1] [location=78917..80842] [gbkey=CDS]	UL25	UL35	>lcl|EF999921.1_prot_ABV71555.1_58 [protein=UL25] [protein_id=ABV71555.1] [location=62874..64844] [gbkey=CDS]	>lcl|EF999921.1_prot_ABV71565.1_68 [protein=UL35] [protein_id=ABV71565.1] [location=78917..80842] [gbkey=CDS]	116	118
IITHAVIINYYYVAQKK	>lcl|EF999921.1_prot_ABV71555.1_58 [protein=UL25] [protein_id=ABV71555.1] [location=62874..64844] [gbkey=CDS]	QTGLTPKR	>lcl|EF999921.1_prot_ABV71565.1_68 [protein=UL35] [protein_id=ABV71565.1] [location=78917..80842] [gbkey=CDS]	>lcl|EF999921.1_prot_ABV71555.1_58 [protein=UL25] [protein_id=ABV71555.1] [location=62874..64844] [gbkey=CDS]->lcl|EF999921.1_prot_ABV71565.1_68 [protein=UL35] [protein_id=ABV71565.1] [location=78917..80842] [gbkey=CDS]	UL25	UL35	>lcl|EF999921.1_prot_ABV71555.1_58 [protein=UL25] [protein_id=ABV71555.1] [location=62874..64844] [gbkey=CDS]	>lcl|EF999921.1_prot_ABV71565.1_68 [protein=UL35] [protein_id=ABV71565.1] [location=78917..80842] [gbkey=CDS]	276	462
KGVTDGQYATSLR	>lcl|EF999921.1_prot_ABV71555.1_58 [protein=UL25] [protein_id=ABV71555.1] [location=62874..64844] [gbkey=CDS]	TQLDVLYSEPLKTR	>lcl|EF999921.1_prot_ABV71565.1_68 [protein=UL35] [protein_id=ABV71565.1] [location=78917..80842] [gbkey=CDS]	>lcl|EF999921.1_prot_ABV71555.1_58 [protein=UL25] [protein_id=ABV71555.1] [location=62874..64844] [gbkey=CDS]->lcl|EF999921.1_prot_ABV71565.1_68 [protein=UL35] [protein_id=ABV71565.1] [location=78917..80842] [gbkey=CDS]	UL25	UL35	>lcl|EF999921.1_prot_ABV71555.1_58 [protein=UL25] [protein_id=ABV71555.1] [location=62874..64844] [gbkey=CDS]	>lcl|EF999921.1_prot_ABV71565.1_68 [protein=UL35] [protein_id=ABV71565.1] [location=78917..80842] [gbkey=CDS]	322	118
KGVTDGQYATSLR	>lcl|EF999921.1_prot_ABV71555.1_58 [protein=UL25] [protein_id=ABV71555.1] [location=62874..64844] [gbkey=CDS]	AAQTGVKPEDISVHLGADDVTFGVLKR	>lcl|EF999921.1_prot_ABV71565.1_68 [protein=UL35] [protein_id=ABV71565.1] [location=78917..80842] [gbkey=CDS]	>lcl|EF999921.1_prot_ABV71555.1_58 [protein=UL25] [protein_id=ABV71555.1] [location=62874..64844] [gbkey=CDS]->lcl|EF999921.1_prot_ABV71565.1_68 [protein=UL35] [protein_id=ABV71565.1] [location=78917..80842] [gbkey=CDS]	UL25	UL35	>lcl|EF999921.1_prot_ABV71555.1_58 [protein=UL25] [protein_id=ABV71555.1] [location=62874..64844] [gbkey=CDS]	>lcl|EF999921.1_prot_ABV71565.1_68 [protein=UL35] [protein_id=ABV71565.1] [location=78917..80842] [gbkey=CDS]	322	156
KGVTDGQYATSLR	>lcl|EF999921.1_prot_ABV71555.1_58 [protein=UL25] [protein_id=ABV71555.1] [location=62874..64844] [gbkey=CDS]	KIQSVSDAR	>lcl|EF999921.1_prot_ABV71565.1_68 [protein=UL35] [protein_id=ABV71565.1] [location=78917..80842] [gbkey=CDS]	>lcl|EF999921.1_prot_ABV71555.1_58 [protein=UL25] [protein_id=ABV71555.1] [location=62874..64844] [gbkey=CDS]->lcl|EF999921.1_prot_ABV71565.1_68 [protein=UL35] [protein_id=ABV71565.1] [location=78917..80842] [gbkey=CDS]	UL25	UL35	>lcl|EF999921.1_prot_ABV71555.1_58 [protein=UL25] [protein_id=ABV71555.1] [location=62874..64844] [gbkey=CDS]	>lcl|EF999921.1_prot_ABV71565.1_68 [protein=UL35] [protein_id=ABV71565.1] [location=78917..80842] [gbkey=CDS]	322	344
KGVTDGQYATSLR	>lcl|EF999921.1_prot_ABV71555.1_58 [protein=UL25] [protein_id=ABV71555.1] [location=62874..64844] [gbkey=CDS]	NAFMKVKPVAQEIIR	>lcl|EF999921.1_prot_ABV71565.1_68 [protein=UL35] [protein_id=ABV71565.1] [location=78917..80842] [gbkey=CDS]	>lcl|EF999921.1_prot_ABV71555.1_58 [protein=UL25] [protein_id=ABV71555.1] [location=62874..64844] [gbkey=CDS]->lcl|EF999921.1_prot_ABV71565.1_68 [protein=UL35] [protein_id=ABV71565.1] [location=78917..80842] [gbkey=CDS]	UL25	UL35	>lcl|EF999921.1_prot_ABV71555.1_58 [protein=UL25] [protein_id=ABV71555.1] [location=62874..64844] [gbkey=CDS]	>lcl|EF999921.1_prot_ABV71565.1_68 [protein=UL35] [protein_id=ABV71565.1] [location=78917..80842] [gbkey=CDS]	322	77
ETGGTGAAKKPSEK	>lcl|EF999921.1_prot_ABV71555.1_58 [protein=UL25] [protein_id=ABV71555.1] [location=62874..64844] [gbkey=CDS]	TQLDVLYSEPLKTR	>lcl|EF999921.1_prot_ABV71565.1_68 [protein=UL35] [protein_id=ABV71565.1] [location=78917..80842] [gbkey=CDS]	>lcl|EF999921.1_prot_ABV71555.1_58 [protein=UL25] [protein_id=ABV71555.1] [location=62874..64844] [gbkey=CDS]->lcl|EF999921.1_prot_ABV71565.1_68 [protein=UL35] [protein_id=ABV71565.1] [location=78917..80842] [gbkey=CDS]	UL25	UL35	>lcl|EF999921.1_prot_ABV71555.1_58 [protein=UL25] [protein_id=ABV71555.1] [location=62874..64844] [gbkey=CDS]	>lcl|EF999921.1_prot_ABV71565.1_68 [protein=UL35] [protein_id=ABV71565.1] [location=78917..80842] [gbkey=CDS]	84	118
ETGGTGAAKKPSEK	>lcl|EF999921.1_prot_ABV71555.1_58 [protein=UL25] [protein_id=ABV71555.1] [location=62874..64844] [gbkey=CDS]	AAQTGVKPEDISVHLGADDVTFGVLKR	>lcl|EF999921.1_prot_ABV71565.1_68 [protein=UL35] [protein_id=ABV71565.1] [location=78917..80842] [gbkey=CDS]	>lcl|EF999921.1_prot_ABV71555.1_58 [protein=UL25] [protein_id=ABV71555.1] [location=62874..64844] [gbkey=CDS]->lcl|EF999921.1_prot_ABV71565.1_68 [protein=UL35] [protein_id=ABV71565.1] [location=78917..80842] [gbkey=CDS]	UL25	UL35	>lcl|EF999921.1_prot_ABV71555.1_58 [protein=UL25] [protein_id=ABV71555.1] [location=62874..64844] [gbkey=CDS]	>lcl|EF999921.1_prot_ABV71565.1_68 [protein=UL35] [protein_id=ABV71565.1] [location=78917..80842] [gbkey=CDS]	84	156
ETGGTGAAKKPSEK	>lcl|EF999921.1_prot_ABV71555.1_58 [protein=UL25] [protein_id=ABV71555.1] [location=62874..64844] [gbkey=CDS]	KIQSVSDAR	>lcl|EF999921.1_prot_ABV71565.1_68 [protein=UL35] [protein_id=ABV71565.1] [location=78917..80842] [gbkey=CDS]	>lcl|EF999921.1_prot_ABV71555.1_58 [protein=UL25] [protein_id=ABV71555.1] [location=62874..64844] [gbkey=CDS]->lcl|EF999921.1_prot_ABV71565.1_68 [protein=UL35] [protein_id=ABV71565.1] [location=78917..80842] [gbkey=CDS]	UL25	UL35	>lcl|EF999921.1_prot_ABV71555.1_58 [protein=UL25] [protein_id=ABV71555.1] [location=62874..64844] [gbkey=CDS]	>lcl|EF999921.1_prot_ABV71565.1_68 [protein=UL35] [protein_id=ABV71565.1] [location=78917..80842] [gbkey=CDS]	84	344
ETGGTGAAKKPSEK	>lcl|EF999921.1_prot_ABV71555.1_58 [protein=UL25] [protein_id=ABV71555.1] [location=62874..64844] [gbkey=CDS]	QTGLTPKR	>lcl|EF999921.1_prot_ABV71565.1_68 [protein=UL35] [protein_id=ABV71565.1] [location=78917..80842] [gbkey=CDS]	>lcl|EF999921.1_prot_ABV71555.1_58 [protein=UL25] [protein_id=ABV71555.1] [location=62874..64844] [gbkey=CDS]->lcl|EF999921.1_prot_ABV71565.1_68 [protein=UL35] [protein_id=ABV71565.1] [location=78917..80842] [gbkey=CDS]	UL25	UL35	>lcl|EF999921.1_prot_ABV71555.1_58 [protein=UL25] [protein_id=ABV71555.1] [location=62874..64844] [gbkey=CDS]	>lcl|EF999921.1_prot_ABV71565.1_68 [protein=UL35] [protein_id=ABV71565.1] [location=78917..80842] [gbkey=CDS]	84	462
ETGGTGAAKKPSEK	>lcl|EF999921.1_prot_ABV71555.1_58 [protein=UL25] [protein_id=ABV71555.1] [location=62874..64844] [gbkey=CDS]	NAFMoKVKPVAQEIIR	>lcl|EF999921.1_prot_ABV71565.1_68 [protein=UL35] [protein_id=ABV71565.1] [location=78917..80842] [gbkey=CDS]	>lcl|EF999921.1_prot_ABV71555.1_58 [protein=UL25] [protein_id=ABV71555.1] [location=62874..64844] [gbkey=CDS]->lcl|EF999921.1_prot_ABV71565.1_68 [protein=UL35] [protein_id=ABV71565.1] [location=78917..80842] [gbkey=CDS]	UL25	UL35	>lcl|EF999921.1_prot_ABV71555.1_58 [protein=UL25] [protein_id=ABV71555.1] [location=62874..64844] [gbkey=CDS]	>lcl|EF999921.1_prot_ABV71565.1_68 [protein=UL35] [protein_id=ABV71565.1] [location=78917..80842] [gbkey=CDS]	84	77
KPSEKK	>lcl|EF999921.1_prot_ABV71555.1_58 [protein=UL25] [protein_id=ABV71555.1] [location=62874..64844] [gbkey=CDS]	QTGLTPKR	>lcl|EF999921.1_prot_ABV71565.1_68 [protein=UL35] [protein_id=ABV71565.1] [location=78917..80842] [gbkey=CDS]	>lcl|EF999921.1_prot_ABV71555.1_58 [protein=UL25] [protein_id=ABV71555.1] [location=62874..64844] [gbkey=CDS]->lcl|EF999921.1_prot_ABV71565.1_68 [protein=UL35] [protein_id=ABV71565.1] [location=78917..80842] [gbkey=CDS]	UL25	UL35	>lcl|EF999921.1_prot_ABV71555.1_58 [protein=UL25] [protein_id=ABV71555.1] [location=62874..64844] [gbkey=CDS]	>lcl|EF999921.1_prot_ABV71565.1_68 [protein=UL35] [protein_id=ABV71565.1] [location=78917..80842] [gbkey=CDS]	89	462
GSPATPKAGK	>lcl|EF999921.1_prot_ABV71555.1_58 [protein=UL25] [protein_id=ABV71555.1] [location=62874..64844] [gbkey=CDS]	HMEDLPKLAEETAR	>lcl|EF999921.1_prot_ABV71575.1_78 [protein=UL44] [protein_id=ABV71575.1] [location=complement(90411..93131)] [gbkey=CDS]	>lcl|EF999921.1_prot_ABV71555.1_58 [protein=UL25] [protein_id=ABV71555.1] [location=62874..64844] [gbkey=CDS]->lcl|EF999921.1_prot_ABV71575.1_78 [protein=UL44] [protein_id=ABV71575.1] [location=complement(90411..93131)] [gbkey=CDS]	UL25	UL45	>lcl|EF999921.1_prot_ABV71555.1_58 [protein=UL25] [protein_id=ABV71555.1] [location=62874..64844] [gbkey=CDS]	>lcl|EF999921.1_prot_ABV71575.1_78 [protein=UL45] [protein_id=ABV71575.1] [location=complement(90411..93131)] [gbkey=CDS]	113	280
GSPATPKAGK	>lcl|EF999921.1_prot_ABV71555.1_58 [protein=UL25] [protein_id=ABV71555.1] [location=62874..64844] [gbkey=CDS]	LSDLGQESAFEKEYSR	>lcl|EF999921.1_prot_ABV71575.1_78 [protein=UL44] [protein_id=ABV71575.1] [location=complement(90411..93131)] [gbkey=CDS]	>lcl|EF999921.1_prot_ABV71555.1_58 [protein=UL25] [protein_id=ABV71555.1] [location=62874..64844] [gbkey=CDS]->lcl|EF999921.1_prot_ABV71575.1_78 [protein=UL44] [protein_id=ABV71575.1] [location=complement(90411..93131)] [gbkey=CDS]	UL25	UL45	>lcl|EF999921.1_prot_ABV71555.1_58 [protein=UL25] [protein_id=ABV71555.1] [location=62874..64844] [gbkey=CDS]	>lcl|EF999921.1_prot_ABV71575.1_78 [protein=UL45] [protein_id=ABV71575.1] [location=complement(90411..93131)] [gbkey=CDS]	113	523
GSPATPKAGK	>lcl|EF999921.1_prot_ABV71555.1_58 [protein=UL25] [protein_id=ABV71555.1] [location=62874..64844] [gbkey=CDS]	SDEQKLHLPDVVLGNTR	>lcl|EF999921.1_prot_ABV71575.1_78 [protein=UL44] [protein_id=ABV71575.1] [location=complement(90411..93131)] [gbkey=CDS]	>lcl|EF999921.1_prot_ABV71555.1_58 [protein=UL25] [protein_id=ABV71555.1] [location=62874..64844] [gbkey=CDS]->lcl|EF999921.1_prot_ABV71575.1_78 [protein=UL44] [protein_id=ABV71575.1] [location=complement(90411..93131)] [gbkey=CDS]	UL25	UL45	>lcl|EF999921.1_prot_ABV71555.1_58 [protein=UL25] [protein_id=ABV71555.1] [location=62874..64844] [gbkey=CDS]	>lcl|EF999921.1_prot_ABV71575.1_78 [protein=UL45] [protein_id=ABV71575.1] [location=complement(90411..93131)] [gbkey=CDS]	113	614
AGKSPK	>lcl|EF999921.1_prot_ABV71555.1_58 [protein=UL25] [protein_id=ABV71555.1] [location=62874..64844] [gbkey=CDS]	LSDLGQESAFEKEYSR	>lcl|EF999921.1_prot_ABV71575.1_78 [protein=UL44] [protein_id=ABV71575.1] [location=complement(90411..93131)] [gbkey=CDS]	>lcl|EF999921.1_prot_ABV71555.1_58 [protein=UL25] [protein_id=ABV71555.1] [location=62874..64844] [gbkey=CDS]->lcl|EF999921.1_prot_ABV71575.1_78 [protein=UL44] [protein_id=ABV71575.1] [location=complement(90411..93131)] [gbkey=CDS]	UL25	UL45	>lcl|EF999921.1_prot_ABV71555.1_58 [protein=UL25] [protein_id=ABV71555.1] [location=62874..64844] [gbkey=CDS]	>lcl|EF999921.1_prot_ABV71575.1_78 [protein=UL45] [protein_id=ABV71575.1] [location=complement(90411..93131)] [gbkey=CDS]	116	523
AGKSPK	>lcl|EF999921.1_prot_ABV71555.1_58 [protein=UL25] [protein_id=ABV71555.1] [location=62874..64844] [gbkey=CDS]	VVVNTDDFLKK	>lcl|EF999921.1_prot_ABV71575.1_78 [protein=UL44] [protein_id=ABV71575.1] [location=complement(90411..93131)] [gbkey=CDS]	>lcl|EF999921.1_prot_ABV71555.1_58 [protein=UL25] [protein_id=ABV71555.1] [location=62874..64844] [gbkey=CDS]->lcl|EF999921.1_prot_ABV71575.1_78 [protein=UL44] [protein_id=ABV71575.1] [location=complement(90411..93131)] [gbkey=CDS]	UL25	UL45	>lcl|EF999921.1_prot_ABV71555.1_58 [protein=UL25] [protein_id=ABV71555.1] [location=62874..64844] [gbkey=CDS]	>lcl|EF999921.1_prot_ABV71575.1_78 [protein=UL45] [protein_id=ABV71575.1] [location=complement(90411..93131)] [gbkey=CDS]	116	544
IITHAVIINYYYVAQKK	>lcl|EF999921.1_prot_ABV71555.1_58 [protein=UL25] [protein_id=ABV71555.1] [location=62874..64844] [gbkey=CDS]	HMoEDLPKLAEETAR	>lcl|EF999921.1_prot_ABV71575.1_78 [protein=UL44] [protein_id=ABV71575.1] [location=complement(90411..93131)] [gbkey=CDS]	>lcl|EF999921.1_prot_ABV71555.1_58 [protein=UL25] [protein_id=ABV71555.1] [location=62874..64844] [gbkey=CDS]->lcl|EF999921.1_prot_ABV71575.1_78 [protein=UL44] [protein_id=ABV71575.1] [location=complement(90411..93131)] [gbkey=CDS]	UL25	UL45	>lcl|EF999921.1_prot_ABV71555.1_58 [protein=UL25] [protein_id=ABV71555.1] [location=62874..64844] [gbkey=CDS]	>lcl|EF999921.1_prot_ABV71575.1_78 [protein=UL45] [protein_id=ABV71575.1] [location=complement(90411..93131)] [gbkey=CDS]	276	280
KGVTDGQYATSLR	>lcl|EF999921.1_prot_ABV71555.1_58 [protein=UL25] [protein_id=ABV71555.1] [location=62874..64844] [gbkey=CDS]	MELDSVEEEDDFGASLCKVSPPIQATR	>lcl|EF999921.1_prot_ABV71575.1_78 [protein=UL44] [protein_id=ABV71575.1] [location=complement(90411..93131)] [gbkey=CDS]	>lcl|EF999921.1_prot_ABV71555.1_58 [protein=UL25] [protein_id=ABV71555.1] [location=62874..64844] [gbkey=CDS]->lcl|EF999921.1_prot_ABV71575.1_78 [protein=UL44] [protein_id=ABV71575.1] [location=complement(90411..93131)] [gbkey=CDS]	UL25	UL45	>lcl|EF999921.1_prot_ABV71555.1_58 [protein=UL25] [protein_id=ABV71555.1] [location=62874..64844] [gbkey=CDS]	>lcl|EF999921.1_prot_ABV71575.1_78 [protein=UL45] [protein_id=ABV71575.1] [location=complement(90411..93131)] [gbkey=CDS]	322	154
KGVTDGQYATSLR	>lcl|EF999921.1_prot_ABV71555.1_58 [protein=UL25] [protein_id=ABV71555.1] [location=62874..64844] [gbkey=CDS]	HMEDLPKLAEETAR	>lcl|EF999921.1_prot_ABV71575.1_78 [protein=UL44] [protein_id=ABV71575.1] [location=complement(90411..93131)] [gbkey=CDS]	>lcl|EF999921.1_prot_ABV71555.1_58 [protein=UL25] [protein_id=ABV71555.1] [location=62874..64844] [gbkey=CDS]->lcl|EF999921.1_prot_ABV71575.1_78 [protein=UL44] [protein_id=ABV71575.1] [location=complement(90411..93131)] [gbkey=CDS]	UL25	UL45	>lcl|EF999921.1_prot_ABV71555.1_58 [protein=UL25] [protein_id=ABV71555.1] [location=62874..64844] [gbkey=CDS]	>lcl|EF999921.1_prot_ABV71575.1_78 [protein=UL45] [protein_id=ABV71575.1] [location=complement(90411..93131)] [gbkey=CDS]	322	280
KGVTDGQYATSLR	>lcl|EF999921.1_prot_ABV71555.1_58 [protein=UL25] [protein_id=ABV71555.1] [location=62874..64844] [gbkey=CDS]	FEGEVLESVLKR	>lcl|EF999921.1_prot_ABV71575.1_78 [protein=UL44] [protein_id=ABV71575.1] [location=complement(90411..93131)] [gbkey=CDS]	>lcl|EF999921.1_prot_ABV71555.1_58 [protein=UL25] [protein_id=ABV71555.1] [location=62874..64844] [gbkey=CDS]->lcl|EF999921.1_prot_ABV71575.1_78 [protein=UL44] [protein_id=ABV71575.1] [location=complement(90411..93131)] [gbkey=CDS]	UL25	UL45	>lcl|EF999921.1_prot_ABV71555.1_58 [protein=UL25] [protein_id=ABV71555.1] [location=62874..64844] [gbkey=CDS]	>lcl|EF999921.1_prot_ABV71575.1_78 [protein=UL45] [protein_id=ABV71575.1] [location=complement(90411..93131)] [gbkey=CDS]	322	360
KGVTDGQYATSLR	>lcl|EF999921.1_prot_ABV71555.1_58 [protein=UL25] [protein_id=ABV71555.1] [location=62874..64844] [gbkey=CDS]	LSDLGQESAFEKEYSR	>lcl|EF999921.1_prot_ABV71575.1_78 [protein=UL44] [protein_id=ABV71575.1] [location=complement(90411..93131)] [gbkey=CDS]	>lcl|EF999921.1_prot_ABV71555.1_58 [protein=UL25] [protein_id=ABV71555.1] [location=62874..64844] [gbkey=CDS]->lcl|EF999921.1_prot_ABV71575.1_78 [protein=UL44] [protein_id=ABV71575.1] [location=complement(90411..93131)] [gbkey=CDS]	UL25	UL45	>lcl|EF999921.1_prot_ABV71555.1_58 [protein=UL25] [protein_id=ABV71555.1] [location=62874..64844] [gbkey=CDS]	>lcl|EF999921.1_prot_ABV71575.1_78 [protein=UL45] [protein_id=ABV71575.1] [location=complement(90411..93131)] [gbkey=CDS]	322	523
KGVTDGQYATSLR	>lcl|EF999921.1_prot_ABV71555.1_58 [protein=UL25] [protein_id=ABV71555.1] [location=62874..64844] [gbkey=CDS]	VVVNTDDFLKK	>lcl|EF999921.1_prot_ABV71575.1_78 [protein=UL44] [protein_id=ABV71575.1] [location=complement(90411..93131)] [gbkey=CDS]	>lcl|EF999921.1_prot_ABV71555.1_58 [protein=UL25] [protein_id=ABV71555.1] [location=62874..64844] [gbkey=CDS]->lcl|EF999921.1_prot_ABV71575.1_78 [protein=UL44] [protein_id=ABV71575.1] [location=complement(90411..93131)] [gbkey=CDS]	UL25	UL45	>lcl|EF999921.1_prot_ABV71555.1_58 [protein=UL25] [protein_id=ABV71555.1] [location=62874..64844] [gbkey=CDS]	>lcl|EF999921.1_prot_ABV71575.1_78 [protein=UL45] [protein_id=ABV71575.1] [location=complement(90411..93131)] [gbkey=CDS]	322	544
KGVTDGQYATSLR	>lcl|EF999921.1_prot_ABV71555.1_58 [protein=UL25] [protein_id=ABV71555.1] [location=62874..64844] [gbkey=CDS]	SDEQKLHLPDVVLGNTR	>lcl|EF999921.1_prot_ABV71575.1_78 [protein=UL44] [protein_id=ABV71575.1] [location=complement(90411..93131)] [gbkey=CDS]	>lcl|EF999921.1_prot_ABV71555.1_58 [protein=UL25] [protein_id=ABV71555.1] [location=62874..64844] [gbkey=CDS]->lcl|EF999921.1_prot_ABV71575.1_78 [protein=UL44] [protein_id=ABV71575.1] [location=complement(90411..93131)] [gbkey=CDS]	UL25	UL45	>lcl|EF999921.1_prot_ABV71555.1_58 [protein=UL25] [protein_id=ABV71555.1] [location=62874..64844] [gbkey=CDS]	>lcl|EF999921.1_prot_ABV71575.1_78 [protein=UL45] [protein_id=ABV71575.1] [location=complement(90411..93131)] [gbkey=CDS]	322	614
KGVTDGQYATSLR	>lcl|EF999921.1_prot_ABV71555.1_58 [protein=UL25] [protein_id=ABV71555.1] [location=62874..64844] [gbkey=CDS]	ASVDLCKSGLPR	>lcl|EF999921.1_prot_ABV71575.1_78 [protein=UL44] [protein_id=ABV71575.1] [location=complement(90411..93131)] [gbkey=CDS]	>lcl|EF999921.1_prot_ABV71555.1_58 [protein=UL25] [protein_id=ABV71555.1] [location=62874..64844] [gbkey=CDS]->lcl|EF999921.1_prot_ABV71575.1_78 [protein=UL44] [protein_id=ABV71575.1] [location=complement(90411..93131)] [gbkey=CDS]	UL25	UL45	>lcl|EF999921.1_prot_ABV71555.1_58 [protein=UL25] [protein_id=ABV71555.1] [location=62874..64844] [gbkey=CDS]	>lcl|EF999921.1_prot_ABV71575.1_78 [protein=UL45] [protein_id=ABV71575.1] [location=complement(90411..93131)] [gbkey=CDS]	322	715
ETGGTGAAKK	>lcl|EF999921.1_prot_ABV71555.1_58 [protein=UL25] [protein_id=ABV71555.1] [location=62874..64844] [gbkey=CDS]	HMEDLPKLAEETAR	>lcl|EF999921.1_prot_ABV71575.1_78 [protein=UL44] [protein_id=ABV71575.1] [location=complement(90411..93131)] [gbkey=CDS]	>lcl|EF999921.1_prot_ABV71555.1_58 [protein=UL25] [protein_id=ABV71555.1] [location=62874..64844] [gbkey=CDS]->lcl|EF999921.1_prot_ABV71575.1_78 [protein=UL44] [protein_id=ABV71575.1] [location=complement(90411..93131)] [gbkey=CDS]	UL25	UL45	>lcl|EF999921.1_prot_ABV71555.1_58 [protein=UL25] [protein_id=ABV71555.1] [location=62874..64844] [gbkey=CDS]	>lcl|EF999921.1_prot_ABV71575.1_78 [protein=UL45] [protein_id=ABV71575.1] [location=complement(90411..93131)] [gbkey=CDS]	84	280
ETGGTGAAKK	>lcl|EF999921.1_prot_ABV71555.1_58 [protein=UL25] [protein_id=ABV71555.1] [location=62874..64844] [gbkey=CDS]	LSDLGQESAFEKEYSR	>lcl|EF999921.1_prot_ABV71575.1_78 [protein=UL44] [protein_id=ABV71575.1] [location=complement(90411..93131)] [gbkey=CDS]	>lcl|EF999921.1_prot_ABV71555.1_58 [protein=UL25] [protein_id=ABV71555.1] [location=62874..64844] [gbkey=CDS]->lcl|EF999921.1_prot_ABV71575.1_78 [protein=UL44] [protein_id=ABV71575.1] [location=complement(90411..93131)] [gbkey=CDS]	UL25	UL45	>lcl|EF999921.1_prot_ABV71555.1_58 [protein=UL25] [protein_id=ABV71555.1] [location=62874..64844] [gbkey=CDS]	>lcl|EF999921.1_prot_ABV71575.1_78 [protein=UL45] [protein_id=ABV71575.1] [location=complement(90411..93131)] [gbkey=CDS]	84	523
ETGGTGAAKKPSEK	>lcl|EF999921.1_prot_ABV71555.1_58 [protein=UL25] [protein_id=ABV71555.1] [location=62874..64844] [gbkey=CDS]	VVVNTDDFLKK	>lcl|EF999921.1_prot_ABV71575.1_78 [protein=UL44] [protein_id=ABV71575.1] [location=complement(90411..93131)] [gbkey=CDS]	>lcl|EF999921.1_prot_ABV71555.1_58 [protein=UL25] [protein_id=ABV71555.1] [location=62874..64844] [gbkey=CDS]->lcl|EF999921.1_prot_ABV71575.1_78 [protein=UL44] [protein_id=ABV71575.1] [location=complement(90411..93131)] [gbkey=CDS]	UL25	UL45	>lcl|EF999921.1_prot_ABV71555.1_58 [protein=UL25] [protein_id=ABV71555.1] [location=62874..64844] [gbkey=CDS]	>lcl|EF999921.1_prot_ABV71575.1_78 [protein=UL45] [protein_id=ABV71575.1] [location=complement(90411..93131)] [gbkey=CDS]	84	544
ETGGTGAAKKPSEK	>lcl|EF999921.1_prot_ABV71555.1_58 [protein=UL25] [protein_id=ABV71555.1] [location=62874..64844] [gbkey=CDS]	SDEQKLHLPDVVLGNTR	>lcl|EF999921.1_prot_ABV71575.1_78 [protein=UL44] [protein_id=ABV71575.1] [location=complement(90411..93131)] [gbkey=CDS]	>lcl|EF999921.1_prot_ABV71555.1_58 [protein=UL25] [protein_id=ABV71555.1] [location=62874..64844] [gbkey=CDS]->lcl|EF999921.1_prot_ABV71575.1_78 [protein=UL44] [protein_id=ABV71575.1] [location=complement(90411..93131)] [gbkey=CDS]	UL25	UL45	>lcl|EF999921.1_prot_ABV71555.1_58 [protein=UL25] [protein_id=ABV71555.1] [location=62874..64844] [gbkey=CDS]	>lcl|EF999921.1_prot_ABV71575.1_78 [protein=UL45] [protein_id=ABV71575.1] [location=complement(90411..93131)] [gbkey=CDS]	84	614
KPSEKK	>lcl|EF999921.1_prot_ABV71555.1_58 [protein=UL25] [protein_id=ABV71555.1] [location=62874..64844] [gbkey=CDS]	LSDLGQESAFEKEYSR	>lcl|EF999921.1_prot_ABV71575.1_78 [protein=UL44] [protein_id=ABV71575.1] [location=complement(90411..93131)] [gbkey=CDS]	>lcl|EF999921.1_prot_ABV71555.1_58 [protein=UL25] [protein_id=ABV71555.1] [location=62874..64844] [gbkey=CDS]->lcl|EF999921.1_prot_ABV71575.1_78 [protein=UL44] [protein_id=ABV71575.1] [location=complement(90411..93131)] [gbkey=CDS]	UL25	UL45	>lcl|EF999921.1_prot_ABV71555.1_58 [protein=UL25] [protein_id=ABV71555.1] [location=62874..64844] [gbkey=CDS]	>lcl|EF999921.1_prot_ABV71575.1_78 [protein=UL45] [protein_id=ABV71575.1] [location=complement(90411..93131)] [gbkey=CDS]	89	523
KGVTDGQYATSLR	>lcl|EF999921.1_prot_ABV71555.1_58 [protein=UL25] [protein_id=ABV71555.1] [location=62874..64844] [gbkey=CDS]	KGGSSSGGQQPLVR	>lcl|EF999921.1_prot_ABV71577.1_80 [protein=UL47] [protein_id=ABV71577.1] [location=94151..97099] [gbkey=CDS]	>lcl|EF999921.1_prot_ABV71555.1_58 [protein=UL25] [protein_id=ABV71555.1] [location=62874..64844] [gbkey=CDS]->lcl|EF999921.1_prot_ABV71577.1_80 [protein=UL47] [protein_id=ABV71577.1] [location=94151..97099] [gbkey=CDS]	UL25	UL47	>lcl|EF999921.1_prot_ABV71555.1_58 [protein=UL25] [protein_id=ABV71555.1] [location=62874..64844] [gbkey=CDS]	>lcl|EF999921.1_prot_ABV71577.1_80 [protein=UL47] [protein_id=ABV71577.1] [location=94151..97099] [gbkey=CDS]	322	165
KGVTDGQYATSLR	>lcl|EF999921.1_prot_ABV71555.1_58 [protein=UL25] [protein_id=ABV71555.1] [location=62874..64844] [gbkey=CDS]	FNQDLLSALQQLSKK	>lcl|EF999921.1_prot_ABV71578.1_81 [protein=UL48] [protein_id=ABV71578.1] [location=97096..103818] [gbkey=CDS]	>lcl|EF999921.1_prot_ABV71555.1_58 [protein=UL25] [protein_id=ABV71555.1] [location=62874..64844] [gbkey=CDS]->lcl|EF999921.1_prot_ABV71578.1_81 [protein=UL48] [protein_id=ABV71578.1] [location=97096..103818] [gbkey=CDS]	UL25	UL48	>lcl|EF999921.1_prot_ABV71555.1_58 [protein=UL25] [protein_id=ABV71555.1] [location=62874..64844] [gbkey=CDS]	>lcl|EF999921.1_prot_ABV71578.1_81 [protein=UL48] [protein_id=ABV71578.1] [location=97096..103818] [gbkey=CDS]	322	1078
KGVTDGQYATSLR	>lcl|EF999921.1_prot_ABV71555.1_58 [protein=UL25] [protein_id=ABV71555.1] [location=62874..64844] [gbkey=CDS]	SSQQKMEEQLQETR	>lcl|EF999921.1_prot_ABV71578.1_81 [protein=UL48] [protein_id=ABV71578.1] [location=97096..103818] [gbkey=CDS]	>lcl|EF999921.1_prot_ABV71555.1_58 [protein=UL25] [protein_id=ABV71555.1] [location=62874..64844] [gbkey=CDS]->lcl|EF999921.1_prot_ABV71578.1_81 [protein=UL48] [protein_id=ABV71578.1] [location=97096..103818] [gbkey=CDS]	UL25	UL48	>lcl|EF999921.1_prot_ABV71555.1_58 [protein=UL25] [protein_id=ABV71555.1] [location=62874..64844] [gbkey=CDS]	>lcl|EF999921.1_prot_ABV71578.1_81 [protein=UL48] [protein_id=ABV71578.1] [location=97096..103818] [gbkey=CDS]	322	1174
KGVTDGQYATSLR	>lcl|EF999921.1_prot_ABV71555.1_58 [protein=UL25] [protein_id=ABV71555.1] [location=62874..64844] [gbkey=CDS]	TTKGTYSTLDR	>lcl|EF999921.1_prot_ABV71578.1_81 [protein=UL48] [protein_id=ABV71578.1] [location=97096..103818] [gbkey=CDS]	>lcl|EF999921.1_prot_ABV71555.1_58 [protein=UL25] [protein_id=ABV71555.1] [location=62874..64844] [gbkey=CDS]->lcl|EF999921.1_prot_ABV71578.1_81 [protein=UL48] [protein_id=ABV71578.1] [location=97096..103818] [gbkey=CDS]	UL25	UL48	>lcl|EF999921.1_prot_ABV71555.1_58 [protein=UL25] [protein_id=ABV71555.1] [location=62874..64844] [gbkey=CDS]	>lcl|EF999921.1_prot_ABV71578.1_81 [protein=UL48] [protein_id=ABV71578.1] [location=97096..103818] [gbkey=CDS]	322	467
KGVTDGQYATSLR	>lcl|EF999921.1_prot_ABV71555.1_58 [protein=UL25] [protein_id=ABV71555.1] [location=62874..64844] [gbkey=CDS]	GQKPNLLDR	>lcl|EF999921.1_prot_ABV71586.1_89 [protein=UL55] [protein_id=ABV71586.1] [location=complement(114533..117256)] [gbkey=CDS]	>lcl|EF999921.1_prot_ABV71555.1_58 [protein=UL25] [protein_id=ABV71555.1] [location=62874..64844] [gbkey=CDS]->lcl|EF999921.1_prot_ABV71586.1_89 [protein=UL55] [protein_id=ABV71586.1] [location=complement(114533..117256)] [gbkey=CDS]	UL25	UL55	>lcl|EF999921.1_prot_ABV71555.1_58 [protein=UL25] [protein_id=ABV71555.1] [location=62874..64844] [gbkey=CDS]	>lcl|EF999921.1_prot_ABV71586.1_89 [protein=UL55] [protein_id=ABV71586.1] [location=complement(114533..117256)] [gbkey=CDS]	322	881
KGVTDGQYATSLR	>lcl|EF999921.1_prot_ABV71555.1_58 [protein=UL25] [protein_id=ABV71555.1] [location=62874..64844] [gbkey=CDS]	HLKDSDEEENV	>lcl|EF999921.1_prot_ABV71586.1_89 [protein=UL55] [protein_id=ABV71586.1] [location=complement(114533..117256)] [gbkey=CDS]	>lcl|EF999921.1_prot_ABV71555.1_58 [protein=UL25] [protein_id=ABV71555.1] [location=62874..64844] [gbkey=CDS]->lcl|EF999921.1_prot_ABV71586.1_89 [protein=UL55] [protein_id=ABV71586.1] [location=complement(114533..117256)] [gbkey=CDS]	UL25	UL55	>lcl|EF999921.1_prot_ABV71555.1_58 [protein=UL25] [protein_id=ABV71555.1] [location=62874..64844] [gbkey=CDS]	>lcl|EF999921.1_prot_ABV71586.1_89 [protein=UL55] [protein_id=ABV71586.1] [location=complement(114533..117256)] [gbkey=CDS]	322	899
KGVTDGQYATSLR	>lcl|EF999921.1_prot_ABV71555.1_58 [protein=UL25] [protein_id=ABV71555.1] [location=62874..64844] [gbkey=CDS]	TDPATLTAYDKK	>lcl|EF999921.1_prot_ABV71591.1_94 [protein=UL69] [protein_id=ABV71591.1] [location=complement(131966..134191)] [gbkey=CDS]	>lcl|EF999921.1_prot_ABV71555.1_58 [protein=UL25] [protein_id=ABV71555.1] [location=62874..64844] [gbkey=CDS]->lcl|EF999921.1_prot_ABV71591.1_94 [protein=UL69] [protein_id=ABV71591.1] [location=complement(131966..134191)] [gbkey=CDS]	UL25	UL69	>lcl|EF999921.1_prot_ABV71555.1_58 [protein=UL25] [protein_id=ABV71555.1] [location=62874..64844] [gbkey=CDS]	>lcl|EF999921.1_prot_ABV71591.1_94 [protein=UL69] [protein_id=ABV71591.1] [location=complement(131966..134191)] [gbkey=CDS]	322	580
GSPATPKAGK	>lcl|EF999921.1_prot_ABV71555.1_58 [protein=UL25] [protein_id=ABV71555.1] [location=62874..64844] [gbkey=CDS]	YKESAPQETLPTNHER	>lcl|EF999921.1_prot_ABV71593.1_96 [protein=UL71] [protein_id=ABV71593.1] [location=137090..138232] [gbkey=CDS]	>lcl|EF999921.1_prot_ABV71555.1_58 [protein=UL25] [protein_id=ABV71555.1] [location=62874..64844] [gbkey=CDS]->lcl|EF999921.1_prot_ABV71593.1_96 [protein=UL71] [protein_id=ABV71593.1] [location=137090..138232] [gbkey=CDS]	UL25	UL71	>lcl|EF999921.1_prot_ABV71555.1_58 [protein=UL25] [protein_id=ABV71555.1] [location=62874..64844] [gbkey=CDS]	>lcl|EF999921.1_prot_ABV71593.1_96 [protein=UL71] [protein_id=ABV71593.1] [location=137090..138232] [gbkey=CDS]	113	310
KGVTDGQYATSLR	>lcl|EF999921.1_prot_ABV71555.1_58 [protein=UL25] [protein_id=ABV71555.1] [location=62874..64844] [gbkey=CDS]	YKESAPQETLPTNHER	>lcl|EF999921.1_prot_ABV71593.1_96 [protein=UL71] [protein_id=ABV71593.1] [location=137090..138232] [gbkey=CDS]	>lcl|EF999921.1_prot_ABV71555.1_58 [protein=UL25] [protein_id=ABV71555.1] [location=62874..64844] [gbkey=CDS]->lcl|EF999921.1_prot_ABV71593.1_96 [protein=UL71] [protein_id=ABV71593.1] [location=137090..138232] [gbkey=CDS]	UL25	UL71	>lcl|EF999921.1_prot_ABV71555.1_58 [protein=UL25] [protein_id=ABV71555.1] [location=62874..64844] [gbkey=CDS]	>lcl|EF999921.1_prot_ABV71593.1_96 [protein=UL71] [protein_id=ABV71593.1] [location=137090..138232] [gbkey=CDS]	322	310
GSPATPKAGK	>lcl|EF999921.1_prot_ABV71555.1_58 [protein=UL25] [protein_id=ABV71555.1] [location=62874..64844] [gbkey=CDS]	LPDNGFQLLIPKSFTLTR	>lcl|EF999921.1_prot_ABV71604.1_107 [protein=UL82] [protein_id=ABV71604.1] [location=complement(151195..152874)] [gbkey=CDS]	>lcl|EF999921.1_prot_ABV71555.1_58 [protein=UL25] [protein_id=ABV71555.1] [location=62874..64844] [gbkey=CDS]->lcl|EF999921.1_prot_ABV71604.1_107 [protein=UL82] [protein_id=ABV71604.1] [location=complement(151195..152874)] [gbkey=CDS]	UL25	UL82	>lcl|EF999921.1_prot_ABV71555.1_58 [protein=UL25] [protein_id=ABV71555.1] [location=62874..64844] [gbkey=CDS]	>lcl|EF999921.1_prot_ABV71604.1_107 [protein=UL82] [protein_id=ABV71604.1] [location=complement(151195..152874)] [gbkey=CDS]	113	289
GSPATPKAGK	>lcl|EF999921.1_prot_ABV71555.1_58 [protein=UL25] [protein_id=ABV71555.1] [location=62874..64844] [gbkey=CDS]	GFWTLTPGKPDK	>lcl|EF999921.1_prot_ABV71604.1_107 [protein=UL82] [protein_id=ABV71604.1] [location=complement(151195..152874)] [gbkey=CDS]	>lcl|EF999921.1_prot_ABV71555.1_58 [protein=UL25] [protein_id=ABV71555.1] [location=62874..64844] [gbkey=CDS]->lcl|EF999921.1_prot_ABV71604.1_107 [protein=UL82] [protein_id=ABV71604.1] [location=complement(151195..152874)] [gbkey=CDS]	UL25	UL82	>lcl|EF999921.1_prot_ABV71555.1_58 [protein=UL25] [protein_id=ABV71555.1] [location=62874..64844] [gbkey=CDS]	>lcl|EF999921.1_prot_ABV71604.1_107 [protein=UL82] [protein_id=ABV71604.1] [location=complement(151195..152874)] [gbkey=CDS]	113	376
GSPATPKAGK	>lcl|EF999921.1_prot_ABV71555.1_58 [protein=UL25] [protein_id=ABV71555.1] [location=62874..64844] [gbkey=CDS]	PSVLCCFQENKSPHDTVDLTDLNIK	>lcl|EF999921.1_prot_ABV71604.1_107 [protein=UL82] [protein_id=ABV71604.1] [location=complement(151195..152874)] [gbkey=CDS]	>lcl|EF999921.1_prot_ABV71555.1_58 [protein=UL25] [protein_id=ABV71555.1] [location=62874..64844] [gbkey=CDS]->lcl|EF999921.1_prot_ABV71604.1_107 [protein=UL82] [protein_id=ABV71604.1] [location=complement(151195..152874)] [gbkey=CDS]	UL25	UL82	>lcl|EF999921.1_prot_ABV71555.1_58 [protein=UL25] [protein_id=ABV71555.1] [location=62874..64844] [gbkey=CDS]	>lcl|EF999921.1_prot_ABV71604.1_107 [protein=UL82] [protein_id=ABV71604.1] [location=complement(151195..152874)] [gbkey=CDS]	113	77
AGKSPK	>lcl|EF999921.1_prot_ABV71555.1_58 [protein=UL25] [protein_id=ABV71555.1] [location=62874..64844] [gbkey=CDS]	PSVLCCFQENKSPHDTVDLTDLNIK	>lcl|EF999921.1_prot_ABV71604.1_107 [protein=UL82] [protein_id=ABV71604.1] [location=complement(151195..152874)] [gbkey=CDS]	>lcl|EF999921.1_prot_ABV71555.1_58 [protein=UL25] [protein_id=ABV71555.1] [location=62874..64844] [gbkey=CDS]->lcl|EF999921.1_prot_ABV71604.1_107 [protein=UL82] [protein_id=ABV71604.1] [location=complement(151195..152874)] [gbkey=CDS]	UL25	UL82	>lcl|EF999921.1_prot_ABV71555.1_58 [protein=UL25] [protein_id=ABV71555.1] [location=62874..64844] [gbkey=CDS]	>lcl|EF999921.1_prot_ABV71604.1_107 [protein=UL82] [protein_id=ABV71604.1] [location=complement(151195..152874)] [gbkey=CDS]	116	77
KGVTDGQYATSLR	>lcl|EF999921.1_prot_ABV71555.1_58 [protein=UL25] [protein_id=ABV71555.1] [location=62874..64844] [gbkey=CDS]	LPDNGFQLLIPKSFTLTR	>lcl|EF999921.1_prot_ABV71604.1_107 [protein=UL82] [protein_id=ABV71604.1] [location=complement(151195..152874)] [gbkey=CDS]	>lcl|EF999921.1_prot_ABV71555.1_58 [protein=UL25] [protein_id=ABV71555.1] [location=62874..64844] [gbkey=CDS]->lcl|EF999921.1_prot_ABV71604.1_107 [protein=UL82] [protein_id=ABV71604.1] [location=complement(151195..152874)] [gbkey=CDS]	UL25	UL82	>lcl|EF999921.1_prot_ABV71555.1_58 [protein=UL25] [protein_id=ABV71555.1] [location=62874..64844] [gbkey=CDS]	>lcl|EF999921.1_prot_ABV71604.1_107 [protein=UL82] [protein_id=ABV71604.1] [location=complement(151195..152874)] [gbkey=CDS]	322	289
KGVTDGQYATSLR	>lcl|EF999921.1_prot_ABV71555.1_58 [protein=UL25] [protein_id=ABV71555.1] [location=62874..64844] [gbkey=CDS]	GFWTLTPGKPDK	>lcl|EF999921.1_prot_ABV71604.1_107 [protein=UL82] [protein_id=ABV71604.1] [location=complement(151195..152874)] [gbkey=CDS]	>lcl|EF999921.1_prot_ABV71555.1_58 [protein=UL25] [protein_id=ABV71555.1] [location=62874..64844] [gbkey=CDS]->lcl|EF999921.1_prot_ABV71604.1_107 [protein=UL82] [protein_id=ABV71604.1] [location=complement(151195..152874)] [gbkey=CDS]	UL25	UL82	>lcl|EF999921.1_prot_ABV71555.1_58 [protein=UL25] [protein_id=ABV71555.1] [location=62874..64844] [gbkey=CDS]	>lcl|EF999921.1_prot_ABV71604.1_107 [protein=UL82] [protein_id=ABV71604.1] [location=complement(151195..152874)] [gbkey=CDS]	322	376
KPSEKK	>lcl|EF999921.1_prot_ABV71555.1_58 [protein=UL25] [protein_id=ABV71555.1] [location=62874..64844] [gbkey=CDS]	TNIEVSRPSVLCCFQENKSPHDTVDLTDLNIK	>lcl|EF999921.1_prot_ABV71604.1_107 [protein=UL82] [protein_id=ABV71604.1] [location=complement(151195..152874)] [gbkey=CDS]	>lcl|EF999921.1_prot_ABV71555.1_58 [protein=UL25] [protein_id=ABV71555.1] [location=62874..64844] [gbkey=CDS]->lcl|EF999921.1_prot_ABV71604.1_107 [protein=UL82] [protein_id=ABV71604.1] [location=complement(151195..152874)] [gbkey=CDS]	UL25	UL82	>lcl|EF999921.1_prot_ABV71555.1_58 [protein=UL25] [protein_id=ABV71555.1] [location=62874..64844] [gbkey=CDS]	>lcl|EF999921.1_prot_ABV71604.1_107 [protein=UL82] [protein_id=ABV71604.1] [location=complement(151195..152874)] [gbkey=CDS]	89	77
GSPATPKAGK	>lcl|EF999921.1_prot_ABV71555.1_58 [protein=UL25] [protein_id=ABV71555.1] [location=62874..64844] [gbkey=CDS]	HLPVADAVIHASGKQMoWQAR	>lcl|EF999921.1_prot_ABV71605.1_108 [protein=UL83] [protein_id=ABV71605.1] [location=complement(153063..154748)] [gbkey=CDS]	>lcl|EF999921.1_prot_ABV71555.1_58 [protein=UL25] [protein_id=ABV71555.1] [location=62874..64844] [gbkey=CDS]->lcl|EF999921.1_prot_ABV71605.1_108 [protein=UL83] [protein_id=ABV71605.1] [location=complement(153063..154748)] [gbkey=CDS]	UL25	UL83	>lcl|EF999921.1_prot_ABV71555.1_58 [protein=UL25] [protein_id=ABV71555.1] [location=62874..64844] [gbkey=CDS]	>lcl|EF999921.1_prot_ABV71605.1_108 [protein=UL83] [protein_id=ABV71605.1] [location=complement(153063..154748)] [gbkey=CDS]	113	154
GSPATPKAGK	>lcl|EF999921.1_prot_ABV71555.1_58 [protein=UL25] [protein_id=ABV71555.1] [location=62874..64844] [gbkey=CDS]	QQNQWKEPDVYYTSAFVFPTK	>lcl|EF999921.1_prot_ABV71605.1_108 [protein=UL83] [protein_id=ABV71605.1] [location=complement(153063..154748)] [gbkey=CDS]	>lcl|EF999921.1_prot_ABV71555.1_58 [protein=UL25] [protein_id=ABV71555.1] [location=62874..64844] [gbkey=CDS]->lcl|EF999921.1_prot_ABV71605.1_108 [protein=UL83] [protein_id=ABV71605.1] [location=complement(153063..154748)] [gbkey=CDS]	UL25	UL83	>lcl|EF999921.1_prot_ABV71555.1_58 [protein=UL25] [protein_id=ABV71555.1] [location=62874..64844] [gbkey=CDS]	>lcl|EF999921.1_prot_ABV71605.1_108 [protein=UL83] [protein_id=ABV71605.1] [location=complement(153063..154748)] [gbkey=CDS]	113	176
GSPATPKAGK	>lcl|EF999921.1_prot_ABV71555.1_58 [protein=UL25] [protein_id=ABV71555.1] [location=62874..64844] [gbkey=CDS]	EPDVYYTSAFVFPTKDVALR	>lcl|EF999921.1_prot_ABV71605.1_108 [protein=UL83] [protein_id=ABV71605.1] [location=complement(153063..154748)] [gbkey=CDS]	>lcl|EF999921.1_prot_ABV71555.1_58 [protein=UL25] [protein_id=ABV71555.1] [location=62874..64844] [gbkey=CDS]->lcl|EF999921.1_prot_ABV71605.1_108 [protein=UL83] [protein_id=ABV71605.1] [location=complement(153063..154748)] [gbkey=CDS]	UL25	UL83	>lcl|EF999921.1_prot_ABV71555.1_58 [protein=UL25] [protein_id=ABV71555.1] [location=62874..64844] [gbkey=CDS]	>lcl|EF999921.1_prot_ABV71605.1_108 [protein=UL83] [protein_id=ABV71605.1] [location=complement(153063..154748)] [gbkey=CDS]	113	191
GSPATPKAGK	>lcl|EF999921.1_prot_ABV71555.1_58 [protein=UL25] [protein_id=ABV71555.1] [location=62874..64844] [gbkey=CDS]	ATKMoQVIGDQYVK	>lcl|EF999921.1_prot_ABV71605.1_108 [protein=UL83] [protein_id=ABV71605.1] [location=complement(153063..154748)] [gbkey=CDS]	>lcl|EF999921.1_prot_ABV71555.1_58 [protein=UL25] [protein_id=ABV71555.1] [location=62874..64844] [gbkey=CDS]->lcl|EF999921.1_prot_ABV71605.1_108 [protein=UL83] [protein_id=ABV71605.1] [location=complement(153063..154748)] [gbkey=CDS]	UL25	UL83	>lcl|EF999921.1_prot_ABV71555.1_58 [protein=UL25] [protein_id=ABV71555.1] [location=62874..64844] [gbkey=CDS]	>lcl|EF999921.1_prot_ABV71605.1_108 [protein=UL83] [protein_id=ABV71605.1] [location=complement(153063..154748)] [gbkey=CDS]	113	215
GSPATPKAGK	>lcl|EF999921.1_prot_ABV71555.1_58 [protein=UL25] [protein_id=ABV71555.1] [location=62874..64844] [gbkey=CDS]	CPEMoISVLGPISGHVLKAVFSR	>lcl|EF999921.1_prot_ABV71605.1_108 [protein=UL83] [protein_id=ABV71605.1] [location=complement(153063..154748)] [gbkey=CDS]	>lcl|EF999921.1_prot_ABV71555.1_58 [protein=UL25] [protein_id=ABV71555.1] [location=62874..64844] [gbkey=CDS]->lcl|EF999921.1_prot_ABV71605.1_108 [protein=UL83] [protein_id=ABV71605.1] [location=complement(153063..154748)] [gbkey=CDS]	UL25	UL83	>lcl|EF999921.1_prot_ABV71555.1_58 [protein=UL25] [protein_id=ABV71555.1] [location=62874..64844] [gbkey=CDS]	>lcl|EF999921.1_prot_ABV71605.1_108 [protein=UL83] [protein_id=ABV71605.1] [location=complement(153063..154748)] [gbkey=CDS]	113	24
GSPATPKAGK	>lcl|EF999921.1_prot_ABV71555.1_58 [protein=UL25] [protein_id=ABV71555.1] [location=62874..64844] [gbkey=CDS]	NGFTVLCPKNMIIKPGK	>lcl|EF999921.1_prot_ABV71605.1_108 [protein=UL83] [protein_id=ABV71605.1] [location=complement(153063..154748)] [gbkey=CDS]	>lcl|EF999921.1_prot_ABV71555.1_58 [protein=UL25] [protein_id=ABV71555.1] [location=62874..64844] [gbkey=CDS]->lcl|EF999921.1_prot_ABV71605.1_108 [protein=UL83] [protein_id=ABV71605.1] [location=complement(153063..154748)] [gbkey=CDS]	UL25	UL83	>lcl|EF999921.1_prot_ABV71555.1_58 [protein=UL25] [protein_id=ABV71555.1] [location=62874..64844] [gbkey=CDS]	>lcl|EF999921.1_prot_ABV71605.1_108 [protein=UL83] [protein_id=ABV71605.1] [location=complement(153063..154748)] [gbkey=CDS]	113	278
GSPATPKAGK	>lcl|EF999921.1_prot_ABV71555.1_58 [protein=UL25] [protein_id=ABV71555.1] [location=62874..64844] [gbkey=CDS]	KSASSATACTSGVMoTR	>lcl|EF999921.1_prot_ABV71605.1_108 [protein=UL83] [protein_id=ABV71605.1] [location=complement(153063..154748)] [gbkey=CDS]	>lcl|EF999921.1_prot_ABV71555.1_58 [protein=UL25] [protein_id=ABV71555.1] [location=62874..64844] [gbkey=CDS]->lcl|EF999921.1_prot_ABV71605.1_108 [protein=UL83] [protein_id=ABV71605.1] [location=complement(153063..154748)] [gbkey=CDS]	UL25	UL83	>lcl|EF999921.1_prot_ABV71555.1_58 [protein=UL25] [protein_id=ABV71555.1] [location=62874..64844] [gbkey=CDS]	>lcl|EF999921.1_prot_ABV71605.1_108 [protein=UL83] [protein_id=ABV71605.1] [location=complement(153063..154748)] [gbkey=CDS]	113	438
GSPATPKAGK	>lcl|EF999921.1_prot_ABV71555.1_58 [protein=UL25] [protein_id=ABV71555.1] [location=62874..64844] [gbkey=CDS]	IFAELEGVWQPAAQPKR	>lcl|EF999921.1_prot_ABV71605.1_108 [protein=UL83] [protein_id=ABV71605.1] [location=complement(153063..154748)] [gbkey=CDS]	>lcl|EF999921.1_prot_ABV71555.1_58 [protein=UL25] [protein_id=ABV71555.1] [location=62874..64844] [gbkey=CDS]->lcl|EF999921.1_prot_ABV71605.1_108 [protein=UL83] [protein_id=ABV71605.1] [location=complement(153063..154748)] [gbkey=CDS]	UL25	UL83	>lcl|EF999921.1_prot_ABV71555.1_58 [protein=UL25] [protein_id=ABV71555.1] [location=62874..64844] [gbkey=CDS]	>lcl|EF999921.1_prot_ABV71605.1_108 [protein=UL83] [protein_id=ABV71605.1] [location=complement(153063..154748)] [gbkey=CDS]	113	538
GSPATPKAGK	>lcl|EF999921.1_prot_ABV71555.1_58 [protein=UL25] [protein_id=ABV71555.1] [location=62874..64844] [gbkey=CDS]	QEALPGPCIASTPKK	>lcl|EF999921.1_prot_ABV71605.1_108 [protein=UL83] [protein_id=ABV71605.1] [location=complement(153063..154748)] [gbkey=CDS]	>lcl|EF999921.1_prot_ABV71555.1_58 [protein=UL25] [protein_id=ABV71555.1] [location=62874..64844] [gbkey=CDS]->lcl|EF999921.1_prot_ABV71605.1_108 [protein=UL83] [protein_id=ABV71605.1] [location=complement(153063..154748)] [gbkey=CDS]	UL25	UL83	>lcl|EF999921.1_prot_ABV71555.1_58 [protein=UL25] [protein_id=ABV71555.1] [location=62874..64844] [gbkey=CDS]	>lcl|EF999921.1_prot_ABV71605.1_108 [protein=UL83] [protein_id=ABV71605.1] [location=complement(153063..154748)] [gbkey=CDS]	113	557
AGKSPK	>lcl|EF999921.1_prot_ABV71555.1_58 [protein=UL25] [protein_id=ABV71555.1] [location=62874..64844] [gbkey=CDS]	HLPVADAVIHASGKQMWQAR	>lcl|EF999921.1_prot_ABV71605.1_108 [protein=UL83] [protein_id=ABV71605.1] [location=complement(153063..154748)] [gbkey=CDS]	>lcl|EF999921.1_prot_ABV71555.1_58 [protein=UL25] [protein_id=ABV71555.1] [location=62874..64844] [gbkey=CDS]->lcl|EF999921.1_prot_ABV71605.1_108 [protein=UL83] [protein_id=ABV71605.1] [location=complement(153063..154748)] [gbkey=CDS]	UL25	UL83	>lcl|EF999921.1_prot_ABV71555.1_58 [protein=UL25] [protein_id=ABV71555.1] [location=62874..64844] [gbkey=CDS]	>lcl|EF999921.1_prot_ABV71605.1_108 [protein=UL83] [protein_id=ABV71605.1] [location=complement(153063..154748)] [gbkey=CDS]	116	154
AGKSPK	>lcl|EF999921.1_prot_ABV71555.1_58 [protein=UL25] [protein_id=ABV71555.1] [location=62874..64844] [gbkey=CDS]	ATKMQVIGDQYVK	>lcl|EF999921.1_prot_ABV71605.1_108 [protein=UL83] [protein_id=ABV71605.1] [location=complement(153063..154748)] [gbkey=CDS]	>lcl|EF999921.1_prot_ABV71555.1_58 [protein=UL25] [protein_id=ABV71555.1] [location=62874..64844] [gbkey=CDS]->lcl|EF999921.1_prot_ABV71605.1_108 [protein=UL83] [protein_id=ABV71605.1] [location=complement(153063..154748)] [gbkey=CDS]	UL25	UL83	>lcl|EF999921.1_prot_ABV71555.1_58 [protein=UL25] [protein_id=ABV71555.1] [location=62874..64844] [gbkey=CDS]	>lcl|EF999921.1_prot_ABV71605.1_108 [protein=UL83] [protein_id=ABV71605.1] [location=complement(153063..154748)] [gbkey=CDS]	116	215
AGKSPK	>lcl|EF999921.1_prot_ABV71555.1_58 [protein=UL25] [protein_id=ABV71555.1] [location=62874..64844] [gbkey=CDS]	CPEMISVLGPISGHVLKAVFSR	>lcl|EF999921.1_prot_ABV71605.1_108 [protein=UL83] [protein_id=ABV71605.1] [location=complement(153063..154748)] [gbkey=CDS]	>lcl|EF999921.1_prot_ABV71555.1_58 [protein=UL25] [protein_id=ABV71555.1] [location=62874..64844] [gbkey=CDS]->lcl|EF999921.1_prot_ABV71605.1_108 [protein=UL83] [protein_id=ABV71605.1] [location=complement(153063..154748)] [gbkey=CDS]	UL25	UL83	>lcl|EF999921.1_prot_ABV71555.1_58 [protein=UL25] [protein_id=ABV71555.1] [location=62874..64844] [gbkey=CDS]	>lcl|EF999921.1_prot_ABV71605.1_108 [protein=UL83] [protein_id=ABV71605.1] [location=complement(153063..154748)] [gbkey=CDS]	116	24
AGKSPK	>lcl|EF999921.1_prot_ABV71555.1_58 [protein=UL25] [protein_id=ABV71555.1] [location=62874..64844] [gbkey=CDS]	NMoIIKPGK	>lcl|EF999921.1_prot_ABV71605.1_108 [protein=UL83] [protein_id=ABV71605.1] [location=complement(153063..154748)] [gbkey=CDS]	>lcl|EF999921.1_prot_ABV71555.1_58 [protein=UL25] [protein_id=ABV71555.1] [location=62874..64844] [gbkey=CDS]->lcl|EF999921.1_prot_ABV71605.1_108 [protein=UL83] [protein_id=ABV71605.1] [location=complement(153063..154748)] [gbkey=CDS]	UL25	UL83	>lcl|EF999921.1_prot_ABV71555.1_58 [protein=UL25] [protein_id=ABV71555.1] [location=62874..64844] [gbkey=CDS]	>lcl|EF999921.1_prot_ABV71605.1_108 [protein=UL83] [protein_id=ABV71605.1] [location=complement(153063..154748)] [gbkey=CDS]	116	283
AGKSPK	>lcl|EF999921.1_prot_ABV71555.1_58 [protein=UL25] [protein_id=ABV71555.1] [location=62874..64844] [gbkey=CDS]	IQGKLEYR	>lcl|EF999921.1_prot_ABV71605.1_108 [protein=UL83] [protein_id=ABV71605.1] [location=complement(153063..154748)] [gbkey=CDS]	>lcl|EF999921.1_prot_ABV71555.1_58 [protein=UL25] [protein_id=ABV71555.1] [location=62874..64844] [gbkey=CDS]->lcl|EF999921.1_prot_ABV71605.1_108 [protein=UL83] [protein_id=ABV71605.1] [location=complement(153063..154748)] [gbkey=CDS]	UL25	UL83	>lcl|EF999921.1_prot_ABV71555.1_58 [protein=UL25] [protein_id=ABV71555.1] [location=62874..64844] [gbkey=CDS]	>lcl|EF999921.1_prot_ABV71605.1_108 [protein=UL83] [protein_id=ABV71605.1] [location=complement(153063..154748)] [gbkey=CDS]	116	378
SPKVSRPPSVPSLPENGAGGGGDDNSSSGGSSSR	>lcl|EF999921.1_prot_ABV71555.1_58 [protein=UL25] [protein_id=ABV71555.1] [location=62874..64844] [gbkey=CDS]	NMIIKPGK	>lcl|EF999921.1_prot_ABV71605.1_108 [protein=UL83] [protein_id=ABV71605.1] [location=complement(153063..154748)] [gbkey=CDS]	>lcl|EF999921.1_prot_ABV71555.1_58 [protein=UL25] [protein_id=ABV71555.1] [location=62874..64844] [gbkey=CDS]->lcl|EF999921.1_prot_ABV71605.1_108 [protein=UL83] [protein_id=ABV71605.1] [location=complement(153063..154748)] [gbkey=CDS]	UL25	UL83	>lcl|EF999921.1_prot_ABV71555.1_58 [protein=UL25] [protein_id=ABV71555.1] [location=62874..64844] [gbkey=CDS]	>lcl|EF999921.1_prot_ABV71605.1_108 [protein=UL83] [protein_id=ABV71605.1] [location=complement(153063..154748)] [gbkey=CDS]	119	283
SPKVSRPPSVPSLPENGAGGGGDDNSSSGGSSSR	>lcl|EF999921.1_prot_ABV71555.1_58 [protein=UL25] [protein_id=ABV71555.1] [location=62874..64844] [gbkey=CDS]	KSASSATACTSGVMTR	>lcl|EF999921.1_prot_ABV71605.1_108 [protein=UL83] [protein_id=ABV71605.1] [location=complement(153063..154748)] [gbkey=CDS]	>lcl|EF999921.1_prot_ABV71555.1_58 [protein=UL25] [protein_id=ABV71555.1] [location=62874..64844] [gbkey=CDS]->lcl|EF999921.1_prot_ABV71605.1_108 [protein=UL83] [protein_id=ABV71605.1] [location=complement(153063..154748)] [gbkey=CDS]	UL25	UL83	>lcl|EF999921.1_prot_ABV71555.1_58 [protein=UL25] [protein_id=ABV71555.1] [location=62874..64844] [gbkey=CDS]	>lcl|EF999921.1_prot_ABV71605.1_108 [protein=UL83] [protein_id=ABV71605.1] [location=complement(153063..154748)] [gbkey=CDS]	119	438
IITHAVIINYYYVAQKK	>lcl|EF999921.1_prot_ABV71555.1_58 [protein=UL25] [protein_id=ABV71555.1] [location=62874..64844] [gbkey=CDS]	NMIIKPGK	>lcl|EF999921.1_prot_ABV71605.1_108 [protein=UL83] [protein_id=ABV71605.1] [location=complement(153063..154748)] [gbkey=CDS]	>lcl|EF999921.1_prot_ABV71555.1_58 [protein=UL25] [protein_id=ABV71555.1] [location=62874..64844] [gbkey=CDS]->lcl|EF999921.1_prot_ABV71605.1_108 [protein=UL83] [protein_id=ABV71605.1] [location=complement(153063..154748)] [gbkey=CDS]	UL25	UL83	>lcl|EF999921.1_prot_ABV71555.1_58 [protein=UL25] [protein_id=ABV71555.1] [location=62874..64844] [gbkey=CDS]	>lcl|EF999921.1_prot_ABV71605.1_108 [protein=UL83] [protein_id=ABV71605.1] [location=complement(153063..154748)] [gbkey=CDS]	276	283
IITHAVIINYYYVAQKK	>lcl|EF999921.1_prot_ABV71555.1_58 [protein=UL25] [protein_id=ABV71555.1] [location=62874..64844] [gbkey=CDS]	KSASSATACTSGVMTR	>lcl|EF999921.1_prot_ABV71605.1_108 [protein=UL83] [protein_id=ABV71605.1] [location=complement(153063..154748)] [gbkey=CDS]	>lcl|EF999921.1_prot_ABV71555.1_58 [protein=UL25] [protein_id=ABV71555.1] [location=62874..64844] [gbkey=CDS]->lcl|EF999921.1_prot_ABV71605.1_108 [protein=UL83] [protein_id=ABV71605.1] [location=complement(153063..154748)] [gbkey=CDS]	UL25	UL83	>lcl|EF999921.1_prot_ABV71555.1_58 [protein=UL25] [protein_id=ABV71555.1] [location=62874..64844] [gbkey=CDS]	>lcl|EF999921.1_prot_ABV71605.1_108 [protein=UL83] [protein_id=ABV71605.1] [location=complement(153063..154748)] [gbkey=CDS]	276	438
IITHAVIINYYYVAQKK	>lcl|EF999921.1_prot_ABV71555.1_58 [protein=UL25] [protein_id=ABV71555.1] [location=62874..64844] [gbkey=CDS]	QEALPGPCIASTPKK	>lcl|EF999921.1_prot_ABV71605.1_108 [protein=UL83] [protein_id=ABV71605.1] [location=complement(153063..154748)] [gbkey=CDS]	>lcl|EF999921.1_prot_ABV71555.1_58 [protein=UL25] [protein_id=ABV71555.1] [location=62874..64844] [gbkey=CDS]->lcl|EF999921.1_prot_ABV71605.1_108 [protein=UL83] [protein_id=ABV71605.1] [location=complement(153063..154748)] [gbkey=CDS]	UL25	UL83	>lcl|EF999921.1_prot_ABV71555.1_58 [protein=UL25] [protein_id=ABV71555.1] [location=62874..64844] [gbkey=CDS]	>lcl|EF999921.1_prot_ABV71605.1_108 [protein=UL83] [protein_id=ABV71605.1] [location=complement(153063..154748)] [gbkey=CDS]	276	557
KGVTDGQYATSLR	>lcl|EF999921.1_prot_ABV71555.1_58 [protein=UL25] [protein_id=ABV71555.1] [location=62874..64844] [gbkey=CDS]	QQNQWKEPDVYYTSAFVFPTK	>lcl|EF999921.1_prot_ABV71605.1_108 [protein=UL83] [protein_id=ABV71605.1] [location=complement(153063..154748)] [gbkey=CDS]	>lcl|EF999921.1_prot_ABV71555.1_58 [protein=UL25] [protein_id=ABV71555.1] [location=62874..64844] [gbkey=CDS]->lcl|EF999921.1_prot_ABV71605.1_108 [protein=UL83] [protein_id=ABV71605.1] [location=complement(153063..154748)] [gbkey=CDS]	UL25	UL83	>lcl|EF999921.1_prot_ABV71555.1_58 [protein=UL25] [protein_id=ABV71555.1] [location=62874..64844] [gbkey=CDS]	>lcl|EF999921.1_prot_ABV71605.1_108 [protein=UL83] [protein_id=ABV71605.1] [location=complement(153063..154748)] [gbkey=CDS]	322	176
KGVTDGQYATSLR	>lcl|EF999921.1_prot_ABV71555.1_58 [protein=UL25] [protein_id=ABV71555.1] [location=62874..64844] [gbkey=CDS]	EPDVYYTSAFVFPTKDVALR	>lcl|EF999921.1_prot_ABV71605.1_108 [protein=UL83] [protein_id=ABV71605.1] [location=complement(153063..154748)] [gbkey=CDS]	>lcl|EF999921.1_prot_ABV71555.1_58 [protein=UL25] [protein_id=ABV71555.1] [location=62874..64844] [gbkey=CDS]->lcl|EF999921.1_prot_ABV71605.1_108 [protein=UL83] [protein_id=ABV71605.1] [location=complement(153063..154748)] [gbkey=CDS]	UL25	UL83	>lcl|EF999921.1_prot_ABV71555.1_58 [protein=UL25] [protein_id=ABV71555.1] [location=62874..64844] [gbkey=CDS]	>lcl|EF999921.1_prot_ABV71605.1_108 [protein=UL83] [protein_id=ABV71605.1] [location=complement(153063..154748)] [gbkey=CDS]	322	191
KGVTDGQYATSLR	>lcl|EF999921.1_prot_ABV71555.1_58 [protein=UL25] [protein_id=ABV71555.1] [location=62874..64844] [gbkey=CDS]	ATKMoQVIGDQYVK	>lcl|EF999921.1_prot_ABV71605.1_108 [protein=UL83] [protein_id=ABV71605.1] [location=complement(153063..154748)] [gbkey=CDS]	>lcl|EF999921.1_prot_ABV71555.1_58 [protein=UL25] [protein_id=ABV71555.1] [location=62874..64844] [gbkey=CDS]->lcl|EF999921.1_prot_ABV71605.1_108 [protein=UL83] [protein_id=ABV71605.1] [location=complement(153063..154748)] [gbkey=CDS]	UL25	UL83	>lcl|EF999921.1_prot_ABV71555.1_58 [protein=UL25] [protein_id=ABV71555.1] [location=62874..64844] [gbkey=CDS]	>lcl|EF999921.1_prot_ABV71605.1_108 [protein=UL83] [protein_id=ABV71605.1] [location=complement(153063..154748)] [gbkey=CDS]	322	215
KGVTDGQYATSLR	>lcl|EF999921.1_prot_ABV71555.1_58 [protein=UL25] [protein_id=ABV71555.1] [location=62874..64844] [gbkey=CDS]	CPEMISVLGPISGHVLKAVFSR	>lcl|EF999921.1_prot_ABV71605.1_108 [protein=UL83] [protein_id=ABV71605.1] [location=complement(153063..154748)] [gbkey=CDS]	>lcl|EF999921.1_prot_ABV71555.1_58 [protein=UL25] [protein_id=ABV71555.1] [location=62874..64844] [gbkey=CDS]->lcl|EF999921.1_prot_ABV71605.1_108 [protein=UL83] [protein_id=ABV71605.1] [location=complement(153063..154748)] [gbkey=CDS]	UL25	UL83	>lcl|EF999921.1_prot_ABV71555.1_58 [protein=UL25] [protein_id=ABV71555.1] [location=62874..64844] [gbkey=CDS]	>lcl|EF999921.1_prot_ABV71605.1_108 [protein=UL83] [protein_id=ABV71605.1] [location=complement(153063..154748)] [gbkey=CDS]	322	24
KGVTDGQYATSLR	>lcl|EF999921.1_prot_ABV71555.1_58 [protein=UL25] [protein_id=ABV71555.1] [location=62874..64844] [gbkey=CDS]	NGFTVLCPKNMIIKPGK	>lcl|EF999921.1_prot_ABV71605.1_108 [protein=UL83] [protein_id=ABV71605.1] [location=complement(153063..154748)] [gbkey=CDS]	>lcl|EF999921.1_prot_ABV71555.1_58 [protein=UL25] [protein_id=ABV71555.1] [location=62874..64844] [gbkey=CDS]->lcl|EF999921.1_prot_ABV71605.1_108 [protein=UL83] [protein_id=ABV71605.1] [location=complement(153063..154748)] [gbkey=CDS]	UL25	UL83	>lcl|EF999921.1_prot_ABV71555.1_58 [protein=UL25] [protein_id=ABV71555.1] [location=62874..64844] [gbkey=CDS]	>lcl|EF999921.1_prot_ABV71605.1_108 [protein=UL83] [protein_id=ABV71605.1] [location=complement(153063..154748)] [gbkey=CDS]	322	278
KGVTDGQYATSLR	>lcl|EF999921.1_prot_ABV71555.1_58 [protein=UL25] [protein_id=ABV71555.1] [location=62874..64844] [gbkey=CDS]	NMIIKPGK	>lcl|EF999921.1_prot_ABV71605.1_108 [protein=UL83] [protein_id=ABV71605.1] [location=complement(153063..154748)] [gbkey=CDS]	>lcl|EF999921.1_prot_ABV71555.1_58 [protein=UL25] [protein_id=ABV71555.1] [location=62874..64844] [gbkey=CDS]->lcl|EF999921.1_prot_ABV71605.1_108 [protein=UL83] [protein_id=ABV71605.1] [location=complement(153063..154748)] [gbkey=CDS]	UL25	UL83	>lcl|EF999921.1_prot_ABV71555.1_58 [protein=UL25] [protein_id=ABV71555.1] [location=62874..64844] [gbkey=CDS]	>lcl|EF999921.1_prot_ABV71605.1_108 [protein=UL83] [protein_id=ABV71605.1] [location=complement(153063..154748)] [gbkey=CDS]	322	283
KGVTDGQYATSLR	>lcl|EF999921.1_prot_ABV71555.1_58 [protein=UL25] [protein_id=ABV71555.1] [location=62874..64844] [gbkey=CDS]	IQGKLEYR	>lcl|EF999921.1_prot_ABV71605.1_108 [protein=UL83] [protein_id=ABV71605.1] [location=complement(153063..154748)] [gbkey=CDS]	>lcl|EF999921.1_prot_ABV71555.1_58 [protein=UL25] [protein_id=ABV71555.1] [location=62874..64844] [gbkey=CDS]->lcl|EF999921.1_prot_ABV71605.1_108 [protein=UL83] [protein_id=ABV71605.1] [location=complement(153063..154748)] [gbkey=CDS]	UL25	UL83	>lcl|EF999921.1_prot_ABV71555.1_58 [protein=UL25] [protein_id=ABV71555.1] [location=62874..64844] [gbkey=CDS]	>lcl|EF999921.1_prot_ABV71605.1_108 [protein=UL83] [protein_id=ABV71605.1] [location=complement(153063..154748)] [gbkey=CDS]	322	378
KGVTDGQYATSLR	>lcl|EF999921.1_prot_ABV71555.1_58 [protein=UL25] [protein_id=ABV71555.1] [location=62874..64844] [gbkey=CDS]	KSASSATACTSGVMoTR	>lcl|EF999921.1_prot_ABV71605.1_108 [protein=UL83] [protein_id=ABV71605.1] [location=complement(153063..154748)] [gbkey=CDS]	>lcl|EF999921.1_prot_ABV71555.1_58 [protein=UL25] [protein_id=ABV71555.1] [location=62874..64844] [gbkey=CDS]->lcl|EF999921.1_prot_ABV71605.1_108 [protein=UL83] [protein_id=ABV71605.1] [location=complement(153063..154748)] [gbkey=CDS]	UL25	UL83	>lcl|EF999921.1_prot_ABV71555.1_58 [protein=UL25] [protein_id=ABV71555.1] [location=62874..64844] [gbkey=CDS]	>lcl|EF999921.1_prot_ABV71605.1_108 [protein=UL83] [protein_id=ABV71605.1] [location=complement(153063..154748)] [gbkey=CDS]	322	438
KGVTDGQYATSLR	>lcl|EF999921.1_prot_ABV71555.1_58 [protein=UL25] [protein_id=ABV71555.1] [location=62874..64844] [gbkey=CDS]	IFAELEGVWQPAAQPKR	>lcl|EF999921.1_prot_ABV71605.1_108 [protein=UL83] [protein_id=ABV71605.1] [location=complement(153063..154748)] [gbkey=CDS]	>lcl|EF999921.1_prot_ABV71555.1_58 [protein=UL25] [protein_id=ABV71555.1] [location=62874..64844] [gbkey=CDS]->lcl|EF999921.1_prot_ABV71605.1_108 [protein=UL83] [protein_id=ABV71605.1] [location=complement(153063..154748)] [gbkey=CDS]	UL25	UL83	>lcl|EF999921.1_prot_ABV71555.1_58 [protein=UL25] [protein_id=ABV71555.1] [location=62874..64844] [gbkey=CDS]	>lcl|EF999921.1_prot_ABV71605.1_108 [protein=UL83] [protein_id=ABV71605.1] [location=complement(153063..154748)] [gbkey=CDS]	322	538
KGVTDGQYATSLR	>lcl|EF999921.1_prot_ABV71555.1_58 [protein=UL25] [protein_id=ABV71555.1] [location=62874..64844] [gbkey=CDS]	QEALPGPCIASTPKK	>lcl|EF999921.1_prot_ABV71605.1_108 [protein=UL83] [protein_id=ABV71605.1] [location=complement(153063..154748)] [gbkey=CDS]	>lcl|EF999921.1_prot_ABV71555.1_58 [protein=UL25] [protein_id=ABV71555.1] [location=62874..64844] [gbkey=CDS]->lcl|EF999921.1_prot_ABV71605.1_108 [protein=UL83] [protein_id=ABV71605.1] [location=complement(153063..154748)] [gbkey=CDS]	UL25	UL83	>lcl|EF999921.1_prot_ABV71555.1_58 [protein=UL25] [protein_id=ABV71555.1] [location=62874..64844] [gbkey=CDS]	>lcl|EF999921.1_prot_ABV71605.1_108 [protein=UL83] [protein_id=ABV71605.1] [location=complement(153063..154748)] [gbkey=CDS]	322	557
HIPVEHTGVSSVTLLKIFSQVPPDEREEDTLR	>lcl|EF999921.1_prot_ABV71555.1_58 [protein=UL25] [protein_id=ABV71555.1] [location=62874..64844] [gbkey=CDS]	KSASSATACTSGVMoTR	>lcl|EF999921.1_prot_ABV71605.1_108 [protein=UL83] [protein_id=ABV71605.1] [location=complement(153063..154748)] [gbkey=CDS]	>lcl|EF999921.1_prot_ABV71555.1_58 [protein=UL25] [protein_id=ABV71555.1] [location=62874..64844] [gbkey=CDS]->lcl|EF999921.1_prot_ABV71605.1_108 [protein=UL83] [protein_id=ABV71605.1] [location=complement(153063..154748)] [gbkey=CDS]	UL25	UL83	>lcl|EF999921.1_prot_ABV71555.1_58 [protein=UL25] [protein_id=ABV71555.1] [location=62874..64844] [gbkey=CDS]	>lcl|EF999921.1_prot_ABV71605.1_108 [protein=UL83] [protein_id=ABV71605.1] [location=complement(153063..154748)] [gbkey=CDS]	588	438
ETGGTGAAKK	>lcl|EF999921.1_prot_ABV71555.1_58 [protein=UL25] [protein_id=ABV71555.1] [location=62874..64844] [gbkey=CDS]	HLPVADAVIHASGKQMWQAR	>lcl|EF999921.1_prot_ABV71605.1_108 [protein=UL83] [protein_id=ABV71605.1] [location=complement(153063..154748)] [gbkey=CDS]	>lcl|EF999921.1_prot_ABV71555.1_58 [protein=UL25] [protein_id=ABV71555.1] [location=62874..64844] [gbkey=CDS]->lcl|EF999921.1_prot_ABV71605.1_108 [protein=UL83] [protein_id=ABV71605.1] [location=complement(153063..154748)] [gbkey=CDS]	UL25	UL83	>lcl|EF999921.1_prot_ABV71555.1_58 [protein=UL25] [protein_id=ABV71555.1] [location=62874..64844] [gbkey=CDS]	>lcl|EF999921.1_prot_ABV71605.1_108 [protein=UL83] [protein_id=ABV71605.1] [location=complement(153063..154748)] [gbkey=CDS]	84	154
ETGGTGAAKKPSEK	>lcl|EF999921.1_prot_ABV71555.1_58 [protein=UL25] [protein_id=ABV71555.1] [location=62874..64844] [gbkey=CDS]	QQNQWKEPDVYYTSAFVFPTK	>lcl|EF999921.1_prot_ABV71605.1_108 [protein=UL83] [protein_id=ABV71605.1] [location=complement(153063..154748)] [gbkey=CDS]	>lcl|EF999921.1_prot_ABV71555.1_58 [protein=UL25] [protein_id=ABV71555.1] [location=62874..64844] [gbkey=CDS]->lcl|EF999921.1_prot_ABV71605.1_108 [protein=UL83] [protein_id=ABV71605.1] [location=complement(153063..154748)] [gbkey=CDS]	UL25	UL83	>lcl|EF999921.1_prot_ABV71555.1_58 [protein=UL25] [protein_id=ABV71555.1] [location=62874..64844] [gbkey=CDS]	>lcl|EF999921.1_prot_ABV71605.1_108 [protein=UL83] [protein_id=ABV71605.1] [location=complement(153063..154748)] [gbkey=CDS]	84	176
ETGGTGAAKK	>lcl|EF999921.1_prot_ABV71555.1_58 [protein=UL25] [protein_id=ABV71555.1] [location=62874..64844] [gbkey=CDS]	EPDVYYTSAFVFPTKDVALR	>lcl|EF999921.1_prot_ABV71605.1_108 [protein=UL83] [protein_id=ABV71605.1] [location=complement(153063..154748)] [gbkey=CDS]	>lcl|EF999921.1_prot_ABV71555.1_58 [protein=UL25] [protein_id=ABV71555.1] [location=62874..64844] [gbkey=CDS]->lcl|EF999921.1_prot_ABV71605.1_108 [protein=UL83] [protein_id=ABV71605.1] [location=complement(153063..154748)] [gbkey=CDS]	UL25	UL83	>lcl|EF999921.1_prot_ABV71555.1_58 [protein=UL25] [protein_id=ABV71555.1] [location=62874..64844] [gbkey=CDS]	>lcl|EF999921.1_prot_ABV71605.1_108 [protein=UL83] [protein_id=ABV71605.1] [location=complement(153063..154748)] [gbkey=CDS]	84	191
ETGGTGAAKKPSEK	>lcl|EF999921.1_prot_ABV71555.1_58 [protein=UL25] [protein_id=ABV71555.1] [location=62874..64844] [gbkey=CDS]	ATKMoQVIGDQYVK	>lcl|EF999921.1_prot_ABV71605.1_108 [protein=UL83] [protein_id=ABV71605.1] [location=complement(153063..154748)] [gbkey=CDS]	>lcl|EF999921.1_prot_ABV71555.1_58 [protein=UL25] [protein_id=ABV71555.1] [location=62874..64844] [gbkey=CDS]->lcl|EF999921.1_prot_ABV71605.1_108 [protein=UL83] [protein_id=ABV71605.1] [location=complement(153063..154748)] [gbkey=CDS]	UL25	UL83	>lcl|EF999921.1_prot_ABV71555.1_58 [protein=UL25] [protein_id=ABV71555.1] [location=62874..64844] [gbkey=CDS]	>lcl|EF999921.1_prot_ABV71605.1_108 [protein=UL83] [protein_id=ABV71605.1] [location=complement(153063..154748)] [gbkey=CDS]	84	215
ETGGTGAAKKPSEK	>lcl|EF999921.1_prot_ABV71555.1_58 [protein=UL25] [protein_id=ABV71555.1] [location=62874..64844] [gbkey=CDS]	CPEMoISVLGPISGHVLKAVFSR	>lcl|EF999921.1_prot_ABV71605.1_108 [protein=UL83] [protein_id=ABV71605.1] [location=complement(153063..154748)] [gbkey=CDS]	>lcl|EF999921.1_prot_ABV71555.1_58 [protein=UL25] [protein_id=ABV71555.1] [location=62874..64844] [gbkey=CDS]->lcl|EF999921.1_prot_ABV71605.1_108 [protein=UL83] [protein_id=ABV71605.1] [location=complement(153063..154748)] [gbkey=CDS]	UL25	UL83	>lcl|EF999921.1_prot_ABV71555.1_58 [protein=UL25] [protein_id=ABV71555.1] [location=62874..64844] [gbkey=CDS]	>lcl|EF999921.1_prot_ABV71605.1_108 [protein=UL83] [protein_id=ABV71605.1] [location=complement(153063..154748)] [gbkey=CDS]	84	24
ETGGTGAAKKPSEK	>lcl|EF999921.1_prot_ABV71555.1_58 [protein=UL25] [protein_id=ABV71555.1] [location=62874..64844] [gbkey=CDS]	NGFTVLCPKNMoIIKPGK	>lcl|EF999921.1_prot_ABV71605.1_108 [protein=UL83] [protein_id=ABV71605.1] [location=complement(153063..154748)] [gbkey=CDS]	>lcl|EF999921.1_prot_ABV71555.1_58 [protein=UL25] [protein_id=ABV71555.1] [location=62874..64844] [gbkey=CDS]->lcl|EF999921.1_prot_ABV71605.1_108 [protein=UL83] [protein_id=ABV71605.1] [location=complement(153063..154748)] [gbkey=CDS]	UL25	UL83	>lcl|EF999921.1_prot_ABV71555.1_58 [protein=UL25] [protein_id=ABV71555.1] [location=62874..64844] [gbkey=CDS]	>lcl|EF999921.1_prot_ABV71605.1_108 [protein=UL83] [protein_id=ABV71605.1] [location=complement(153063..154748)] [gbkey=CDS]	84	278
ETGGTGAAKKPSEK	>lcl|EF999921.1_prot_ABV71555.1_58 [protein=UL25] [protein_id=ABV71555.1] [location=62874..64844] [gbkey=CDS]	NMoIIKPGK	>lcl|EF999921.1_prot_ABV71605.1_108 [protein=UL83] [protein_id=ABV71605.1] [location=complement(153063..154748)] [gbkey=CDS]	>lcl|EF999921.1_prot_ABV71555.1_58 [protein=UL25] [protein_id=ABV71555.1] [location=62874..64844] [gbkey=CDS]->lcl|EF999921.1_prot_ABV71605.1_108 [protein=UL83] [protein_id=ABV71605.1] [location=complement(153063..154748)] [gbkey=CDS]	UL25	UL83	>lcl|EF999921.1_prot_ABV71555.1_58 [protein=UL25] [protein_id=ABV71555.1] [location=62874..64844] [gbkey=CDS]	>lcl|EF999921.1_prot_ABV71605.1_108 [protein=UL83] [protein_id=ABV71605.1] [location=complement(153063..154748)] [gbkey=CDS]	84	283
ETGGTGAAKKPSEK	>lcl|EF999921.1_prot_ABV71555.1_58 [protein=UL25] [protein_id=ABV71555.1] [location=62874..64844] [gbkey=CDS]	IQGKLEYR	>lcl|EF999921.1_prot_ABV71605.1_108 [protein=UL83] [protein_id=ABV71605.1] [location=complement(153063..154748)] [gbkey=CDS]	>lcl|EF999921.1_prot_ABV71555.1_58 [protein=UL25] [protein_id=ABV71555.1] [location=62874..64844] [gbkey=CDS]->lcl|EF999921.1_prot_ABV71605.1_108 [protein=UL83] [protein_id=ABV71605.1] [location=complement(153063..154748)] [gbkey=CDS]	UL25	UL83	>lcl|EF999921.1_prot_ABV71555.1_58 [protein=UL25] [protein_id=ABV71555.1] [location=62874..64844] [gbkey=CDS]	>lcl|EF999921.1_prot_ABV71605.1_108 [protein=UL83] [protein_id=ABV71605.1] [location=complement(153063..154748)] [gbkey=CDS]	84	378
ETGGTGAAKKPSEK	>lcl|EF999921.1_prot_ABV71555.1_58 [protein=UL25] [protein_id=ABV71555.1] [location=62874..64844] [gbkey=CDS]	KSASSATACTSGVMTR	>lcl|EF999921.1_prot_ABV71605.1_108 [protein=UL83] [protein_id=ABV71605.1] [location=complement(153063..154748)] [gbkey=CDS]	>lcl|EF999921.1_prot_ABV71555.1_58 [protein=UL25] [protein_id=ABV71555.1] [location=62874..64844] [gbkey=CDS]->lcl|EF999921.1_prot_ABV71605.1_108 [protein=UL83] [protein_id=ABV71605.1] [location=complement(153063..154748)] [gbkey=CDS]	UL25	UL83	>lcl|EF999921.1_prot_ABV71555.1_58 [protein=UL25] [protein_id=ABV71555.1] [location=62874..64844] [gbkey=CDS]	>lcl|EF999921.1_prot_ABV71605.1_108 [protein=UL83] [protein_id=ABV71605.1] [location=complement(153063..154748)] [gbkey=CDS]	84	438
ETGGTGAAKKPSEK	>lcl|EF999921.1_prot_ABV71555.1_58 [protein=UL25] [protein_id=ABV71555.1] [location=62874..64844] [gbkey=CDS]	IFAELEGVWQPAAQPKR	>lcl|EF999921.1_prot_ABV71605.1_108 [protein=UL83] [protein_id=ABV71605.1] [location=complement(153063..154748)] [gbkey=CDS]	>lcl|EF999921.1_prot_ABV71555.1_58 [protein=UL25] [protein_id=ABV71555.1] [location=62874..64844] [gbkey=CDS]->lcl|EF999921.1_prot_ABV71605.1_108 [protein=UL83] [protein_id=ABV71605.1] [location=complement(153063..154748)] [gbkey=CDS]	UL25	UL83	>lcl|EF999921.1_prot_ABV71555.1_58 [protein=UL25] [protein_id=ABV71555.1] [location=62874..64844] [gbkey=CDS]	>lcl|EF999921.1_prot_ABV71605.1_108 [protein=UL83] [protein_id=ABV71605.1] [location=complement(153063..154748)] [gbkey=CDS]	84	538
ETGGTGAAKKPSEK	>lcl|EF999921.1_prot_ABV71555.1_58 [protein=UL25] [protein_id=ABV71555.1] [location=62874..64844] [gbkey=CDS]	QEALPGPCIASTPKK	>lcl|EF999921.1_prot_ABV71605.1_108 [protein=UL83] [protein_id=ABV71605.1] [location=complement(153063..154748)] [gbkey=CDS]	>lcl|EF999921.1_prot_ABV71555.1_58 [protein=UL25] [protein_id=ABV71555.1] [location=62874..64844] [gbkey=CDS]->lcl|EF999921.1_prot_ABV71605.1_108 [protein=UL83] [protein_id=ABV71605.1] [location=complement(153063..154748)] [gbkey=CDS]	UL25	UL83	>lcl|EF999921.1_prot_ABV71555.1_58 [protein=UL25] [protein_id=ABV71555.1] [location=62874..64844] [gbkey=CDS]	>lcl|EF999921.1_prot_ABV71605.1_108 [protein=UL83] [protein_id=ABV71605.1] [location=complement(153063..154748)] [gbkey=CDS]	84	557
KPSEKK	>lcl|EF999921.1_prot_ABV71555.1_58 [protein=UL25] [protein_id=ABV71555.1] [location=62874..64844] [gbkey=CDS]	EPDVYYTSAFVFPTKDVALR	>lcl|EF999921.1_prot_ABV71605.1_108 [protein=UL83] [protein_id=ABV71605.1] [location=complement(153063..154748)] [gbkey=CDS]	>lcl|EF999921.1_prot_ABV71555.1_58 [protein=UL25] [protein_id=ABV71555.1] [location=62874..64844] [gbkey=CDS]->lcl|EF999921.1_prot_ABV71605.1_108 [protein=UL83] [protein_id=ABV71605.1] [location=complement(153063..154748)] [gbkey=CDS]	UL25	UL83	>lcl|EF999921.1_prot_ABV71555.1_58 [protein=UL25] [protein_id=ABV71555.1] [location=62874..64844] [gbkey=CDS]	>lcl|EF999921.1_prot_ABV71605.1_108 [protein=UL83] [protein_id=ABV71605.1] [location=complement(153063..154748)] [gbkey=CDS]	89	191
KPSEKK	>lcl|EF999921.1_prot_ABV71555.1_58 [protein=UL25] [protein_id=ABV71555.1] [location=62874..64844] [gbkey=CDS]	NMIIKPGK	>lcl|EF999921.1_prot_ABV71605.1_108 [protein=UL83] [protein_id=ABV71605.1] [location=complement(153063..154748)] [gbkey=CDS]	>lcl|EF999921.1_prot_ABV71555.1_58 [protein=UL25] [protein_id=ABV71555.1] [location=62874..64844] [gbkey=CDS]->lcl|EF999921.1_prot_ABV71605.1_108 [protein=UL83] [protein_id=ABV71605.1] [location=complement(153063..154748)] [gbkey=CDS]	UL25	UL83	>lcl|EF999921.1_prot_ABV71555.1_58 [protein=UL25] [protein_id=ABV71555.1] [location=62874..64844] [gbkey=CDS]	>lcl|EF999921.1_prot_ABV71605.1_108 [protein=UL83] [protein_id=ABV71605.1] [location=complement(153063..154748)] [gbkey=CDS]	89	283
KPSEKK	>lcl|EF999921.1_prot_ABV71555.1_58 [protein=UL25] [protein_id=ABV71555.1] [location=62874..64844] [gbkey=CDS]	IQGKLEYR	>lcl|EF999921.1_prot_ABV71605.1_108 [protein=UL83] [protein_id=ABV71605.1] [location=complement(153063..154748)] [gbkey=CDS]	>lcl|EF999921.1_prot_ABV71555.1_58 [protein=UL25] [protein_id=ABV71555.1] [location=62874..64844] [gbkey=CDS]->lcl|EF999921.1_prot_ABV71605.1_108 [protein=UL83] [protein_id=ABV71605.1] [location=complement(153063..154748)] [gbkey=CDS]	UL25	UL83	>lcl|EF999921.1_prot_ABV71555.1_58 [protein=UL25] [protein_id=ABV71555.1] [location=62874..64844] [gbkey=CDS]	>lcl|EF999921.1_prot_ABV71605.1_108 [protein=UL83] [protein_id=ABV71605.1] [location=complement(153063..154748)] [gbkey=CDS]	89	378
GSPATPKAGK	>lcl|EF999921.1_prot_ABV71555.1_58 [protein=UL25] [protein_id=ABV71555.1] [location=62874..64844] [gbkey=CDS]	YLCAVGSKTAAQVTLGDGLDYHIGVK	>lcl|EF999921.1_prot_ABV71616.1_119 [protein=UL94] [protein_id=ABV71616.1] [location=170055..171092] [gbkey=CDS]	>lcl|EF999921.1_prot_ABV71555.1_58 [protein=UL25] [protein_id=ABV71555.1] [location=62874..64844] [gbkey=CDS]->lcl|EF999921.1_prot_ABV71616.1_119 [protein=UL94] [protein_id=ABV71616.1] [location=170055..171092] [gbkey=CDS]	UL25	UL94	>lcl|EF999921.1_prot_ABV71555.1_58 [protein=UL25] [protein_id=ABV71555.1] [location=62874..64844] [gbkey=CDS]	>lcl|EF999921.1_prot_ABV71616.1_119 [protein=UL94] [protein_id=ABV71616.1] [location=170055..171092] [gbkey=CDS]	113	288
KGVTDGQYATSLR	>lcl|EF999921.1_prot_ABV71555.1_58 [protein=UL25] [protein_id=ABV71555.1] [location=62874..64844] [gbkey=CDS]	TLKQFLQEECMoWK	>lcl|EF999921.1_prot_ABV71616.1_119 [protein=UL94] [protein_id=ABV71616.1] [location=170055..171092] [gbkey=CDS]	>lcl|EF999921.1_prot_ABV71555.1_58 [protein=UL25] [protein_id=ABV71555.1] [location=62874..64844] [gbkey=CDS]->lcl|EF999921.1_prot_ABV71616.1_119 [protein=UL94] [protein_id=ABV71616.1] [location=170055..171092] [gbkey=CDS]	UL25	UL94	>lcl|EF999921.1_prot_ABV71555.1_58 [protein=UL25] [protein_id=ABV71555.1] [location=62874..64844] [gbkey=CDS]	>lcl|EF999921.1_prot_ABV71616.1_119 [protein=UL94] [protein_id=ABV71616.1] [location=170055..171092] [gbkey=CDS]	322	16
KGVTDGQYATSLR	>lcl|EF999921.1_prot_ABV71555.1_58 [protein=UL25] [protein_id=ABV71555.1] [location=62874..64844] [gbkey=CDS]	YLCAVGSKTAAQVTLGDGLDYHIGVK	>lcl|EF999921.1_prot_ABV71616.1_119 [protein=UL94] [protein_id=ABV71616.1] [location=170055..171092] [gbkey=CDS]	>lcl|EF999921.1_prot_ABV71555.1_58 [protein=UL25] [protein_id=ABV71555.1] [location=62874..64844] [gbkey=CDS]->lcl|EF999921.1_prot_ABV71616.1_119 [protein=UL94] [protein_id=ABV71616.1] [location=170055..171092] [gbkey=CDS]	UL25	UL94	>lcl|EF999921.1_prot_ABV71555.1_58 [protein=UL25] [protein_id=ABV71555.1] [location=62874..64844] [gbkey=CDS]	>lcl|EF999921.1_prot_ABV71616.1_119 [protein=UL94] [protein_id=ABV71616.1] [location=170055..171092] [gbkey=CDS]	322	288
KGVTDGQYATSLR	>lcl|EF999921.1_prot_ABV71555.1_58 [protein=UL25] [protein_id=ABV71555.1] [location=62874..64844] [gbkey=CDS]	TAAQVTLGDGLDYHIGVKDSEGR	>lcl|EF999921.1_prot_ABV71616.1_119 [protein=UL94] [protein_id=ABV71616.1] [location=170055..171092] [gbkey=CDS]	>lcl|EF999921.1_prot_ABV71555.1_58 [protein=UL25] [protein_id=ABV71555.1] [location=62874..64844] [gbkey=CDS]->lcl|EF999921.1_prot_ABV71616.1_119 [protein=UL94] [protein_id=ABV71616.1] [location=170055..171092] [gbkey=CDS]	UL25	UL94	>lcl|EF999921.1_prot_ABV71555.1_58 [protein=UL25] [protein_id=ABV71555.1] [location=62874..64844] [gbkey=CDS]	>lcl|EF999921.1_prot_ABV71616.1_119 [protein=UL94] [protein_id=ABV71616.1] [location=170055..171092] [gbkey=CDS]	322	306
KGVTDGQYATSLR	>lcl|EF999921.1_prot_ABV71555.1_58 [protein=UL25] [protein_id=ABV71555.1] [location=62874..64844] [gbkey=CDS]	WLPVKTDVWDLVK	>lcl|EF999921.1_prot_ABV71616.1_119 [protein=UL94] [protein_id=ABV71616.1] [location=170055..171092] [gbkey=CDS]	>lcl|EF999921.1_prot_ABV71555.1_58 [protein=UL25] [protein_id=ABV71555.1] [location=62874..64844] [gbkey=CDS]->lcl|EF999921.1_prot_ABV71616.1_119 [protein=UL94] [protein_id=ABV71616.1] [location=170055..171092] [gbkey=CDS]	UL25	UL94	>lcl|EF999921.1_prot_ABV71555.1_58 [protein=UL25] [protein_id=ABV71555.1] [location=62874..64844] [gbkey=CDS]	>lcl|EF999921.1_prot_ABV71616.1_119 [protein=UL94] [protein_id=ABV71616.1] [location=170055..171092] [gbkey=CDS]	322	316
KGVTDGQYATSLR	>lcl|EF999921.1_prot_ABV71555.1_58 [protein=UL25] [protein_id=ABV71555.1] [location=62874..64844] [gbkey=CDS]	TDVWDLVKVEEPVSR	>lcl|EF999921.1_prot_ABV71616.1_119 [protein=UL94] [protein_id=ABV71616.1] [location=170055..171092] [gbkey=CDS]	>lcl|EF999921.1_prot_ABV71555.1_58 [protein=UL25] [protein_id=ABV71555.1] [location=62874..64844] [gbkey=CDS]->lcl|EF999921.1_prot_ABV71616.1_119 [protein=UL94] [protein_id=ABV71616.1] [location=170055..171092] [gbkey=CDS]	UL25	UL94	>lcl|EF999921.1_prot_ABV71555.1_58 [protein=UL25] [protein_id=ABV71555.1] [location=62874..64844] [gbkey=CDS]	>lcl|EF999921.1_prot_ABV71616.1_119 [protein=UL94] [protein_id=ABV71616.1] [location=170055..171092] [gbkey=CDS]	322	324
KGVTDGQYATSLR	>lcl|EF999921.1_prot_ABV71555.1_58 [protein=UL25] [protein_id=ABV71555.1] [location=62874..64844] [gbkey=CDS]	MIVCSCPVLKNLVH	>lcl|EF999921.1_prot_ABV71616.1_119 [protein=UL94] [protein_id=ABV71616.1] [location=170055..171092] [gbkey=CDS]	>lcl|EF999921.1_prot_ABV71555.1_58 [protein=UL25] [protein_id=ABV71555.1] [location=62874..64844] [gbkey=CDS]->lcl|EF999921.1_prot_ABV71616.1_119 [protein=UL94] [protein_id=ABV71616.1] [location=170055..171092] [gbkey=CDS]	UL25	UL94	>lcl|EF999921.1_prot_ABV71555.1_58 [protein=UL25] [protein_id=ABV71555.1] [location=62874..64844] [gbkey=CDS]	>lcl|EF999921.1_prot_ABV71616.1_119 [protein=UL94] [protein_id=ABV71616.1] [location=170055..171092] [gbkey=CDS]	322	341
ETGGTGAAKK	>lcl|EF999921.1_prot_ABV71555.1_58 [protein=UL25] [protein_id=ABV71555.1] [location=62874..64844] [gbkey=CDS]	TLKQFLQEECMWK	>lcl|EF999921.1_prot_ABV71616.1_119 [protein=UL94] [protein_id=ABV71616.1] [location=170055..171092] [gbkey=CDS]	>lcl|EF999921.1_prot_ABV71555.1_58 [protein=UL25] [protein_id=ABV71555.1] [location=62874..64844] [gbkey=CDS]->lcl|EF999921.1_prot_ABV71616.1_119 [protein=UL94] [protein_id=ABV71616.1] [location=170055..171092] [gbkey=CDS]	UL25	UL94	>lcl|EF999921.1_prot_ABV71555.1_58 [protein=UL25] [protein_id=ABV71555.1] [location=62874..64844] [gbkey=CDS]	>lcl|EF999921.1_prot_ABV71616.1_119 [protein=UL94] [protein_id=ABV71616.1] [location=170055..171092] [gbkey=CDS]	84	16
ETGGTGAAKK	>lcl|EF999921.1_prot_ABV71555.1_58 [protein=UL25] [protein_id=ABV71555.1] [location=62874..64844] [gbkey=CDS]	WLPVKTDVWDLVK	>lcl|EF999921.1_prot_ABV71616.1_119 [protein=UL94] [protein_id=ABV71616.1] [location=170055..171092] [gbkey=CDS]	>lcl|EF999921.1_prot_ABV71555.1_58 [protein=UL25] [protein_id=ABV71555.1] [location=62874..64844] [gbkey=CDS]->lcl|EF999921.1_prot_ABV71616.1_119 [protein=UL94] [protein_id=ABV71616.1] [location=170055..171092] [gbkey=CDS]	UL25	UL94	>lcl|EF999921.1_prot_ABV71555.1_58 [protein=UL25] [protein_id=ABV71555.1] [location=62874..64844] [gbkey=CDS]	>lcl|EF999921.1_prot_ABV71616.1_119 [protein=UL94] [protein_id=ABV71616.1] [location=170055..171092] [gbkey=CDS]	84	316
GSPATPKAGK	>lcl|EF999921.1_prot_ABV71555.1_58 [protein=UL25] [protein_id=ABV71555.1] [location=62874..64844] [gbkey=CDS]	MGTEALLFKHAGAACR	>lcl|EF999921.1_prot_ABV71619.1_122 [protein=UL97] [protein_id=ABV71619.1] [location=174187..176310] [gbkey=CDS]	>lcl|EF999921.1_prot_ABV71555.1_58 [protein=UL25] [protein_id=ABV71555.1] [location=62874..64844] [gbkey=CDS]->lcl|EF999921.1_prot_ABV71619.1_122 [protein=UL97] [protein_id=ABV71619.1] [location=174187..176310] [gbkey=CDS]	UL25	UL97	>lcl|EF999921.1_prot_ABV71555.1_58 [protein=UL25] [protein_id=ABV71555.1] [location=62874..64844] [gbkey=CDS]	>lcl|EF999921.1_prot_ABV71619.1_122 [protein=UL97] [protein_id=ABV71619.1] [location=174187..176310] [gbkey=CDS]	113	586
KGVTDGQYATSLR	>lcl|EF999921.1_prot_ABV71555.1_58 [protein=UL25] [protein_id=ABV71555.1] [location=62874..64844] [gbkey=CDS]	DGEKEDAASDKENQR	>lcl|EF999921.1_prot_ABV71619.1_122 [protein=UL97] [protein_id=ABV71619.1] [location=174187..176310] [gbkey=CDS]	>lcl|EF999921.1_prot_ABV71555.1_58 [protein=UL25] [protein_id=ABV71555.1] [location=62874..64844] [gbkey=CDS]->lcl|EF999921.1_prot_ABV71619.1_122 [protein=UL97] [protein_id=ABV71619.1] [location=174187..176310] [gbkey=CDS]	UL25	UL97	>lcl|EF999921.1_prot_ABV71555.1_58 [protein=UL25] [protein_id=ABV71555.1] [location=62874..64844] [gbkey=CDS]	>lcl|EF999921.1_prot_ABV71619.1_122 [protein=UL97] [protein_id=ABV71619.1] [location=174187..176310] [gbkey=CDS]	322	123
ETGGTGAAKKPSEK	>lcl|EF999921.1_prot_ABV71555.1_58 [protein=UL25] [protein_id=ABV71555.1] [location=62874..64844] [gbkey=CDS]	MGTEALLFKHAGAACR	>lcl|EF999921.1_prot_ABV71619.1_122 [protein=UL97] [protein_id=ABV71619.1] [location=174187..176310] [gbkey=CDS]	>lcl|EF999921.1_prot_ABV71555.1_58 [protein=UL25] [protein_id=ABV71555.1] [location=62874..64844] [gbkey=CDS]->lcl|EF999921.1_prot_ABV71619.1_122 [protein=UL97] [protein_id=ABV71619.1] [location=174187..176310] [gbkey=CDS]	UL25	UL97	>lcl|EF999921.1_prot_ABV71555.1_58 [protein=UL25] [protein_id=ABV71555.1] [location=62874..64844] [gbkey=CDS]	>lcl|EF999921.1_prot_ABV71619.1_122 [protein=UL97] [protein_id=ABV71619.1] [location=174187..176310] [gbkey=CDS]	84	586
GSPATPKAGK	>lcl|EF999921.1_prot_ABV71555.1_58 [protein=UL25] [protein_id=ABV71555.1] [location=62874..64844] [gbkey=CDS]	KISQRPPTPGTK	>lcl|EF999921.1_prot_ABV71621.1_124 [protein=UL99] [protein_id=ABV71621.1] [location=178095..178667] [gbkey=CDS]	>lcl|EF999921.1_prot_ABV71555.1_58 [protein=UL25] [protein_id=ABV71555.1] [location=62874..64844] [gbkey=CDS]->lcl|EF999921.1_prot_ABV71621.1_124 [protein=UL99] [protein_id=ABV71621.1] [location=178095..178667] [gbkey=CDS]	UL25	UL99	>lcl|EF999921.1_prot_ABV71555.1_58 [protein=UL25] [protein_id=ABV71555.1] [location=62874..64844] [gbkey=CDS]	>lcl|EF999921.1_prot_ABV71621.1_124 [protein=UL99] [protein_id=ABV71621.1] [location=178095..178667] [gbkey=CDS]	113	171
GSPATPKAGK	>lcl|EF999921.1_prot_ABV71555.1_58 [protein=UL25] [protein_id=ABV71555.1] [location=62874..64844] [gbkey=CDS]	ISQRPPTPGTKKPAAPLSF	>lcl|EF999921.1_prot_ABV71621.1_124 [protein=UL99] [protein_id=ABV71621.1] [location=178095..178667] [gbkey=CDS]	>lcl|EF999921.1_prot_ABV71555.1_58 [protein=UL25] [protein_id=ABV71555.1] [location=62874..64844] [gbkey=CDS]->lcl|EF999921.1_prot_ABV71621.1_124 [protein=UL99] [protein_id=ABV71621.1] [location=178095..178667] [gbkey=CDS]	UL25	UL99	>lcl|EF999921.1_prot_ABV71555.1_58 [protein=UL25] [protein_id=ABV71555.1] [location=62874..64844] [gbkey=CDS]	>lcl|EF999921.1_prot_ABV71621.1_124 [protein=UL99] [protein_id=ABV71621.1] [location=178095..178667] [gbkey=CDS]	113	182
GSPATPKAGK	>lcl|EF999921.1_prot_ABV71555.1_58 [protein=UL25] [protein_id=ABV71555.1] [location=62874..64844] [gbkey=CDS]	ICCEFGTTSGEPLKDALGR	>lcl|EF999921.1_prot_ABV71621.1_124 [protein=UL99] [protein_id=ABV71621.1] [location=178095..178667] [gbkey=CDS]	>lcl|EF999921.1_prot_ABV71555.1_58 [protein=UL25] [protein_id=ABV71555.1] [location=62874..64844] [gbkey=CDS]->lcl|EF999921.1_prot_ABV71621.1_124 [protein=UL99] [protein_id=ABV71621.1] [location=178095..178667] [gbkey=CDS]	UL25	UL99	>lcl|EF999921.1_prot_ABV71555.1_58 [protein=UL25] [protein_id=ABV71555.1] [location=62874..64844] [gbkey=CDS]	>lcl|EF999921.1_prot_ABV71621.1_124 [protein=UL99] [protein_id=ABV71621.1] [location=178095..178667] [gbkey=CDS]	113	22
GSPATPKAGK	>lcl|EF999921.1_prot_ABV71555.1_58 [protein=UL25] [protein_id=ABV71555.1] [location=62874..64844] [gbkey=CDS]	EATHDGPKK	>lcl|EF999921.1_prot_ABV71621.1_124 [protein=UL99] [protein_id=ABV71621.1] [location=178095..178667] [gbkey=CDS]	>lcl|EF999921.1_prot_ABV71555.1_58 [protein=UL25] [protein_id=ABV71555.1] [location=62874..64844] [gbkey=CDS]->lcl|EF999921.1_prot_ABV71621.1_124 [protein=UL99] [protein_id=ABV71621.1] [location=178095..178667] [gbkey=CDS]	UL25	UL99	>lcl|EF999921.1_prot_ABV71555.1_58 [protein=UL25] [protein_id=ABV71555.1] [location=62874..64844] [gbkey=CDS]	>lcl|EF999921.1_prot_ABV71621.1_124 [protein=UL99] [protein_id=ABV71621.1] [location=178095..178667] [gbkey=CDS]	113	90
AGKSPK	>lcl|EF999921.1_prot_ABV71555.1_58 [protein=UL25] [protein_id=ABV71555.1] [location=62874..64844] [gbkey=CDS]	EDKAPKPSK	>lcl|EF999921.1_prot_ABV71621.1_124 [protein=UL99] [protein_id=ABV71621.1] [location=178095..178667] [gbkey=CDS]	>lcl|EF999921.1_prot_ABV71555.1_58 [protein=UL25] [protein_id=ABV71555.1] [location=62874..64844] [gbkey=CDS]->lcl|EF999921.1_prot_ABV71621.1_124 [protein=UL99] [protein_id=ABV71621.1] [location=178095..178667] [gbkey=CDS]	UL25	UL99	>lcl|EF999921.1_prot_ABV71555.1_58 [protein=UL25] [protein_id=ABV71555.1] [location=62874..64844] [gbkey=CDS]	>lcl|EF999921.1_prot_ABV71621.1_124 [protein=UL99] [protein_id=ABV71621.1] [location=178095..178667] [gbkey=CDS]	116	102
AGKSPK	>lcl|EF999921.1_prot_ABV71555.1_58 [protein=UL25] [protein_id=ABV71555.1] [location=62874..64844] [gbkey=CDS]	KISQRPPTPGTK	>lcl|EF999921.1_prot_ABV71621.1_124 [protein=UL99] [protein_id=ABV71621.1] [location=178095..178667] [gbkey=CDS]	>lcl|EF999921.1_prot_ABV71555.1_58 [protein=UL25] [protein_id=ABV71555.1] [location=62874..64844] [gbkey=CDS]->lcl|EF999921.1_prot_ABV71621.1_124 [protein=UL99] [protein_id=ABV71621.1] [location=178095..178667] [gbkey=CDS]	UL25	UL99	>lcl|EF999921.1_prot_ABV71555.1_58 [protein=UL25] [protein_id=ABV71555.1] [location=62874..64844] [gbkey=CDS]	>lcl|EF999921.1_prot_ABV71621.1_124 [protein=UL99] [protein_id=ABV71621.1] [location=178095..178667] [gbkey=CDS]	116	171
AGKSPK	>lcl|EF999921.1_prot_ABV71555.1_58 [protein=UL25] [protein_id=ABV71555.1] [location=62874..64844] [gbkey=CDS]	ISQRPPTPGTKKPAAPLSF	>lcl|EF999921.1_prot_ABV71621.1_124 [protein=UL99] [protein_id=ABV71621.1] [location=178095..178667] [gbkey=CDS]	>lcl|EF999921.1_prot_ABV71555.1_58 [protein=UL25] [protein_id=ABV71555.1] [location=62874..64844] [gbkey=CDS]->lcl|EF999921.1_prot_ABV71621.1_124 [protein=UL99] [protein_id=ABV71621.1] [location=178095..178667] [gbkey=CDS]	UL25	UL99	>lcl|EF999921.1_prot_ABV71555.1_58 [protein=UL25] [protein_id=ABV71555.1] [location=62874..64844] [gbkey=CDS]	>lcl|EF999921.1_prot_ABV71621.1_124 [protein=UL99] [protein_id=ABV71621.1] [location=178095..178667] [gbkey=CDS]	116	182
AGKSPK	>lcl|EF999921.1_prot_ABV71555.1_58 [protein=UL25] [protein_id=ABV71555.1] [location=62874..64844] [gbkey=CDS]	EATHDGPKK	>lcl|EF999921.1_prot_ABV71621.1_124 [protein=UL99] [protein_id=ABV71621.1] [location=178095..178667] [gbkey=CDS]	>lcl|EF999921.1_prot_ABV71555.1_58 [protein=UL25] [protein_id=ABV71555.1] [location=62874..64844] [gbkey=CDS]->lcl|EF999921.1_prot_ABV71621.1_124 [protein=UL99] [protein_id=ABV71621.1] [location=178095..178667] [gbkey=CDS]	UL25	UL99	>lcl|EF999921.1_prot_ABV71555.1_58 [protein=UL25] [protein_id=ABV71555.1] [location=62874..64844] [gbkey=CDS]	>lcl|EF999921.1_prot_ABV71621.1_124 [protein=UL99] [protein_id=ABV71621.1] [location=178095..178667] [gbkey=CDS]	116	90
SPKVSRPPSVPSLPENGAGGGGDDNSSSGGSSSR	>lcl|EF999921.1_prot_ABV71555.1_58 [protein=UL25] [protein_id=ABV71555.1] [location=62874..64844] [gbkey=CDS]	KPAAPLSF	>lcl|EF999921.1_prot_ABV71621.1_124 [protein=UL99] [protein_id=ABV71621.1] [location=178095..178667] [gbkey=CDS]	>lcl|EF999921.1_prot_ABV71555.1_58 [protein=UL25] [protein_id=ABV71555.1] [location=62874..64844] [gbkey=CDS]->lcl|EF999921.1_prot_ABV71621.1_124 [protein=UL99] [protein_id=ABV71621.1] [location=178095..178667] [gbkey=CDS]	UL25	UL99	>lcl|EF999921.1_prot_ABV71555.1_58 [protein=UL25] [protein_id=ABV71555.1] [location=62874..64844] [gbkey=CDS]	>lcl|EF999921.1_prot_ABV71621.1_124 [protein=UL99] [protein_id=ABV71621.1] [location=178095..178667] [gbkey=CDS]	119	183
KGVTDGQYATSLR	>lcl|EF999921.1_prot_ABV71555.1_58 [protein=UL25] [protein_id=ABV71555.1] [location=62874..64844] [gbkey=CDS]	KISQRPPTPGTK	>lcl|EF999921.1_prot_ABV71621.1_124 [protein=UL99] [protein_id=ABV71621.1] [location=178095..178667] [gbkey=CDS]	>lcl|EF999921.1_prot_ABV71555.1_58 [protein=UL25] [protein_id=ABV71555.1] [location=62874..64844] [gbkey=CDS]->lcl|EF999921.1_prot_ABV71621.1_124 [protein=UL99] [protein_id=ABV71621.1] [location=178095..178667] [gbkey=CDS]	UL25	UL99	>lcl|EF999921.1_prot_ABV71555.1_58 [protein=UL25] [protein_id=ABV71555.1] [location=62874..64844] [gbkey=CDS]	>lcl|EF999921.1_prot_ABV71621.1_124 [protein=UL99] [protein_id=ABV71621.1] [location=178095..178667] [gbkey=CDS]	322	171
QKLITR	>lcl|EF999921.1_prot_ABV71555.1_58 [protein=UL25] [protein_id=ABV71555.1] [location=62874..64844] [gbkey=CDS]	PSKQSK	>lcl|EF999921.1_prot_ABV71621.1_124 [protein=UL99] [protein_id=ABV71621.1] [location=178095..178667] [gbkey=CDS]	>lcl|EF999921.1_prot_ABV71555.1_58 [protein=UL25] [protein_id=ABV71555.1] [location=62874..64844] [gbkey=CDS]->lcl|EF999921.1_prot_ABV71621.1_124 [protein=UL99] [protein_id=ABV71621.1] [location=178095..178667] [gbkey=CDS]	UL25	UL99	>lcl|EF999921.1_prot_ABV71555.1_58 [protein=UL25] [protein_id=ABV71555.1] [location=62874..64844] [gbkey=CDS]	>lcl|EF999921.1_prot_ABV71621.1_124 [protein=UL99] [protein_id=ABV71621.1] [location=178095..178667] [gbkey=CDS]	554	108
ETGGTGAAKKPSEK	>lcl|EF999921.1_prot_ABV71555.1_58 [protein=UL25] [protein_id=ABV71555.1] [location=62874..64844] [gbkey=CDS]	EDKAPKPSK	>lcl|EF999921.1_prot_ABV71621.1_124 [protein=UL99] [protein_id=ABV71621.1] [location=178095..178667] [gbkey=CDS]	>lcl|EF999921.1_prot_ABV71555.1_58 [protein=UL25] [protein_id=ABV71555.1] [location=62874..64844] [gbkey=CDS]->lcl|EF999921.1_prot_ABV71621.1_124 [protein=UL99] [protein_id=ABV71621.1] [location=178095..178667] [gbkey=CDS]	UL25	UL99	>lcl|EF999921.1_prot_ABV71555.1_58 [protein=UL25] [protein_id=ABV71555.1] [location=62874..64844] [gbkey=CDS]	>lcl|EF999921.1_prot_ABV71621.1_124 [protein=UL99] [protein_id=ABV71621.1] [location=178095..178667] [gbkey=CDS]	84	102
ETGGTGAAKKPSEK	>lcl|EF999921.1_prot_ABV71555.1_58 [protein=UL25] [protein_id=ABV71555.1] [location=62874..64844] [gbkey=CDS]	APKPSK	>lcl|EF999921.1_prot_ABV71621.1_124 [protein=UL99] [protein_id=ABV71621.1] [location=178095..178667] [gbkey=CDS]	>lcl|EF999921.1_prot_ABV71555.1_58 [protein=UL25] [protein_id=ABV71555.1] [location=62874..64844] [gbkey=CDS]->lcl|EF999921.1_prot_ABV71621.1_124 [protein=UL99] [protein_id=ABV71621.1] [location=178095..178667] [gbkey=CDS]	UL25	UL99	>lcl|EF999921.1_prot_ABV71555.1_58 [protein=UL25] [protein_id=ABV71555.1] [location=62874..64844] [gbkey=CDS]	>lcl|EF999921.1_prot_ABV71621.1_124 [protein=UL99] [protein_id=ABV71621.1] [location=178095..178667] [gbkey=CDS]	84	105
ETGGTGAAKKPSEK	>lcl|EF999921.1_prot_ABV71555.1_58 [protein=UL25] [protein_id=ABV71555.1] [location=62874..64844] [gbkey=CDS]	PSKQSK	>lcl|EF999921.1_prot_ABV71621.1_124 [protein=UL99] [protein_id=ABV71621.1] [location=178095..178667] [gbkey=CDS]	>lcl|EF999921.1_prot_ABV71555.1_58 [protein=UL25] [protein_id=ABV71555.1] [location=62874..64844] [gbkey=CDS]->lcl|EF999921.1_prot_ABV71621.1_124 [protein=UL99] [protein_id=ABV71621.1] [location=178095..178667] [gbkey=CDS]	UL25	UL99	>lcl|EF999921.1_prot_ABV71555.1_58 [protein=UL25] [protein_id=ABV71555.1] [location=62874..64844] [gbkey=CDS]	>lcl|EF999921.1_prot_ABV71621.1_124 [protein=UL99] [protein_id=ABV71621.1] [location=178095..178667] [gbkey=CDS]	84	108
ETGGTGAAKKPSEK	>lcl|EF999921.1_prot_ABV71555.1_58 [protein=UL25] [protein_id=ABV71555.1] [location=62874..64844] [gbkey=CDS]	KISQRPPTPGTK	>lcl|EF999921.1_prot_ABV71621.1_124 [protein=UL99] [protein_id=ABV71621.1] [location=178095..178667] [gbkey=CDS]	>lcl|EF999921.1_prot_ABV71555.1_58 [protein=UL25] [protein_id=ABV71555.1] [location=62874..64844] [gbkey=CDS]->lcl|EF999921.1_prot_ABV71621.1_124 [protein=UL99] [protein_id=ABV71621.1] [location=178095..178667] [gbkey=CDS]	UL25	UL99	>lcl|EF999921.1_prot_ABV71555.1_58 [protein=UL25] [protein_id=ABV71555.1] [location=62874..64844] [gbkey=CDS]	>lcl|EF999921.1_prot_ABV71621.1_124 [protein=UL99] [protein_id=ABV71621.1] [location=178095..178667] [gbkey=CDS]	84	171
ETGGTGAAKKPSEK	>lcl|EF999921.1_prot_ABV71555.1_58 [protein=UL25] [protein_id=ABV71555.1] [location=62874..64844] [gbkey=CDS]	ISQRPPTPGTKK	>lcl|EF999921.1_prot_ABV71621.1_124 [protein=UL99] [protein_id=ABV71621.1] [location=178095..178667] [gbkey=CDS]	>lcl|EF999921.1_prot_ABV71555.1_58 [protein=UL25] [protein_id=ABV71555.1] [location=62874..64844] [gbkey=CDS]->lcl|EF999921.1_prot_ABV71621.1_124 [protein=UL99] [protein_id=ABV71621.1] [location=178095..178667] [gbkey=CDS]	UL25	UL99	>lcl|EF999921.1_prot_ABV71555.1_58 [protein=UL25] [protein_id=ABV71555.1] [location=62874..64844] [gbkey=CDS]	>lcl|EF999921.1_prot_ABV71621.1_124 [protein=UL99] [protein_id=ABV71621.1] [location=178095..178667] [gbkey=CDS]	84	182
GSPATPKAGK	>lcl|EF999921.1_prot_ABV71555.1_58 [protein=UL25] [protein_id=ABV71555.1] [location=62874..64844] [gbkey=CDS]	DKGMoSLNQSTR	>lcl|EF999921.1_prot_ABV71622.1_125 [protein=UL100] [protein_id=ABV71622.1] [location=complement(178925..180046)] [gbkey=CDS]	>lcl|EF999921.1_prot_ABV71555.1_58 [protein=UL25] [protein_id=ABV71555.1] [location=62874..64844] [gbkey=CDS]->lcl|EF999921.1_prot_ABV71622.1_125 [protein=UL100] [protein_id=ABV71622.1] [location=complement(178925..180046)] [gbkey=CDS]	UL25	UL100	>lcl|EF999921.1_prot_ABV71555.1_58 [protein=UL25] [protein_id=ABV71555.1] [location=62874..64844] [gbkey=CDS]	>lcl|EF999921.1_prot_ABV71622.1_125 [protein=UL100] [protein_id=ABV71622.1] [location=complement(178925..180046)] [gbkey=CDS]	113	108
ETGGTGAAKKPSEK	>lcl|EF999921.1_prot_ABV71555.1_58 [protein=UL25] [protein_id=ABV71555.1] [location=62874..64844] [gbkey=CDS]	GSGSVKYQALATASGEEVAALSHHDSLESR	>lcl|EF999921.1_prot_ABV71622.1_125 [protein=UL100] [protein_id=ABV71622.1] [location=complement(178925..180046)] [gbkey=CDS]	>lcl|EF999921.1_prot_ABV71555.1_58 [protein=UL25] [protein_id=ABV71555.1] [location=62874..64844] [gbkey=CDS]->lcl|EF999921.1_prot_ABV71622.1_125 [protein=UL100] [protein_id=ABV71622.1] [location=complement(178925..180046)] [gbkey=CDS]	UL25	UL100	>lcl|EF999921.1_prot_ABV71555.1_58 [protein=UL25] [protein_id=ABV71555.1] [location=62874..64844] [gbkey=CDS]	>lcl|EF999921.1_prot_ABV71622.1_125 [protein=UL100] [protein_id=ABV71622.1] [location=complement(178925..180046)] [gbkey=CDS]	84	332
KPSEKK	>lcl|EF999921.1_prot_ABV71555.1_58 [protein=UL25] [protein_id=ABV71555.1] [location=62874..64844] [gbkey=CDS]	APSHVDK	>lcl|EF999921.1_prot_ABV71622.1_125 [protein=UL100] [protein_id=ABV71622.1] [location=complement(178925..180046)] [gbkey=CDS]	>lcl|EF999921.1_prot_ABV71555.1_58 [protein=UL25] [protein_id=ABV71555.1] [location=62874..64844] [gbkey=CDS]->lcl|EF999921.1_prot_ABV71622.1_125 [protein=UL100] [protein_id=ABV71622.1] [location=complement(178925..180046)] [gbkey=CDS]	UL25	UL100	>lcl|EF999921.1_prot_ABV71555.1_58 [protein=UL25] [protein_id=ABV71555.1] [location=62874..64844] [gbkey=CDS]	>lcl|EF999921.1_prot_ABV71622.1_125 [protein=UL100] [protein_id=ABV71622.1] [location=complement(178925..180046)] [gbkey=CDS]	89	2
KGVTDGQYATSLR	>lcl|EF999921.1_prot_ABV71555.1_58 [protein=UL25] [protein_id=ABV71555.1] [location=62874..64844] [gbkey=CDS]	ISELDNEKVR	>lcl|EF999921.1_prot_ABV71635.1_138 [protein=UL122] [protein_id=ABV71635.1] [location=complement(join(203075..204561,206107..206291,206408..206478))] [gbkey=CDS]	>lcl|EF999921.1_prot_ABV71555.1_58 [protein=UL25] [protein_id=ABV71555.1] [location=62874..64844] [gbkey=CDS]->lcl|EF999921.1_prot_ABV71635.1_138 [protein=UL122] [protein_id=ABV71635.1] [location=complement(join(203075..204561,206107..206291,206408..206478))] [gbkey=CDS]	UL25	UL122	>lcl|EF999921.1_prot_ABV71555.1_58 [protein=UL25] [protein_id=ABV71555.1] [location=62874..64844] [gbkey=CDS]	>lcl|EF999921.1_prot_ABV71635.1_138 [protein=UL122] [protein_id=ABV71635.1] [location=complement(join(203075..204561,206107..206291,206408..206478))] [gbkey=CDS]	322	337
KGVTDGQYATSLR	>lcl|EF999921.1_prot_ABV71555.1_58 [protein=UL25] [protein_id=ABV71555.1] [location=62874..64844] [gbkey=CDS]	NHEVKSEVDAVR	>lcl|EF999921.1_prot_ABV71635.1_138 [protein=UL122] [protein_id=ABV71635.1] [location=complement(join(203075..204561,206107..206291,206408..206478))] [gbkey=CDS]	>lcl|EF999921.1_prot_ABV71555.1_58 [protein=UL25] [protein_id=ABV71555.1] [location=62874..64844] [gbkey=CDS]->lcl|EF999921.1_prot_ABV71635.1_138 [protein=UL122] [protein_id=ABV71635.1] [location=complement(join(203075..204561,206107..206291,206408..206478))] [gbkey=CDS]	UL25	UL122	>lcl|EF999921.1_prot_ABV71555.1_58 [protein=UL25] [protein_id=ABV71555.1] [location=62874..64844] [gbkey=CDS]	>lcl|EF999921.1_prot_ABV71635.1_138 [protein=UL122] [protein_id=ABV71635.1] [location=complement(join(203075..204561,206107..206291,206408..206478))] [gbkey=CDS]	322	421
KGVTDGQYATSLR	>lcl|EF999921.1_prot_ABV71555.1_58 [protein=UL25] [protein_id=ABV71555.1] [location=62874..64844] [gbkey=CDS]	MKHDPENVIYFR	>lcl|EF999921.1_prot_ABV71642.1_145 [protein=UL132] [protein_id=ABV71642.1] [location=complement(210642..211454)] [gbkey=CDS]	>lcl|EF999921.1_prot_ABV71555.1_58 [protein=UL25] [protein_id=ABV71555.1] [location=62874..64844] [gbkey=CDS]->lcl|EF999921.1_prot_ABV71642.1_145 [protein=UL132] [protein_id=ABV71642.1] [location=complement(210642..211454)] [gbkey=CDS]	UL25	UL132	>lcl|EF999921.1_prot_ABV71555.1_58 [protein=UL25] [protein_id=ABV71555.1] [location=62874..64844] [gbkey=CDS]	>lcl|EF999921.1_prot_ABV71642.1_145 [protein=UL132] [protein_id=ABV71642.1] [location=complement(210642..211454)] [gbkey=CDS]	322	181
KGVTDGQYATSLR	>lcl|EF999921.1_prot_ABV71555.1_58 [protein=UL25] [protein_id=ABV71555.1] [location=62874..64844] [gbkey=CDS]	KDGNLDTSFVNPNYGR	>lcl|EF999921.1_prot_ABV71642.1_145 [protein=UL132] [protein_id=ABV71642.1] [location=complement(210642..211454)] [gbkey=CDS]	>lcl|EF999921.1_prot_ABV71555.1_58 [protein=UL25] [protein_id=ABV71555.1] [location=62874..64844] [gbkey=CDS]->lcl|EF999921.1_prot_ABV71642.1_145 [protein=UL132] [protein_id=ABV71642.1] [location=complement(210642..211454)] [gbkey=CDS]	UL25	UL132	>lcl|EF999921.1_prot_ABV71555.1_58 [protein=UL25] [protein_id=ABV71555.1] [location=62874..64844] [gbkey=CDS]	>lcl|EF999921.1_prot_ABV71642.1_145 [protein=UL132] [protein_id=ABV71642.1] [location=complement(210642..211454)] [gbkey=CDS]	322	192
KGVTDGQYATSLR	>lcl|EF999921.1_prot_ABV71555.1_58 [protein=UL25] [protein_id=ABV71555.1] [location=62874..64844] [gbkey=CDS]	LMKVAMQPVSLRDPEYD	>lcl|EF999921.1_prot_ABV71642.1_145 [protein=UL132] [protein_id=ABV71642.1] [location=complement(210642..211454)] [gbkey=CDS]	>lcl|EF999921.1_prot_ABV71555.1_58 [protein=UL25] [protein_id=ABV71555.1] [location=62874..64844] [gbkey=CDS]->lcl|EF999921.1_prot_ABV71642.1_145 [protein=UL132] [protein_id=ABV71642.1] [location=complement(210642..211454)] [gbkey=CDS]	UL25	UL132	>lcl|EF999921.1_prot_ABV71555.1_58 [protein=UL25] [protein_id=ABV71555.1] [location=62874..64844] [gbkey=CDS]	>lcl|EF999921.1_prot_ABV71642.1_145 [protein=UL132] [protein_id=ABV71642.1] [location=complement(210642..211454)] [gbkey=CDS]	322	256
KGVTDGQYATSLR	>lcl|EF999921.1_prot_ABV71555.1_58 [protein=UL25] [protein_id=ABV71555.1] [location=62874..64844] [gbkey=CDS]	YTRPTPVQKHAIPIIK	>sp|O00571|DDX3X_HUMAN ATP-dependent RNA helicase DDX3X OS=Homo sapiens OX=9606 GN=DDX3X PE=1 SV=3,>sp|O15523|DDX3Y_HUMAN ATP-dependent RNA helicase DDX3Y OS=Homo sapiens OX=9606 GN=DDX3Y PE=1 SV=2	>lcl|EF999921.1_prot_ABV71555.1_58 [protein=UL25] [protein_id=ABV71555.1] [location=62874..64844] [gbkey=CDS]->sp|O00571|DDX3X_HUMAN ATP-dependent RNA helicase DDX3X OS=Homo sapiens OX=9606 GN=DDX3X PE=1 SV=3	UL25	DDX3X	>lcl|EF999921.1_prot_ABV71555.1_58 [protein=UL25] [protein_id=ABV71555.1] [location=62874..64844] [gbkey=CDS]	>sp|O00571|DDX3X_HUMAN ATP-dependent RNA helicase DDX3X OS=Homo sapiens OX=9606 GN=DDX3X PE=1 SV=3	322	208
KGVTDGQYATSLR	>lcl|EF999921.1_prot_ABV71555.1_58 [protein=UL25] [protein_id=ABV71555.1] [location=62874..64844] [gbkey=CDS]	KQYPISLVLAPTR	>sp|O00571|DDX3X_HUMAN ATP-dependent RNA helicase DDX3X OS=Homo sapiens OX=9606 GN=DDX3X PE=1 SV=3,>sp|O15523|DDX3Y_HUMAN ATP-dependent RNA helicase DDX3Y OS=Homo sapiens OX=9606 GN=DDX3Y PE=1 SV=2	>lcl|EF999921.1_prot_ABV71555.1_58 [protein=UL25] [protein_id=ABV71555.1] [location=62874..64844] [gbkey=CDS]->sp|O00571|DDX3X_HUMAN ATP-dependent RNA helicase DDX3X OS=Homo sapiens OX=9606 GN=DDX3X PE=1 SV=3	UL25	DDX3X	>lcl|EF999921.1_prot_ABV71555.1_58 [protein=UL25] [protein_id=ABV71555.1] [location=62874..64844] [gbkey=CDS]	>sp|O00571|DDX3X_HUMAN ATP-dependent RNA helicase DDX3X OS=Homo sapiens OX=9606 GN=DDX3X PE=1 SV=3	322	264
KGVTDGQYATSLR	>lcl|EF999921.1_prot_ABV71555.1_58 [protein=UL25] [protein_id=ABV71555.1] [location=62874..64844] [gbkey=CDS]	IGLDFCKYLVLDEADR	>sp|O00571|DDX3X_HUMAN ATP-dependent RNA helicase DDX3X OS=Homo sapiens OX=9606 GN=DDX3X PE=1 SV=3,>sp|O15523|DDX3Y_HUMAN ATP-dependent RNA helicase DDX3Y OS=Homo sapiens OX=9606 GN=DDX3Y PE=1 SV=2	>lcl|EF999921.1_prot_ABV71555.1_58 [protein=UL25] [protein_id=ABV71555.1] [location=62874..64844] [gbkey=CDS]->sp|O00571|DDX3X_HUMAN ATP-dependent RNA helicase DDX3X OS=Homo sapiens OX=9606 GN=DDX3X PE=1 SV=3	UL25	DDX3X	>lcl|EF999921.1_prot_ABV71555.1_58 [protein=UL25] [protein_id=ABV71555.1] [location=62874..64844] [gbkey=CDS]	>sp|O00571|DDX3X_HUMAN ATP-dependent RNA helicase DDX3X OS=Homo sapiens OX=9606 GN=DDX3X PE=1 SV=3	322	342
KGVTDGQYATSLR	>lcl|EF999921.1_prot_ABV71555.1_58 [protein=UL25] [protein_id=ABV71555.1] [location=62874..64844] [gbkey=CDS]	SGKSPILVATAVAAR	>sp|O00571|DDX3X_HUMAN ATP-dependent RNA helicase DDX3X OS=Homo sapiens OX=9606 GN=DDX3X PE=1 SV=3,>sp|O15523|DDX3Y_HUMAN ATP-dependent RNA helicase DDX3Y OS=Homo sapiens OX=9606 GN=DDX3Y PE=1 SV=2	>lcl|EF999921.1_prot_ABV71555.1_58 [protein=UL25] [protein_id=ABV71555.1] [location=62874..64844] [gbkey=CDS]->sp|O00571|DDX3X_HUMAN ATP-dependent RNA helicase DDX3X OS=Homo sapiens OX=9606 GN=DDX3X PE=1 SV=3	UL25	DDX3X	>lcl|EF999921.1_prot_ABV71555.1_58 [protein=UL25] [protein_id=ABV71555.1] [location=62874..64844] [gbkey=CDS]	>sp|O00571|DDX3X_HUMAN ATP-dependent RNA helicase DDX3X OS=Homo sapiens OX=9606 GN=DDX3X PE=1 SV=3	322	491
KGVTDGQYATSLR	>lcl|EF999921.1_prot_ABV71555.1_58 [protein=UL25] [protein_id=ABV71555.1] [location=62874..64844] [gbkey=CDS]	DKDAYSSFGSR	>sp|O00571|DDX3X_HUMAN ATP-dependent RNA helicase DDX3X OS=Homo sapiens OX=9606 GN=DDX3X PE=1 SV=3,>sp|O15523|DDX3Y_HUMAN ATP-dependent RNA helicase DDX3Y OS=Homo sapiens OX=9606 GN=DDX3Y PE=1 SV=2	>lcl|EF999921.1_prot_ABV71555.1_58 [protein=UL25] [protein_id=ABV71555.1] [location=62874..64844] [gbkey=CDS]->sp|O00571|DDX3X_HUMAN ATP-dependent RNA helicase DDX3X OS=Homo sapiens OX=9606 GN=DDX3X PE=1 SV=3	UL25	DDX3X	>lcl|EF999921.1_prot_ABV71555.1_58 [protein=UL25] [protein_id=ABV71555.1] [location=62874..64844] [gbkey=CDS]	>sp|O00571|DDX3X_HUMAN ATP-dependent RNA helicase DDX3X OS=Homo sapiens OX=9606 GN=DDX3X PE=1 SV=3	322	66
KGVTDGQYATSLR	>lcl|EF999921.1_prot_ABV71555.1_58 [protein=UL25] [protein_id=ABV71555.1] [location=62874..64844] [gbkey=CDS]	EATKGFYDK	>sp|O00571|DDX3X_HUMAN ATP-dependent RNA helicase DDX3X OS=Homo sapiens OX=9606 GN=DDX3X PE=1 SV=3	>lcl|EF999921.1_prot_ABV71555.1_58 [protein=UL25] [protein_id=ABV71555.1] [location=62874..64844] [gbkey=CDS]->sp|O00571|DDX3X_HUMAN ATP-dependent RNA helicase DDX3X OS=Homo sapiens OX=9606 GN=DDX3X PE=1 SV=3	UL25	DDX3X	>lcl|EF999921.1_prot_ABV71555.1_58 [protein=UL25] [protein_id=ABV71555.1] [location=62874..64844] [gbkey=CDS]	>sp|O00571|DDX3X_HUMAN ATP-dependent RNA helicase DDX3X OS=Homo sapiens OX=9606 GN=DDX3X PE=1 SV=3	322	50
KGVTDGQYATSLR	>lcl|EF999921.1_prot_ABV71555.1_58 [protein=UL25] [protein_id=ABV71555.1] [location=62874..64844] [gbkey=CDS]	GFYDKDSSGWSSSK	>sp|O00571|DDX3X_HUMAN ATP-dependent RNA helicase DDX3X OS=Homo sapiens OX=9606 GN=DDX3X PE=1 SV=3	>lcl|EF999921.1_prot_ABV71555.1_58 [protein=UL25] [protein_id=ABV71555.1] [location=62874..64844] [gbkey=CDS]->sp|O00571|DDX3X_HUMAN ATP-dependent RNA helicase DDX3X OS=Homo sapiens OX=9606 GN=DDX3X PE=1 SV=3	UL25	DDX3X	>lcl|EF999921.1_prot_ABV71555.1_58 [protein=UL25] [protein_id=ABV71555.1] [location=62874..64844] [gbkey=CDS]	>sp|O00571|DDX3X_HUMAN ATP-dependent RNA helicase DDX3X OS=Homo sapiens OX=9606 GN=DDX3X PE=1 SV=3	322	55
ETGGTGAAKKPSEK	>lcl|EF999921.1_prot_ABV71555.1_58 [protein=UL25] [protein_id=ABV71555.1] [location=62874..64844] [gbkey=CDS]	SGFGKFER	>sp|O00571|DDX3X_HUMAN ATP-dependent RNA helicase DDX3X OS=Homo sapiens OX=9606 GN=DDX3X PE=1 SV=3	>lcl|EF999921.1_prot_ABV71555.1_58 [protein=UL25] [protein_id=ABV71555.1] [location=62874..64844] [gbkey=CDS]->sp|O00571|DDX3X_HUMAN ATP-dependent RNA helicase DDX3X OS=Homo sapiens OX=9606 GN=DDX3X PE=1 SV=3	UL25	DDX3X	>lcl|EF999921.1_prot_ABV71555.1_58 [protein=UL25] [protein_id=ABV71555.1] [location=62874..64844] [gbkey=CDS]	>sp|O00571|DDX3X_HUMAN ATP-dependent RNA helicase DDX3X OS=Homo sapiens OX=9606 GN=DDX3X PE=1 SV=3	84	118
KGVTDGQYATSLR	>lcl|EF999921.1_prot_ABV71555.1_58 [protein=UL25] [protein_id=ABV71555.1] [location=62874..64844] [gbkey=CDS]	HAQSGYLKR	>sp|O14662|STX16_HUMAN Syntaxin-16 OS=Homo sapiens OX=9606 GN=STX16 PE=1 SV=3	>lcl|EF999921.1_prot_ABV71555.1_58 [protein=UL25] [protein_id=ABV71555.1] [location=62874..64844] [gbkey=CDS]->sp|O14662|STX16_HUMAN Syntaxin-16 OS=Homo sapiens OX=9606 GN=STX16 PE=1 SV=3	UL25	STX16	>lcl|EF999921.1_prot_ABV71555.1_58 [protein=UL25] [protein_id=ABV71555.1] [location=62874..64844] [gbkey=CDS]	>sp|O14662|STX16_HUMAN Syntaxin-16 OS=Homo sapiens OX=9606 GN=STX16 PE=1 SV=3	322	185
KGVTDGQYATSLR	>lcl|EF999921.1_prot_ABV71555.1_58 [protein=UL25] [protein_id=ABV71555.1] [location=62874..64844] [gbkey=CDS]	QSGGASTASKGR	>sp|O15523|DDX3Y_HUMAN ATP-dependent RNA helicase DDX3Y OS=Homo sapiens OX=9606 GN=DDX3Y PE=1 SV=2	>lcl|EF999921.1_prot_ABV71555.1_58 [protein=UL25] [protein_id=ABV71555.1] [location=62874..64844] [gbkey=CDS]->sp|O15523|DDX3Y_HUMAN ATP-dependent RNA helicase DDX3Y OS=Homo sapiens OX=9606 GN=DDX3Y PE=1 SV=2	UL25	DDX3Y	>lcl|EF999921.1_prot_ABV71555.1_58 [protein=UL25] [protein_id=ABV71555.1] [location=62874..64844] [gbkey=CDS]	>sp|O15523|DDX3Y_HUMAN ATP-dependent RNA helicase DDX3Y OS=Homo sapiens OX=9606 GN=DDX3Y PE=1 SV=2	322	35
KGVTDGQYATSLR	>lcl|EF999921.1_prot_ABV71555.1_58 [protein=UL25] [protein_id=ABV71555.1] [location=62874..64844] [gbkey=CDS]	VQVALGNISSKR	>sp|O75935|DCTN3_HUMAN Dynactin subunit 3 OS=Homo sapiens OX=9606 GN=DCTN3 PE=1 SV=1	>lcl|EF999921.1_prot_ABV71555.1_58 [protein=UL25] [protein_id=ABV71555.1] [location=62874..64844] [gbkey=CDS]->sp|O75935|DCTN3_HUMAN Dynactin subunit 3 OS=Homo sapiens OX=9606 GN=DCTN3 PE=1 SV=1	UL25	DCTN3	>lcl|EF999921.1_prot_ABV71555.1_58 [protein=UL25] [protein_id=ABV71555.1] [location=62874..64844] [gbkey=CDS]	>sp|O75935|DCTN3_HUMAN Dynactin subunit 3 OS=Homo sapiens OX=9606 GN=DCTN3 PE=1 SV=1	322	50
ETGGTGAAKKPSEK	>lcl|EF999921.1_prot_ABV71555.1_58 [protein=UL25] [protein_id=ABV71555.1] [location=62874..64844] [gbkey=CDS]	LQKELQR	>sp|O95486|SC24A_HUMAN Protein transport protein Sec24A OS=Homo sapiens OX=9606 GN=SEC24A PE=1 SV=2	>lcl|EF999921.1_prot_ABV71555.1_58 [protein=UL25] [protein_id=ABV71555.1] [location=62874..64844] [gbkey=CDS]->sp|O95486|SC24A_HUMAN Protein transport protein Sec24A OS=Homo sapiens OX=9606 GN=SEC24A PE=1 SV=2	UL25	SEC24A	>lcl|EF999921.1_prot_ABV71555.1_58 [protein=UL25] [protein_id=ABV71555.1] [location=62874..64844] [gbkey=CDS]	>sp|O95486|SC24A_HUMAN Protein transport protein Sec24A OS=Homo sapiens OX=9606 GN=SEC24A PE=1 SV=2	84	733
GSPATPKAGK	>lcl|EF999921.1_prot_ABV71555.1_58 [protein=UL25] [protein_id=ABV71555.1] [location=62874..64844] [gbkey=CDS]	VHTGFDQHEQKFTGLPR	>sp|O96013|PAK4_HUMAN Serine/threonine-protein kinase PAK 4 OS=Homo sapiens OX=9606 GN=PAK4 PE=1 SV=1	>lcl|EF999921.1_prot_ABV71555.1_58 [protein=UL25] [protein_id=ABV71555.1] [location=62874..64844] [gbkey=CDS]->sp|O96013|PAK4_HUMAN Serine/threonine-protein kinase PAK 4 OS=Homo sapiens OX=9606 GN=PAK4 PE=1 SV=1	UL25	PAK4	>lcl|EF999921.1_prot_ABV71555.1_58 [protein=UL25] [protein_id=ABV71555.1] [location=62874..64844] [gbkey=CDS]	>sp|O96013|PAK4_HUMAN Serine/threonine-protein kinase PAK 4 OS=Homo sapiens OX=9606 GN=PAK4 PE=1 SV=1	113	31
KGVTDGQYATSLR	>lcl|EF999921.1_prot_ABV71555.1_58 [protein=UL25] [protein_id=ABV71555.1] [location=62874..64844] [gbkey=CDS]	VHTGFDQHEQKFTGLPR	>sp|O96013|PAK4_HUMAN Serine/threonine-protein kinase PAK 4 OS=Homo sapiens OX=9606 GN=PAK4 PE=1 SV=1	>lcl|EF999921.1_prot_ABV71555.1_58 [protein=UL25] [protein_id=ABV71555.1] [location=62874..64844] [gbkey=CDS]->sp|O96013|PAK4_HUMAN Serine/threonine-protein kinase PAK 4 OS=Homo sapiens OX=9606 GN=PAK4 PE=1 SV=1	UL25	PAK4	>lcl|EF999921.1_prot_ABV71555.1_58 [protein=UL25] [protein_id=ABV71555.1] [location=62874..64844] [gbkey=CDS]	>sp|O96013|PAK4_HUMAN Serine/threonine-protein kinase PAK 4 OS=Homo sapiens OX=9606 GN=PAK4 PE=1 SV=1	322	31
GSPATPKAGK	>lcl|EF999921.1_prot_ABV71555.1_58 [protein=UL25] [protein_id=ABV71555.1] [location=62874..64844] [gbkey=CDS]	VGEFSGANKEK	>sp|P10599|THIO_HUMAN Thioredoxin OS=Homo sapiens OX=9606 GN=TXN PE=1 SV=3	>lcl|EF999921.1_prot_ABV71555.1_58 [protein=UL25] [protein_id=ABV71555.1] [location=62874..64844] [gbkey=CDS]->sp|P10599|THIO_HUMAN Thioredoxin OS=Homo sapiens OX=9606 GN=TXN PE=1 SV=3	UL25	TXN	>lcl|EF999921.1_prot_ABV71555.1_58 [protein=UL25] [protein_id=ABV71555.1] [location=62874..64844] [gbkey=CDS]	>sp|P10599|THIO_HUMAN Thioredoxin OS=Homo sapiens OX=9606 GN=TXN PE=1 SV=3	113	94
AGKSPK	>lcl|EF999921.1_prot_ABV71555.1_58 [protein=UL25] [protein_id=ABV71555.1] [location=62874..64844] [gbkey=CDS]	VGEFSGANKEK	>sp|P10599|THIO_HUMAN Thioredoxin OS=Homo sapiens OX=9606 GN=TXN PE=1 SV=3	>lcl|EF999921.1_prot_ABV71555.1_58 [protein=UL25] [protein_id=ABV71555.1] [location=62874..64844] [gbkey=CDS]->sp|P10599|THIO_HUMAN Thioredoxin OS=Homo sapiens OX=9606 GN=TXN PE=1 SV=3	UL25	TXN	>lcl|EF999921.1_prot_ABV71555.1_58 [protein=UL25] [protein_id=ABV71555.1] [location=62874..64844] [gbkey=CDS]	>sp|P10599|THIO_HUMAN Thioredoxin OS=Homo sapiens OX=9606 GN=TXN PE=1 SV=3	116	94
KGVTDGQYATSLR	>lcl|EF999921.1_prot_ABV71555.1_58 [protein=UL25] [protein_id=ABV71555.1] [location=62874..64844] [gbkey=CDS]	VGEFSGANKEK	>sp|P10599|THIO_HUMAN Thioredoxin OS=Homo sapiens OX=9606 GN=TXN PE=1 SV=3	>lcl|EF999921.1_prot_ABV71555.1_58 [protein=UL25] [protein_id=ABV71555.1] [location=62874..64844] [gbkey=CDS]->sp|P10599|THIO_HUMAN Thioredoxin OS=Homo sapiens OX=9606 GN=TXN PE=1 SV=3	UL25	TXN	>lcl|EF999921.1_prot_ABV71555.1_58 [protein=UL25] [protein_id=ABV71555.1] [location=62874..64844] [gbkey=CDS]	>sp|P10599|THIO_HUMAN Thioredoxin OS=Homo sapiens OX=9606 GN=TXN PE=1 SV=3	322	94
KPSEKK	>lcl|EF999921.1_prot_ABV71555.1_58 [protein=UL25] [protein_id=ABV71555.1] [location=62874..64844] [gbkey=CDS]	VGEFSGANKEK	>sp|P10599|THIO_HUMAN Thioredoxin OS=Homo sapiens OX=9606 GN=TXN PE=1 SV=3	>lcl|EF999921.1_prot_ABV71555.1_58 [protein=UL25] [protein_id=ABV71555.1] [location=62874..64844] [gbkey=CDS]->sp|P10599|THIO_HUMAN Thioredoxin OS=Homo sapiens OX=9606 GN=TXN PE=1 SV=3	UL25	TXN	>lcl|EF999921.1_prot_ABV71555.1_58 [protein=UL25] [protein_id=ABV71555.1] [location=62874..64844] [gbkey=CDS]	>sp|P10599|THIO_HUMAN Thioredoxin OS=Homo sapiens OX=9606 GN=TXN PE=1 SV=3	89	94
KGVTDGQYATSLR	>lcl|EF999921.1_prot_ABV71555.1_58 [protein=UL25] [protein_id=ABV71555.1] [location=62874..64844] [gbkey=CDS]	LSKEDIER	>sp|P11142|HSP7C_HUMAN Heat shock cognate 71 kDa protein OS=Homo sapiens OX=9606 GN=HSPA8 PE=1 SV=1	>lcl|EF999921.1_prot_ABV71555.1_58 [protein=UL25] [protein_id=ABV71555.1] [location=62874..64844] [gbkey=CDS]->sp|P11142|HSP7C_HUMAN Heat shock cognate 71 kDa protein OS=Homo sapiens OX=9606 GN=HSPA8 PE=1 SV=1	UL25	HSPA8	>lcl|EF999921.1_prot_ABV71555.1_58 [protein=UL25] [protein_id=ABV71555.1] [location=62874..64844] [gbkey=CDS]	>sp|P11142|HSP7C_HUMAN Heat shock cognate 71 kDa protein OS=Homo sapiens OX=9606 GN=HSPA8 PE=1 SV=1	322	512
KGVTDGQYATSLR	>lcl|EF999921.1_prot_ABV71555.1_58 [protein=UL25] [protein_id=ABV71555.1] [location=62874..64844] [gbkey=CDS]	FNADEFEDMVAEKR	>sp|P27635|RL10_HUMAN 60S ribosomal protein L10 OS=Homo sapiens OX=9606 GN=RPL10 PE=1 SV=4	>lcl|EF999921.1_prot_ABV71555.1_58 [protein=UL25] [protein_id=ABV71555.1] [location=62874..64844] [gbkey=CDS]->sp|P27635|RL10_HUMAN 60S ribosomal protein L10 OS=Homo sapiens OX=9606 GN=RPL10 PE=1 SV=4	UL25	RPL10	>lcl|EF999921.1_prot_ABV71555.1_58 [protein=UL25] [protein_id=ABV71555.1] [location=62874..64844] [gbkey=CDS]	>sp|P27635|RL10_HUMAN 60S ribosomal protein L10 OS=Homo sapiens OX=9606 GN=RPL10 PE=1 SV=4	322	188
KGVTDGQYATSLR	>lcl|EF999921.1_prot_ABV71555.1_58 [protein=UL25] [protein_id=ABV71555.1] [location=62874..64844] [gbkey=CDS]	AVGPEITKTDLVPAFQNLMK	>sp|P30153|2AAA_HUMAN Serine/threonine-protein phosphatase 2A 65 kDa regulatory subunit A alpha isoform OS=Homo sapiens OX=9606 GN=PPP2R1A PE=1 SV=4	>lcl|EF999921.1_prot_ABV71555.1_58 [protein=UL25] [protein_id=ABV71555.1] [location=62874..64844] [gbkey=CDS]->sp|P30153|2AAA_HUMAN Serine/threonine-protein phosphatase 2A 65 kDa regulatory subunit A alpha isoform OS=Homo sapiens OX=9606 GN=PPP2R1A PE=1 SV=4	UL25	PPP2R1A	>lcl|EF999921.1_prot_ABV71555.1_58 [protein=UL25] [protein_id=ABV71555.1] [location=62874..64844] [gbkey=CDS]	>sp|P30153|2AAA_HUMAN Serine/threonine-protein phosphatase 2A 65 kDa regulatory subunit A alpha isoform OS=Homo sapiens OX=9606 GN=PPP2R1A PE=1 SV=4	322	280
ETGGTGAAKK	>lcl|EF999921.1_prot_ABV71555.1_58 [protein=UL25] [protein_id=ABV71555.1] [location=62874..64844] [gbkey=CDS]	QIKLDSSAQFGYYFR	>sp|P43246|MSH2_HUMAN DNA mismatch repair protein Msh2 OS=Homo sapiens OX=9606 GN=MSH2 PE=1 SV=1	>lcl|EF999921.1_prot_ABV71555.1_58 [protein=UL25] [protein_id=ABV71555.1] [location=62874..64844] [gbkey=CDS]->sp|P43246|MSH2_HUMAN DNA mismatch repair protein Msh2 OS=Homo sapiens OX=9606 GN=MSH2 PE=1 SV=1	UL25	MSH2	>lcl|EF999921.1_prot_ABV71555.1_58 [protein=UL25] [protein_id=ABV71555.1] [location=62874..64844] [gbkey=CDS]	>sp|P43246|MSH2_HUMAN DNA mismatch repair protein Msh2 OS=Homo sapiens OX=9606 GN=MSH2 PE=1 SV=1	84	512
GSPATPKAGK	>lcl|EF999921.1_prot_ABV71555.1_58 [protein=UL25] [protein_id=ABV71555.1] [location=62874..64844] [gbkey=CDS]	AAQQAASSSGQGQQAQTPTGKQTDK	>sp|P48729|KC1A_HUMAN Casein kinase I isoform alpha OS=Homo sapiens OX=9606 GN=CSNK1A1 PE=1 SV=2	>lcl|EF999921.1_prot_ABV71555.1_58 [protein=UL25] [protein_id=ABV71555.1] [location=62874..64844] [gbkey=CDS]->sp|P48729|KC1A_HUMAN Casein kinase I isoform alpha OS=Homo sapiens OX=9606 GN=CSNK1A1 PE=1 SV=2	UL25	CSNK1A1	>lcl|EF999921.1_prot_ABV71555.1_58 [protein=UL25] [protein_id=ABV71555.1] [location=62874..64844] [gbkey=CDS]	>sp|P48729|KC1A_HUMAN Casein kinase I isoform alpha OS=Homo sapiens OX=9606 GN=CSNK1A1 PE=1 SV=2	113	325
AGKSPK	>lcl|EF999921.1_prot_ABV71555.1_58 [protein=UL25] [protein_id=ABV71555.1] [location=62874..64844] [gbkey=CDS]	HPQLLYESKLYK	>sp|P48729|KC1A_HUMAN Casein kinase I isoform alpha OS=Homo sapiens OX=9606 GN=CSNK1A1 PE=1 SV=2	>lcl|EF999921.1_prot_ABV71555.1_58 [protein=UL25] [protein_id=ABV71555.1] [location=62874..64844] [gbkey=CDS]->sp|P48729|KC1A_HUMAN Casein kinase I isoform alpha OS=Homo sapiens OX=9606 GN=CSNK1A1 PE=1 SV=2	UL25	CSNK1A1	>lcl|EF999921.1_prot_ABV71555.1_58 [protein=UL25] [protein_id=ABV71555.1] [location=62874..64844] [gbkey=CDS]	>sp|P48729|KC1A_HUMAN Casein kinase I isoform alpha OS=Homo sapiens OX=9606 GN=CSNK1A1 PE=1 SV=2	116	62
KGVTDGQYATSLR	>lcl|EF999921.1_prot_ABV71555.1_58 [protein=UL25] [protein_id=ABV71555.1] [location=62874..64844] [gbkey=CDS]	LLPLTKSPVESTTEPPAVR	>sp|P53992|SC24C_HUMAN Protein transport protein Sec24C OS=Homo sapiens OX=9606 GN=SEC24C PE=1 SV=3	>lcl|EF999921.1_prot_ABV71555.1_58 [protein=UL25] [protein_id=ABV71555.1] [location=62874..64844] [gbkey=CDS]->sp|P53992|SC24C_HUMAN Protein transport protein Sec24C OS=Homo sapiens OX=9606 GN=SEC24C PE=1 SV=3	UL25	SEC24C	>lcl|EF999921.1_prot_ABV71555.1_58 [protein=UL25] [protein_id=ABV71555.1] [location=62874..64844] [gbkey=CDS]	>sp|P53992|SC24C_HUMAN Protein transport protein Sec24C OS=Homo sapiens OX=9606 GN=SEC24C PE=1 SV=3	322	956
GSPATPKAGK	>lcl|EF999921.1_prot_ABV71555.1_58 [protein=UL25] [protein_id=ABV71555.1] [location=62874..64844] [gbkey=CDS]	VYIKTVACYPEKTTR	>sp|P58004|SESN2_HUMAN Sestrin-2 OS=Homo sapiens OX=9606 GN=SESN2 PE=1 SV=1	>lcl|EF999921.1_prot_ABV71555.1_58 [protein=UL25] [protein_id=ABV71555.1] [location=62874..64844] [gbkey=CDS]->sp|P58004|SESN2_HUMAN Sestrin-2 OS=Homo sapiens OX=9606 GN=SESN2 PE=1 SV=1	UL25	SESN2	>lcl|EF999921.1_prot_ABV71555.1_58 [protein=UL25] [protein_id=ABV71555.1] [location=62874..64844] [gbkey=CDS]	>sp|P58004|SESN2_HUMAN Sestrin-2 OS=Homo sapiens OX=9606 GN=SESN2 PE=1 SV=1	113	434
GSPATPKAGK	>lcl|EF999921.1_prot_ABV71555.1_58 [protein=UL25] [protein_id=ABV71555.1] [location=62874..64844] [gbkey=CDS]	VLSVPESTPFTAVLKFAAEEFK	>sp|P61960|UFM1_HUMAN Ubiquitin-fold modifier 1 OS=Homo sapiens OX=9606 GN=UFM1 PE=1 SV=1	>lcl|EF999921.1_prot_ABV71555.1_58 [protein=UL25] [protein_id=ABV71555.1] [location=62874..64844] [gbkey=CDS]->sp|P61960|UFM1_HUMAN Ubiquitin-fold modifier 1 OS=Homo sapiens OX=9606 GN=UFM1 PE=1 SV=1	UL25	UFM1	>lcl|EF999921.1_prot_ABV71555.1_58 [protein=UL25] [protein_id=ABV71555.1] [location=62874..64844] [gbkey=CDS]	>sp|P61960|UFM1_HUMAN Ubiquitin-fold modifier 1 OS=Homo sapiens OX=9606 GN=UFM1 PE=1 SV=1	113	34
KGVTDGQYATSLR	>lcl|EF999921.1_prot_ABV71555.1_58 [protein=UL25] [protein_id=ABV71555.1] [location=62874..64844] [gbkey=CDS]	LPYKVLSVPESTPFTAVLK	>sp|P61960|UFM1_HUMAN Ubiquitin-fold modifier 1 OS=Homo sapiens OX=9606 GN=UFM1 PE=1 SV=1	>lcl|EF999921.1_prot_ABV71555.1_58 [protein=UL25] [protein_id=ABV71555.1] [location=62874..64844] [gbkey=CDS]->sp|P61960|UFM1_HUMAN Ubiquitin-fold modifier 1 OS=Homo sapiens OX=9606 GN=UFM1 PE=1 SV=1	UL25	UFM1	>lcl|EF999921.1_prot_ABV71555.1_58 [protein=UL25] [protein_id=ABV71555.1] [location=62874..64844] [gbkey=CDS]	>sp|P61960|UFM1_HUMAN Ubiquitin-fold modifier 1 OS=Homo sapiens OX=9606 GN=UFM1 PE=1 SV=1	322	19
GSPATPKAGK	>lcl|EF999921.1_prot_ABV71555.1_58 [protein=UL25] [protein_id=ABV71555.1] [location=62874..64844] [gbkey=CDS]	HVVFGKVK	>sp|P62937|PPIA_HUMAN Peptidyl-prolyl cis-trans isomerase A OS=Homo sapiens OX=9606 GN=PPIA PE=1 SV=2	>lcl|EF999921.1_prot_ABV71555.1_58 [protein=UL25] [protein_id=ABV71555.1] [location=62874..64844] [gbkey=CDS]->sp|P62937|PPIA_HUMAN Peptidyl-prolyl cis-trans isomerase A OS=Homo sapiens OX=9606 GN=PPIA PE=1 SV=2	UL25	PPIA	>lcl|EF999921.1_prot_ABV71555.1_58 [protein=UL25] [protein_id=ABV71555.1] [location=62874..64844] [gbkey=CDS]	>sp|P62937|PPIA_HUMAN Peptidyl-prolyl cis-trans isomerase A OS=Homo sapiens OX=9606 GN=PPIA PE=1 SV=2	113	131
GSPATPKAGK	>lcl|EF999921.1_prot_ABV71555.1_58 [protein=UL25] [protein_id=ABV71555.1] [location=62874..64844] [gbkey=CDS]	HNGTGGKSIYGEK	>sp|P62937|PPIA_HUMAN Peptidyl-prolyl cis-trans isomerase A OS=Homo sapiens OX=9606 GN=PPIA PE=1 SV=2	>lcl|EF999921.1_prot_ABV71555.1_58 [protein=UL25] [protein_id=ABV71555.1] [location=62874..64844] [gbkey=CDS]->sp|P62937|PPIA_HUMAN Peptidyl-prolyl cis-trans isomerase A OS=Homo sapiens OX=9606 GN=PPIA PE=1 SV=2	UL25	PPIA	>lcl|EF999921.1_prot_ABV71555.1_58 [protein=UL25] [protein_id=ABV71555.1] [location=62874..64844] [gbkey=CDS]	>sp|P62937|PPIA_HUMAN Peptidyl-prolyl cis-trans isomerase A OS=Homo sapiens OX=9606 GN=PPIA PE=1 SV=2	113	76
AGKSPK	>lcl|EF999921.1_prot_ABV71555.1_58 [protein=UL25] [protein_id=ABV71555.1] [location=62874..64844] [gbkey=CDS]	HNGTGGKSIYGEK	>sp|P62937|PPIA_HUMAN Peptidyl-prolyl cis-trans isomerase A OS=Homo sapiens OX=9606 GN=PPIA PE=1 SV=2	>lcl|EF999921.1_prot_ABV71555.1_58 [protein=UL25] [protein_id=ABV71555.1] [location=62874..64844] [gbkey=CDS]->sp|P62937|PPIA_HUMAN Peptidyl-prolyl cis-trans isomerase A OS=Homo sapiens OX=9606 GN=PPIA PE=1 SV=2	UL25	PPIA	>lcl|EF999921.1_prot_ABV71555.1_58 [protein=UL25] [protein_id=ABV71555.1] [location=62874..64844] [gbkey=CDS]	>sp|P62937|PPIA_HUMAN Peptidyl-prolyl cis-trans isomerase A OS=Homo sapiens OX=9606 GN=PPIA PE=1 SV=2	116	76
KGVTDGQYATSLR	>lcl|EF999921.1_prot_ABV71555.1_58 [protein=UL25] [protein_id=ABV71555.1] [location=62874..64844] [gbkey=CDS]	HVVFGKVK	>sp|P62937|PPIA_HUMAN Peptidyl-prolyl cis-trans isomerase A OS=Homo sapiens OX=9606 GN=PPIA PE=1 SV=2	>lcl|EF999921.1_prot_ABV71555.1_58 [protein=UL25] [protein_id=ABV71555.1] [location=62874..64844] [gbkey=CDS]->sp|P62937|PPIA_HUMAN Peptidyl-prolyl cis-trans isomerase A OS=Homo sapiens OX=9606 GN=PPIA PE=1 SV=2	UL25	PPIA	>lcl|EF999921.1_prot_ABV71555.1_58 [protein=UL25] [protein_id=ABV71555.1] [location=62874..64844] [gbkey=CDS]	>sp|P62937|PPIA_HUMAN Peptidyl-prolyl cis-trans isomerase A OS=Homo sapiens OX=9606 GN=PPIA PE=1 SV=2	322	131
KGVTDGQYATSLR	>lcl|EF999921.1_prot_ABV71555.1_58 [protein=UL25] [protein_id=ABV71555.1] [location=62874..64844] [gbkey=CDS]	VKEGMNIVEAMER	>sp|P62937|PPIA_HUMAN Peptidyl-prolyl cis-trans isomerase A OS=Homo sapiens OX=9606 GN=PPIA PE=1 SV=2	>lcl|EF999921.1_prot_ABV71555.1_58 [protein=UL25] [protein_id=ABV71555.1] [location=62874..64844] [gbkey=CDS]->sp|P62937|PPIA_HUMAN Peptidyl-prolyl cis-trans isomerase A OS=Homo sapiens OX=9606 GN=PPIA PE=1 SV=2	UL25	PPIA	>lcl|EF999921.1_prot_ABV71555.1_58 [protein=UL25] [protein_id=ABV71555.1] [location=62874..64844] [gbkey=CDS]	>sp|P62937|PPIA_HUMAN Peptidyl-prolyl cis-trans isomerase A OS=Homo sapiens OX=9606 GN=PPIA PE=1 SV=2	322	133
KGVTDGQYATSLR	>lcl|EF999921.1_prot_ABV71555.1_58 [protein=UL25] [protein_id=ABV71555.1] [location=62874..64844] [gbkey=CDS]	VSFELFADKVPK	>sp|P62937|PPIA_HUMAN Peptidyl-prolyl cis-trans isomerase A OS=Homo sapiens OX=9606 GN=PPIA PE=1 SV=2	>lcl|EF999921.1_prot_ABV71555.1_58 [protein=UL25] [protein_id=ABV71555.1] [location=62874..64844] [gbkey=CDS]->sp|P62937|PPIA_HUMAN Peptidyl-prolyl cis-trans isomerase A OS=Homo sapiens OX=9606 GN=PPIA PE=1 SV=2	UL25	PPIA	>lcl|EF999921.1_prot_ABV71555.1_58 [protein=UL25] [protein_id=ABV71555.1] [location=62874..64844] [gbkey=CDS]	>sp|P62937|PPIA_HUMAN Peptidyl-prolyl cis-trans isomerase A OS=Homo sapiens OX=9606 GN=PPIA PE=1 SV=2	322	28
KGVTDGQYATSLR	>lcl|EF999921.1_prot_ABV71555.1_58 [protein=UL25] [protein_id=ABV71555.1] [location=62874..64844] [gbkey=CDS]	GFGYKGSCFHR	>sp|P62937|PPIA_HUMAN Peptidyl-prolyl cis-trans isomerase A OS=Homo sapiens OX=9606 GN=PPIA PE=1 SV=2	>lcl|EF999921.1_prot_ABV71555.1_58 [protein=UL25] [protein_id=ABV71555.1] [location=62874..64844] [gbkey=CDS]->sp|P62937|PPIA_HUMAN Peptidyl-prolyl cis-trans isomerase A OS=Homo sapiens OX=9606 GN=PPIA PE=1 SV=2	UL25	PPIA	>lcl|EF999921.1_prot_ABV71555.1_58 [protein=UL25] [protein_id=ABV71555.1] [location=62874..64844] [gbkey=CDS]	>sp|P62937|PPIA_HUMAN Peptidyl-prolyl cis-trans isomerase A OS=Homo sapiens OX=9606 GN=PPIA PE=1 SV=2	322	49
KGVTDGQYATSLR	>lcl|EF999921.1_prot_ABV71555.1_58 [protein=UL25] [protein_id=ABV71555.1] [location=62874..64844] [gbkey=CDS]	HNGTGGKSIYGEK	>sp|P62937|PPIA_HUMAN Peptidyl-prolyl cis-trans isomerase A OS=Homo sapiens OX=9606 GN=PPIA PE=1 SV=2	>lcl|EF999921.1_prot_ABV71555.1_58 [protein=UL25] [protein_id=ABV71555.1] [location=62874..64844] [gbkey=CDS]->sp|P62937|PPIA_HUMAN Peptidyl-prolyl cis-trans isomerase A OS=Homo sapiens OX=9606 GN=PPIA PE=1 SV=2	UL25	PPIA	>lcl|EF999921.1_prot_ABV71555.1_58 [protein=UL25] [protein_id=ABV71555.1] [location=62874..64844] [gbkey=CDS]	>sp|P62937|PPIA_HUMAN Peptidyl-prolyl cis-trans isomerase A OS=Homo sapiens OX=9606 GN=PPIA PE=1 SV=2	322	76
KGVTDGQYATSLR	>lcl|EF999921.1_prot_ABV71555.1_58 [protein=UL25] [protein_id=ABV71555.1] [location=62874..64844] [gbkey=CDS]	SIYGEKFEDENFILK	>sp|P62937|PPIA_HUMAN Peptidyl-prolyl cis-trans isomerase A OS=Homo sapiens OX=9606 GN=PPIA PE=1 SV=2	>lcl|EF999921.1_prot_ABV71555.1_58 [protein=UL25] [protein_id=ABV71555.1] [location=62874..64844] [gbkey=CDS]->sp|P62937|PPIA_HUMAN Peptidyl-prolyl cis-trans isomerase A OS=Homo sapiens OX=9606 GN=PPIA PE=1 SV=2	UL25	PPIA	>lcl|EF999921.1_prot_ABV71555.1_58 [protein=UL25] [protein_id=ABV71555.1] [location=62874..64844] [gbkey=CDS]	>sp|P62937|PPIA_HUMAN Peptidyl-prolyl cis-trans isomerase A OS=Homo sapiens OX=9606 GN=PPIA PE=1 SV=2	322	82
ETGGTGAAKKPSEK	>lcl|EF999921.1_prot_ABV71555.1_58 [protein=UL25] [protein_id=ABV71555.1] [location=62874..64844] [gbkey=CDS]	ALSTGEKGFGYK	>sp|P62937|PPIA_HUMAN Peptidyl-prolyl cis-trans isomerase A OS=Homo sapiens OX=9606 GN=PPIA PE=1 SV=2	>lcl|EF999921.1_prot_ABV71555.1_58 [protein=UL25] [protein_id=ABV71555.1] [location=62874..64844] [gbkey=CDS]->sp|P62937|PPIA_HUMAN Peptidyl-prolyl cis-trans isomerase A OS=Homo sapiens OX=9606 GN=PPIA PE=1 SV=2	UL25	PPIA	>lcl|EF999921.1_prot_ABV71555.1_58 [protein=UL25] [protein_id=ABV71555.1] [location=62874..64844] [gbkey=CDS]	>sp|P62937|PPIA_HUMAN Peptidyl-prolyl cis-trans isomerase A OS=Homo sapiens OX=9606 GN=PPIA PE=1 SV=2	84	44
ETGGTGAAKK	>lcl|EF999921.1_prot_ABV71555.1_58 [protein=UL25] [protein_id=ABV71555.1] [location=62874..64844] [gbkey=CDS]	HNGTGGKSIYGEK	>sp|P62937|PPIA_HUMAN Peptidyl-prolyl cis-trans isomerase A OS=Homo sapiens OX=9606 GN=PPIA PE=1 SV=2	>lcl|EF999921.1_prot_ABV71555.1_58 [protein=UL25] [protein_id=ABV71555.1] [location=62874..64844] [gbkey=CDS]->sp|P62937|PPIA_HUMAN Peptidyl-prolyl cis-trans isomerase A OS=Homo sapiens OX=9606 GN=PPIA PE=1 SV=2	UL25	PPIA	>lcl|EF999921.1_prot_ABV71555.1_58 [protein=UL25] [protein_id=ABV71555.1] [location=62874..64844] [gbkey=CDS]	>sp|P62937|PPIA_HUMAN Peptidyl-prolyl cis-trans isomerase A OS=Homo sapiens OX=9606 GN=PPIA PE=1 SV=2	84	76
AGKSPK	>lcl|EF999921.1_prot_ABV71555.1_58 [protein=UL25] [protein_id=ABV71555.1] [location=62874..64844] [gbkey=CDS]	LIFAGKQLEDGR	>sp|P62979|RS27A_HUMAN Ubiquitin-40S ribosomal protein S27a OS=Homo sapiens OX=9606 GN=RPS27A PE=1 SV=2,>sp|P62987|RL40_HUMAN Ubiquitin-60S ribosomal protein L40 OS=Homo sapiens OX=9606 GN=UBA52 PE=1 SV=2,>sp|P0CG47|UBB_HUMAN Polyubiquitin-B OS=Homo sapiens OX=9606 GN=UBB PE=1 SV=1,>sp|P0CG48|UBC_HUMAN Polyubiquitin-C OS=Homo sapiens OX=9606 GN=UBC PE=1 SV=3	>lcl|EF999921.1_prot_ABV71555.1_58 [protein=UL25] [protein_id=ABV71555.1] [location=62874..64844] [gbkey=CDS]->sp|P62979|RS27A_HUMAN Ubiquitin-40S ribosomal protein S27a OS=Homo sapiens OX=9606 GN=RPS27A PE=1 SV=2	UL25	RPS27A	>lcl|EF999921.1_prot_ABV71555.1_58 [protein=UL25] [protein_id=ABV71555.1] [location=62874..64844] [gbkey=CDS]	>sp|P62979|RS27A_HUMAN Ubiquitin-40S ribosomal protein S27a OS=Homo sapiens OX=9606 GN=RPS27A PE=1 SV=2	116	48
AGKSPK	>lcl|EF999921.1_prot_ABV71555.1_58 [protein=UL25] [protein_id=ABV71555.1] [location=62874..64844] [gbkey=CDS]	MQIFVKTLTGK	>sp|P62979|RS27A_HUMAN Ubiquitin-40S ribosomal protein S27a OS=Homo sapiens OX=9606 GN=RPS27A PE=1 SV=2,>sp|P62987|RL40_HUMAN Ubiquitin-60S ribosomal protein L40 OS=Homo sapiens OX=9606 GN=UBA52 PE=1 SV=2,>sp|P0CG47|UBB_HUMAN Polyubiquitin-B OS=Homo sapiens OX=9606 GN=UBB PE=1 SV=1,>sp|P0CG48|UBC_HUMAN Polyubiquitin-C OS=Homo sapiens OX=9606 GN=UBC PE=1 SV=3	>lcl|EF999921.1_prot_ABV71555.1_58 [protein=UL25] [protein_id=ABV71555.1] [location=62874..64844] [gbkey=CDS]->sp|P62979|RS27A_HUMAN Ubiquitin-40S ribosomal protein S27a OS=Homo sapiens OX=9606 GN=RPS27A PE=1 SV=2	UL25	RPS27A	>lcl|EF999921.1_prot_ABV71555.1_58 [protein=UL25] [protein_id=ABV71555.1] [location=62874..64844] [gbkey=CDS]	>sp|P62979|RS27A_HUMAN Ubiquitin-40S ribosomal protein S27a OS=Homo sapiens OX=9606 GN=RPS27A PE=1 SV=2	116	6
KGVTDGQYATSLR	>lcl|EF999921.1_prot_ABV71555.1_58 [protein=UL25] [protein_id=ABV71555.1] [location=62874..64844] [gbkey=CDS]	LIFAGKQLEDGR	>sp|P62979|RS27A_HUMAN Ubiquitin-40S ribosomal protein S27a OS=Homo sapiens OX=9606 GN=RPS27A PE=1 SV=2,>sp|P62987|RL40_HUMAN Ubiquitin-60S ribosomal protein L40 OS=Homo sapiens OX=9606 GN=UBA52 PE=1 SV=2,>sp|P0CG47|UBB_HUMAN Polyubiquitin-B OS=Homo sapiens OX=9606 GN=UBB PE=1 SV=1,>sp|P0CG48|UBC_HUMAN Polyubiquitin-C OS=Homo sapiens OX=9606 GN=UBC PE=1 SV=3	>lcl|EF999921.1_prot_ABV71555.1_58 [protein=UL25] [protein_id=ABV71555.1] [location=62874..64844] [gbkey=CDS]->sp|P62979|RS27A_HUMAN Ubiquitin-40S ribosomal protein S27a OS=Homo sapiens OX=9606 GN=RPS27A PE=1 SV=2	UL25	RPS27A	>lcl|EF999921.1_prot_ABV71555.1_58 [protein=UL25] [protein_id=ABV71555.1] [location=62874..64844] [gbkey=CDS]	>sp|P62979|RS27A_HUMAN Ubiquitin-40S ribosomal protein S27a OS=Homo sapiens OX=9606 GN=RPS27A PE=1 SV=2	322	48
KGVTDGQYATSLR	>lcl|EF999921.1_prot_ABV71555.1_58 [protein=UL25] [protein_id=ABV71555.1] [location=62874..64844] [gbkey=CDS]	MQIFVKTLTGK	>sp|P62979|RS27A_HUMAN Ubiquitin-40S ribosomal protein S27a OS=Homo sapiens OX=9606 GN=RPS27A PE=1 SV=2,>sp|P62987|RL40_HUMAN Ubiquitin-60S ribosomal protein L40 OS=Homo sapiens OX=9606 GN=UBA52 PE=1 SV=2,>sp|P0CG47|UBB_HUMAN Polyubiquitin-B OS=Homo sapiens OX=9606 GN=UBB PE=1 SV=1,>sp|P0CG48|UBC_HUMAN Polyubiquitin-C OS=Homo sapiens OX=9606 GN=UBC PE=1 SV=3	>lcl|EF999921.1_prot_ABV71555.1_58 [protein=UL25] [protein_id=ABV71555.1] [location=62874..64844] [gbkey=CDS]->sp|P62979|RS27A_HUMAN Ubiquitin-40S ribosomal protein S27a OS=Homo sapiens OX=9606 GN=RPS27A PE=1 SV=2	UL25	RPS27A	>lcl|EF999921.1_prot_ABV71555.1_58 [protein=UL25] [protein_id=ABV71555.1] [location=62874..64844] [gbkey=CDS]	>sp|P62979|RS27A_HUMAN Ubiquitin-40S ribosomal protein S27a OS=Homo sapiens OX=9606 GN=RPS27A PE=1 SV=2	322	6
KGVTDGQYATSLR	>lcl|EF999921.1_prot_ABV71555.1_58 [protein=UL25] [protein_id=ABV71555.1] [location=62874..64844] [gbkey=CDS]	TLSDYNIQKESTLHLVLR	>sp|P62979|RS27A_HUMAN Ubiquitin-40S ribosomal protein S27a OS=Homo sapiens OX=9606 GN=RPS27A PE=1 SV=2,>sp|P62987|RL40_HUMAN Ubiquitin-60S ribosomal protein L40 OS=Homo sapiens OX=9606 GN=UBA52 PE=1 SV=2,>sp|P0CG47|UBB_HUMAN Polyubiquitin-B OS=Homo sapiens OX=9606 GN=UBB PE=1 SV=1,>sp|P0CG48|UBC_HUMAN Polyubiquitin-C OS=Homo sapiens OX=9606 GN=UBC PE=1 SV=3	>lcl|EF999921.1_prot_ABV71555.1_58 [protein=UL25] [protein_id=ABV71555.1] [location=62874..64844] [gbkey=CDS]->sp|P62979|RS27A_HUMAN Ubiquitin-40S ribosomal protein S27a OS=Homo sapiens OX=9606 GN=RPS27A PE=1 SV=2	UL25	RPS27A	>lcl|EF999921.1_prot_ABV71555.1_58 [protein=UL25] [protein_id=ABV71555.1] [location=62874..64844] [gbkey=CDS]	>sp|P62979|RS27A_HUMAN Ubiquitin-40S ribosomal protein S27a OS=Homo sapiens OX=9606 GN=RPS27A PE=1 SV=2	322	63
GSPATPKAGK	>lcl|EF999921.1_prot_ABV71555.1_58 [protein=UL25] [protein_id=ABV71555.1] [location=62874..64844] [gbkey=CDS]	FGNDVQHFKVLR	>sp|P62993|GRB2_HUMAN Growth factor receptor-bound protein 2 OS=Homo sapiens OX=9606 GN=GRB2 PE=1 SV=1	>lcl|EF999921.1_prot_ABV71555.1_58 [protein=UL25] [protein_id=ABV71555.1] [location=62874..64844] [gbkey=CDS]->sp|P62993|GRB2_HUMAN Growth factor receptor-bound protein 2 OS=Homo sapiens OX=9606 GN=GRB2 PE=1 SV=1	UL25	GRB2	>lcl|EF999921.1_prot_ABV71555.1_58 [protein=UL25] [protein_id=ABV71555.1] [location=62874..64844] [gbkey=CDS]	>sp|P62993|GRB2_HUMAN Growth factor receptor-bound protein 2 OS=Homo sapiens OX=9606 GN=GRB2 PE=1 SV=1	113	109
AGKSPK	>lcl|EF999921.1_prot_ABV71555.1_58 [protein=UL25] [protein_id=ABV71555.1] [location=62874..64844] [gbkey=CDS]	AKAEEMLSK	>sp|P62993|GRB2_HUMAN Growth factor receptor-bound protein 2 OS=Homo sapiens OX=9606 GN=GRB2 PE=1 SV=1	>lcl|EF999921.1_prot_ABV71555.1_58 [protein=UL25] [protein_id=ABV71555.1] [location=62874..64844] [gbkey=CDS]->sp|P62993|GRB2_HUMAN Growth factor receptor-bound protein 2 OS=Homo sapiens OX=9606 GN=GRB2 PE=1 SV=1	UL25	GRB2	>lcl|EF999921.1_prot_ABV71555.1_58 [protein=UL25] [protein_id=ABV71555.1] [location=62874..64844] [gbkey=CDS]	>sp|P62993|GRB2_HUMAN Growth factor receptor-bound protein 2 OS=Homo sapiens OX=9606 GN=GRB2 PE=1 SV=1	116	69
KGVTDGQYATSLR	>lcl|EF999921.1_prot_ABV71555.1_58 [protein=UL25] [protein_id=ABV71555.1] [location=62874..64844] [gbkey=CDS]	YDFKATADDELSFK	>sp|P62993|GRB2_HUMAN Growth factor receptor-bound protein 2 OS=Homo sapiens OX=9606 GN=GRB2 PE=1 SV=1	>lcl|EF999921.1_prot_ABV71555.1_58 [protein=UL25] [protein_id=ABV71555.1] [location=62874..64844] [gbkey=CDS]->sp|P62993|GRB2_HUMAN Growth factor receptor-bound protein 2 OS=Homo sapiens OX=9606 GN=GRB2 PE=1 SV=1	UL25	GRB2	>lcl|EF999921.1_prot_ABV71555.1_58 [protein=UL25] [protein_id=ABV71555.1] [location=62874..64844] [gbkey=CDS]	>sp|P62993|GRB2_HUMAN Growth factor receptor-bound protein 2 OS=Homo sapiens OX=9606 GN=GRB2 PE=1 SV=1	322	10
KGVTDGQYATSLR	>lcl|EF999921.1_prot_ABV71555.1_58 [protein=UL25] [protein_id=ABV71555.1] [location=62874..64844] [gbkey=CDS]	FGNDVQHFKVLR	>sp|P62993|GRB2_HUMAN Growth factor receptor-bound protein 2 OS=Homo sapiens OX=9606 GN=GRB2 PE=1 SV=1	>lcl|EF999921.1_prot_ABV71555.1_58 [protein=UL25] [protein_id=ABV71555.1] [location=62874..64844] [gbkey=CDS]->sp|P62993|GRB2_HUMAN Growth factor receptor-bound protein 2 OS=Homo sapiens OX=9606 GN=GRB2 PE=1 SV=1	UL25	GRB2	>lcl|EF999921.1_prot_ABV71555.1_58 [protein=UL25] [protein_id=ABV71555.1] [location=62874..64844] [gbkey=CDS]	>sp|P62993|GRB2_HUMAN Growth factor receptor-bound protein 2 OS=Homo sapiens OX=9606 GN=GRB2 PE=1 SV=1	322	109
KGVTDGQYATSLR	>lcl|EF999921.1_prot_ABV71555.1_58 [protein=UL25] [protein_id=ABV71555.1] [location=62874..64844] [gbkey=CDS]	ATADDELSFKR	>sp|P62993|GRB2_HUMAN Growth factor receptor-bound protein 2 OS=Homo sapiens OX=9606 GN=GRB2 PE=1 SV=1	>lcl|EF999921.1_prot_ABV71555.1_58 [protein=UL25] [protein_id=ABV71555.1] [location=62874..64844] [gbkey=CDS]->sp|P62993|GRB2_HUMAN Growth factor receptor-bound protein 2 OS=Homo sapiens OX=9606 GN=GRB2 PE=1 SV=1	UL25	GRB2	>lcl|EF999921.1_prot_ABV71555.1_58 [protein=UL25] [protein_id=ABV71555.1] [location=62874..64844] [gbkey=CDS]	>sp|P62993|GRB2_HUMAN Growth factor receptor-bound protein 2 OS=Homo sapiens OX=9606 GN=GRB2 PE=1 SV=1	322	20
KGVTDGQYATSLR	>lcl|EF999921.1_prot_ABV71555.1_58 [protein=UL25] [protein_id=ABV71555.1] [location=62874..64844] [gbkey=CDS]	AKAEEMLSK	>sp|P62993|GRB2_HUMAN Growth factor receptor-bound protein 2 OS=Homo sapiens OX=9606 GN=GRB2 PE=1 SV=1	>lcl|EF999921.1_prot_ABV71555.1_58 [protein=UL25] [protein_id=ABV71555.1] [location=62874..64844] [gbkey=CDS]->sp|P62993|GRB2_HUMAN Growth factor receptor-bound protein 2 OS=Homo sapiens OX=9606 GN=GRB2 PE=1 SV=1	UL25	GRB2	>lcl|EF999921.1_prot_ABV71555.1_58 [protein=UL25] [protein_id=ABV71555.1] [location=62874..64844] [gbkey=CDS]	>sp|P62993|GRB2_HUMAN Growth factor receptor-bound protein 2 OS=Homo sapiens OX=9606 GN=GRB2 PE=1 SV=1	322	69
KGVTDGQYATSLR	>lcl|EF999921.1_prot_ABV71555.1_58 [protein=UL25] [protein_id=ABV71555.1] [location=62874..64844] [gbkey=CDS]	AEEMLSKQR	>sp|P62993|GRB2_HUMAN Growth factor receptor-bound protein 2 OS=Homo sapiens OX=9606 GN=GRB2 PE=1 SV=1	>lcl|EF999921.1_prot_ABV71555.1_58 [protein=UL25] [protein_id=ABV71555.1] [location=62874..64844] [gbkey=CDS]->sp|P62993|GRB2_HUMAN Growth factor receptor-bound protein 2 OS=Homo sapiens OX=9606 GN=GRB2 PE=1 SV=1	UL25	GRB2	>lcl|EF999921.1_prot_ABV71555.1_58 [protein=UL25] [protein_id=ABV71555.1] [location=62874..64844] [gbkey=CDS]	>sp|P62993|GRB2_HUMAN Growth factor receptor-bound protein 2 OS=Homo sapiens OX=9606 GN=GRB2 PE=1 SV=1	322	76
QKLITR	>lcl|EF999921.1_prot_ABV71555.1_58 [protein=UL25] [protein_id=ABV71555.1] [location=62874..64844] [gbkey=CDS]	ATADDELSFKR	>sp|P62993|GRB2_HUMAN Growth factor receptor-bound protein 2 OS=Homo sapiens OX=9606 GN=GRB2 PE=1 SV=1	>lcl|EF999921.1_prot_ABV71555.1_58 [protein=UL25] [protein_id=ABV71555.1] [location=62874..64844] [gbkey=CDS]->sp|P62993|GRB2_HUMAN Growth factor receptor-bound protein 2 OS=Homo sapiens OX=9606 GN=GRB2 PE=1 SV=1	UL25	GRB2	>lcl|EF999921.1_prot_ABV71555.1_58 [protein=UL25] [protein_id=ABV71555.1] [location=62874..64844] [gbkey=CDS]	>sp|P62993|GRB2_HUMAN Growth factor receptor-bound protein 2 OS=Homo sapiens OX=9606 GN=GRB2 PE=1 SV=1	554	20
ETGGTGAAKKPSEK	>lcl|EF999921.1_prot_ABV71555.1_58 [protein=UL25] [protein_id=ABV71555.1] [location=62874..64844] [gbkey=CDS]	AKAEEMoLSK	>sp|P62993|GRB2_HUMAN Growth factor receptor-bound protein 2 OS=Homo sapiens OX=9606 GN=GRB2 PE=1 SV=1	>lcl|EF999921.1_prot_ABV71555.1_58 [protein=UL25] [protein_id=ABV71555.1] [location=62874..64844] [gbkey=CDS]->sp|P62993|GRB2_HUMAN Growth factor receptor-bound protein 2 OS=Homo sapiens OX=9606 GN=GRB2 PE=1 SV=1	UL25	GRB2	>lcl|EF999921.1_prot_ABV71555.1_58 [protein=UL25] [protein_id=ABV71555.1] [location=62874..64844] [gbkey=CDS]	>sp|P62993|GRB2_HUMAN Growth factor receptor-bound protein 2 OS=Homo sapiens OX=9606 GN=GRB2 PE=1 SV=1	84	69
KGVTDGQYATSLR	>lcl|EF999921.1_prot_ABV71555.1_58 [protein=UL25] [protein_id=ABV71555.1] [location=62874..64844] [gbkey=CDS]	VNVDKVLER	>sp|P63027|VAMP2_HUMAN Vesicle-associated membrane protein 2 OS=Homo sapiens OX=9606 GN=VAMP2 PE=1 SV=3,>sp|Q15836|VAMP3_HUMAN Vesicle-associated membrane protein 3 OS=Homo sapiens OX=9606 GN=VAMP3 PE=1 SV=3	>lcl|EF999921.1_prot_ABV71555.1_58 [protein=UL25] [protein_id=ABV71555.1] [location=62874..64844] [gbkey=CDS]->sp|P63027|VAMP2_HUMAN Vesicle-associated membrane protein 2 OS=Homo sapiens OX=9606 GN=VAMP2 PE=1 SV=3	UL25	VAMP2	>lcl|EF999921.1_prot_ABV71555.1_58 [protein=UL25] [protein_id=ABV71555.1] [location=62874..64844] [gbkey=CDS]	>sp|P63027|VAMP2_HUMAN Vesicle-associated membrane protein 2 OS=Homo sapiens OX=9606 GN=VAMP2 PE=1 SV=3	322	52
KGVTDGQYATSLR	>lcl|EF999921.1_prot_ABV71555.1_58 [protein=UL25] [protein_id=ABV71555.1] [location=62874..64844] [gbkey=CDS]	KYEDICPSTHNMoDVPNIKR	>sp|P63241|IF5A1_HUMAN Eukaryotic translation initiation factor 5A-1 OS=Homo sapiens OX=9606 GN=EIF5A PE=1 SV=2,>sp|Q6IS14|IF5AL_HUMAN Eukaryotic translation initiation factor 5A-1-like OS=Homo sapiens OX=9606 GN=EIF5AL1 PE=2 SV=2,>sp|Q9GZV4|IF5A2_HUMAN Eukaryotic translation initiation factor 5A-2 OS=Homo sapiens OX=9606 GN=EIF5A2 PE=1 SV=3	>lcl|EF999921.1_prot_ABV71555.1_58 [protein=UL25] [protein_id=ABV71555.1] [location=62874..64844] [gbkey=CDS]->sp|P63241|IF5A1_HUMAN Eukaryotic translation initiation factor 5A-1 OS=Homo sapiens OX=9606 GN=EIF5A PE=1 SV=2	UL25	EIF5A	>lcl|EF999921.1_prot_ABV71555.1_58 [protein=UL25] [protein_id=ABV71555.1] [location=62874..64844] [gbkey=CDS]	>sp|P63241|IF5A1_HUMAN Eukaryotic translation initiation factor 5A-1 OS=Homo sapiens OX=9606 GN=EIF5A PE=1 SV=2	322	85
KGVTDGQYATSLR	>lcl|EF999921.1_prot_ABV71555.1_58 [protein=UL25] [protein_id=ABV71555.1] [location=62874..64844] [gbkey=CDS]	LPLQDVYKIGGIGTVPVGR	>sp|P68104|EF1A1_HUMAN Elongation factor 1-alpha 1 OS=Homo sapiens OX=9606 GN=EEF1A1 PE=1 SV=1,>sp|Q5VTE0|EF1A3_HUMAN Putative elongation factor 1-alpha-like 3 OS=Homo sapiens OX=9606 GN=EEF1A1P5 PE=5 SV=1,>sp|Q05639|EF1A2_HUMAN Elongation factor 1-alpha 2 OS=Homo sapiens OX=9606 GN=EEF1A2 PE=1 SV=1	>lcl|EF999921.1_prot_ABV71555.1_58 [protein=UL25] [protein_id=ABV71555.1] [location=62874..64844] [gbkey=CDS]->sp|Q05639|EF1A2_HUMAN Elongation factor 1-alpha 2 OS=Homo sapiens OX=9606 GN=EEF1A2 PE=1 SV=1	UL25	EEF1A2	>lcl|EF999921.1_prot_ABV71555.1_58 [protein=UL25] [protein_id=ABV71555.1] [location=62874..64844] [gbkey=CDS]	>sp|Q05639|EF1A2_HUMAN Elongation factor 1-alpha 2 OS=Homo sapiens OX=9606 GN=EEF1A2 PE=1 SV=1	322	255
KGVTDGQYATSLR	>lcl|EF999921.1_prot_ABV71555.1_58 [protein=UL25] [protein_id=ABV71555.1] [location=62874..64844] [gbkey=CDS]	DIEDVFYKYGAIR	>sp|Q07955|SRSF1_HUMAN Serine/arginine-rich splicing factor 1 OS=Homo sapiens OX=9606 GN=SRSF1 PE=1 SV=2	>lcl|EF999921.1_prot_ABV71555.1_58 [protein=UL25] [protein_id=ABV71555.1] [location=62874..64844] [gbkey=CDS]->sp|Q07955|SRSF1_HUMAN Serine/arginine-rich splicing factor 1 OS=Homo sapiens OX=9606 GN=SRSF1 PE=1 SV=2	UL25	SRSF1	>lcl|EF999921.1_prot_ABV71555.1_58 [protein=UL25] [protein_id=ABV71555.1] [location=62874..64844] [gbkey=CDS]	>sp|Q07955|SRSF1_HUMAN Serine/arginine-rich splicing factor 1 OS=Homo sapiens OX=9606 GN=SRSF1 PE=1 SV=2	322	38
KGVTDGQYATSLR	>lcl|EF999921.1_prot_ABV71555.1_58 [protein=UL25] [protein_id=ABV71555.1] [location=62874..64844] [gbkey=CDS]	GQMoQKPFEDASFALR	>sp|Q13526|PIN1_HUMAN Peptidyl-prolyl cis-trans isomerase NIMA-interacting 1 OS=Homo sapiens OX=9606 GN=PIN1 PE=1 SV=1	>lcl|EF999921.1_prot_ABV71555.1_58 [protein=UL25] [protein_id=ABV71555.1] [location=62874..64844] [gbkey=CDS]->sp|Q13526|PIN1_HUMAN Peptidyl-prolyl cis-trans isomerase NIMA-interacting 1 OS=Homo sapiens OX=9606 GN=PIN1 PE=1 SV=1	UL25	PIN1	>lcl|EF999921.1_prot_ABV71555.1_58 [protein=UL25] [protein_id=ABV71555.1] [location=62874..64844] [gbkey=CDS]	>sp|Q13526|PIN1_HUMAN Peptidyl-prolyl cis-trans isomerase NIMA-interacting 1 OS=Homo sapiens OX=9606 GN=PIN1 PE=1 SV=1	322	132
KGVTDGQYATSLR	>lcl|EF999921.1_prot_ABV71555.1_58 [protein=UL25] [protein_id=ABV71555.1] [location=62874..64844] [gbkey=CDS]	YHEEFEKSR	>sp|Q14847|LASP1_HUMAN LIM and SH3 domain protein 1 OS=Homo sapiens OX=9606 GN=LASP1 PE=1 SV=2	>lcl|EF999921.1_prot_ABV71555.1_58 [protein=UL25] [protein_id=ABV71555.1] [location=62874..64844] [gbkey=CDS]->sp|Q14847|LASP1_HUMAN LIM and SH3 domain protein 1 OS=Homo sapiens OX=9606 GN=LASP1 PE=1 SV=2	UL25	LASP1	>lcl|EF999921.1_prot_ABV71555.1_58 [protein=UL25] [protein_id=ABV71555.1] [location=62874..64844] [gbkey=CDS]	>sp|Q14847|LASP1_HUMAN LIM and SH3 domain protein 1 OS=Homo sapiens OX=9606 GN=LASP1 PE=1 SV=2	322	128
KGVTDGQYATSLR	>lcl|EF999921.1_prot_ABV71555.1_58 [protein=UL25] [protein_id=ABV71555.1] [location=62874..64844] [gbkey=CDS]	SAPGGGGKR	>sp|Q14847|LASP1_HUMAN LIM and SH3 domain protein 1 OS=Homo sapiens OX=9606 GN=LASP1 PE=1 SV=2	>lcl|EF999921.1_prot_ABV71555.1_58 [protein=UL25] [protein_id=ABV71555.1] [location=62874..64844] [gbkey=CDS]->sp|Q14847|LASP1_HUMAN LIM and SH3 domain protein 1 OS=Homo sapiens OX=9606 GN=LASP1 PE=1 SV=2	UL25	LASP1	>lcl|EF999921.1_prot_ABV71555.1_58 [protein=UL25] [protein_id=ABV71555.1] [location=62874..64844] [gbkey=CDS]	>sp|Q14847|LASP1_HUMAN LIM and SH3 domain protein 1 OS=Homo sapiens OX=9606 GN=LASP1 PE=1 SV=2	322	205
KGVTDGQYATSLR	>lcl|EF999921.1_prot_ABV71555.1_58 [protein=UL25] [protein_id=ABV71555.1] [location=62874..64844] [gbkey=CDS]	LKQQSELQSQVR	>sp|Q14847|LASP1_HUMAN LIM and SH3 domain protein 1 OS=Homo sapiens OX=9606 GN=LASP1 PE=1 SV=2	>lcl|EF999921.1_prot_ABV71555.1_58 [protein=UL25] [protein_id=ABV71555.1] [location=62874..64844] [gbkey=CDS]->sp|Q14847|LASP1_HUMAN LIM and SH3 domain protein 1 OS=Homo sapiens OX=9606 GN=LASP1 PE=1 SV=2	UL25	LASP1	>lcl|EF999921.1_prot_ABV71555.1_58 [protein=UL25] [protein_id=ABV71555.1] [location=62874..64844] [gbkey=CDS]	>sp|Q14847|LASP1_HUMAN LIM and SH3 domain protein 1 OS=Homo sapiens OX=9606 GN=LASP1 PE=1 SV=2	322	75
KGVTDGQYATSLR	>lcl|EF999921.1_prot_ABV71555.1_58 [protein=UL25] [protein_id=ABV71555.1] [location=62874..64844] [gbkey=CDS]	FGQYNKEDPTSFR	>sp|Q15437|SC23B_HUMAN Protein transport protein Sec23B OS=Homo sapiens OX=9606 GN=SEC23B PE=1 SV=2	>lcl|EF999921.1_prot_ABV71555.1_58 [protein=UL25] [protein_id=ABV71555.1] [location=62874..64844] [gbkey=CDS]->sp|Q15437|SC23B_HUMAN Protein transport protein Sec23B OS=Homo sapiens OX=9606 GN=SEC23B PE=1 SV=2	UL25	SEC23B	>lcl|EF999921.1_prot_ABV71555.1_58 [protein=UL25] [protein_id=ABV71555.1] [location=62874..64844] [gbkey=CDS]	>sp|Q15437|SC23B_HUMAN Protein transport protein Sec23B OS=Homo sapiens OX=9606 GN=SEC23B PE=1 SV=2	322	564
KGVTDGQYATSLR	>lcl|EF999921.1_prot_ABV71555.1_58 [protein=UL25] [protein_id=ABV71555.1] [location=62874..64844] [gbkey=CDS]	PTCKAVLNPLCQVDYR	>sp|Q15437|SC23B_HUMAN Protein transport protein Sec23B OS=Homo sapiens OX=9606 GN=SEC23B PE=1 SV=2	>lcl|EF999921.1_prot_ABV71555.1_58 [protein=UL25] [protein_id=ABV71555.1] [location=62874..64844] [gbkey=CDS]->sp|Q15437|SC23B_HUMAN Protein transport protein Sec23B OS=Homo sapiens OX=9606 GN=SEC23B PE=1 SV=2	UL25	SEC23B	>lcl|EF999921.1_prot_ABV71555.1_58 [protein=UL25] [protein_id=ABV71555.1] [location=62874..64844] [gbkey=CDS]	>sp|Q15437|SC23B_HUMAN Protein transport protein Sec23B OS=Homo sapiens OX=9606 GN=SEC23B PE=1 SV=2	322	67
KGVTDGQYATSLR	>lcl|EF999921.1_prot_ABV71555.1_58 [protein=UL25] [protein_id=ABV71555.1] [location=62874..64844] [gbkey=CDS]	AAATQPDAKDTPDEPWAFPAR	>sp|Q7KZF4|SND1_HUMAN Staphylococcal nuclease domain-containing protein 1 OS=Homo sapiens OX=9606 GN=SND1 PE=1 SV=1	>lcl|EF999921.1_prot_ABV71555.1_58 [protein=UL25] [protein_id=ABV71555.1] [location=62874..64844] [gbkey=CDS]->sp|Q7KZF4|SND1_HUMAN Staphylococcal nuclease domain-containing protein 1 OS=Homo sapiens OX=9606 GN=SND1 PE=1 SV=1	UL25	SND1	>lcl|EF999921.1_prot_ABV71555.1_58 [protein=UL25] [protein_id=ABV71555.1] [location=62874..64844] [gbkey=CDS]	>sp|Q7KZF4|SND1_HUMAN Staphylococcal nuclease domain-containing protein 1 OS=Homo sapiens OX=9606 GN=SND1 PE=1 SV=1	322	71
KGVTDGQYATSLR	>lcl|EF999921.1_prot_ABV71555.1_58 [protein=UL25] [protein_id=ABV71555.1] [location=62874..64844] [gbkey=CDS]	ASEAGATAPKASAR	>sp|Q8N884|CGAS_HUMAN Cyclic GMP-AMP synthase OS=Homo sapiens OX=9606 GN=CGAS PE=1 SV=2	>lcl|EF999921.1_prot_ABV71555.1_58 [protein=UL25] [protein_id=ABV71555.1] [location=62874..64844] [gbkey=CDS]->sp|Q8N884|CGAS_HUMAN Cyclic GMP-AMP synthase OS=Homo sapiens OX=9606 GN=CGAS PE=1 SV=2	UL25	CGAS	>lcl|EF999921.1_prot_ABV71555.1_58 [protein=UL25] [protein_id=ABV71555.1] [location=62874..64844] [gbkey=CDS]	>sp|Q8N884|CGAS_HUMAN Cyclic GMP-AMP synthase OS=Homo sapiens OX=9606 GN=CGAS PE=1 SV=2	322	21
KGVTDGQYATSLR	>lcl|EF999921.1_prot_ABV71555.1_58 [protein=UL25] [protein_id=ABV71555.1] [location=62874..64844] [gbkey=CDS]	YKSTTSVSEEDVSSR	>sp|Q96IZ0|PAWR_HUMAN PRKC apoptosis WT1 regulator protein OS=Homo sapiens OX=9606 GN=PAWR PE=1 SV=1	>lcl|EF999921.1_prot_ABV71555.1_58 [protein=UL25] [protein_id=ABV71555.1] [location=62874..64844] [gbkey=CDS]->sp|Q96IZ0|PAWR_HUMAN PRKC apoptosis WT1 regulator protein OS=Homo sapiens OX=9606 GN=PAWR PE=1 SV=1	UL25	PAWR	>lcl|EF999921.1_prot_ABV71555.1_58 [protein=UL25] [protein_id=ABV71555.1] [location=62874..64844] [gbkey=CDS]	>sp|Q96IZ0|PAWR_HUMAN PRKC apoptosis WT1 regulator protein OS=Homo sapiens OX=9606 GN=PAWR PE=1 SV=1	322	227
KGVTDGQYATSLR	>lcl|EF999921.1_prot_ABV71555.1_58 [protein=UL25] [protein_id=ABV71555.1] [location=62874..64844] [gbkey=CDS]	MAECEAENEDLLKK	>sp|Q9BR77|CCD77_HUMAN Coiled-coil domain-containing protein 77 OS=Homo sapiens OX=9606 GN=CCDC77 PE=1 SV=1	>lcl|EF999921.1_prot_ABV71555.1_58 [protein=UL25] [protein_id=ABV71555.1] [location=62874..64844] [gbkey=CDS]->sp|Q9BR77|CCD77_HUMAN Coiled-coil domain-containing protein 77 OS=Homo sapiens OX=9606 GN=CCDC77 PE=1 SV=1	UL25	CCDC77	>lcl|EF999921.1_prot_ABV71555.1_58 [protein=UL25] [protein_id=ABV71555.1] [location=62874..64844] [gbkey=CDS]	>sp|Q9BR77|CCD77_HUMAN Coiled-coil domain-containing protein 77 OS=Homo sapiens OX=9606 GN=CCDC77 PE=1 SV=1	322	78
KGVTDGQYATSLR	>lcl|EF999921.1_prot_ABV71555.1_58 [protein=UL25] [protein_id=ABV71555.1] [location=62874..64844] [gbkey=CDS]	DLPAHLQHDCPKR	>sp|Q9BUZ4|TRAF4_HUMAN TNF receptor-associated factor 4 OS=Homo sapiens OX=9606 GN=TRAF4 PE=1 SV=1	>lcl|EF999921.1_prot_ABV71555.1_58 [protein=UL25] [protein_id=ABV71555.1] [location=62874..64844] [gbkey=CDS]->sp|Q9BUZ4|TRAF4_HUMAN TNF receptor-associated factor 4 OS=Homo sapiens OX=9606 GN=TRAF4 PE=1 SV=1	UL25	TRAF4	>lcl|EF999921.1_prot_ABV71555.1_58 [protein=UL25] [protein_id=ABV71555.1] [location=62874..64844] [gbkey=CDS]	>sp|Q9BUZ4|TRAF4_HUMAN TNF receptor-associated factor 4 OS=Homo sapiens OX=9606 GN=TRAF4 PE=1 SV=1	322	136
KGVTDGQYATSLR	>lcl|EF999921.1_prot_ABV71555.1_58 [protein=UL25] [protein_id=ABV71555.1] [location=62874..64844] [gbkey=CDS]	EIKSQQSEVTR	>sp|Q9H299|SH3L3_HUMAN SH3 domain-binding glutamic acid-rich-like protein 3 OS=Homo sapiens OX=9606 GN=SH3BGRL3 PE=1 SV=1	>lcl|EF999921.1_prot_ABV71555.1_58 [protein=UL25] [protein_id=ABV71555.1] [location=62874..64844] [gbkey=CDS]->sp|Q9H299|SH3L3_HUMAN SH3 domain-binding glutamic acid-rich-like protein 3 OS=Homo sapiens OX=9606 GN=SH3BGRL3 PE=1 SV=1	UL25	SH3BGRL3	>lcl|EF999921.1_prot_ABV71555.1_58 [protein=UL25] [protein_id=ABV71555.1] [location=62874..64844] [gbkey=CDS]	>sp|Q9H299|SH3L3_HUMAN SH3 domain-binding glutamic acid-rich-like protein 3 OS=Homo sapiens OX=9606 GN=SH3BGRL3 PE=1 SV=1	322	18
KGVTDGQYATSLR	>lcl|EF999921.1_prot_ABV71555.1_58 [protein=UL25] [protein_id=ABV71555.1] [location=62874..64844] [gbkey=CDS]	MASNIFGPTEEPQNIPKR	>sp|Q9H910|JUPI2_HUMAN Jupiter microtubule associated homolog 2 OS=Homo sapiens OX=9606 GN=JPT2 PE=1 SV=1	>lcl|EF999921.1_prot_ABV71555.1_58 [protein=UL25] [protein_id=ABV71555.1] [location=62874..64844] [gbkey=CDS]->sp|Q9H910|JUPI2_HUMAN Jupiter microtubule associated homolog 2 OS=Homo sapiens OX=9606 GN=JPT2 PE=1 SV=1	UL25	JPT2	>lcl|EF999921.1_prot_ABV71555.1_58 [protein=UL25] [protein_id=ABV71555.1] [location=62874..64844] [gbkey=CDS]	>sp|Q9H910|JUPI2_HUMAN Jupiter microtubule associated homolog 2 OS=Homo sapiens OX=9606 GN=JPT2 PE=1 SV=1	322	59
KGVTDGQYATSLR	>lcl|EF999921.1_prot_ABV71555.1_58 [protein=UL25] [protein_id=ABV71555.1] [location=62874..64844] [gbkey=CDS]	SSSYFKDSESADAGGAQR	>sp|Q9Y5X1|SNX9_HUMAN Sorting nexin-9 OS=Homo sapiens OX=9606 GN=SNX9 PE=1 SV=1	>lcl|EF999921.1_prot_ABV71555.1_58 [protein=UL25] [protein_id=ABV71555.1] [location=62874..64844] [gbkey=CDS]->sp|Q9Y5X1|SNX9_HUMAN Sorting nexin-9 OS=Homo sapiens OX=9606 GN=SNX9 PE=1 SV=1	UL25	SNX9	>lcl|EF999921.1_prot_ABV71555.1_58 [protein=UL25] [protein_id=ABV71555.1] [location=62874..64844] [gbkey=CDS]	>sp|Q9Y5X1|SNX9_HUMAN Sorting nexin-9 OS=Homo sapiens OX=9606 GN=SNX9 PE=1 SV=1	322	179
LFKGEAALLR	>lcl|EF999921.1_prot_ABV71557.1_60 [protein=UL27] [protein_id=ABV71557.1] [location=complement(65652..67478)] [gbkey=CDS]	KGLAQNPVQR	>lcl|EF999921.1_prot_ABV71557.1_60 [protein=UL27] [protein_id=ABV71557.1] [location=complement(65652..67478)] [gbkey=CDS]	>lcl|EF999921.1_prot_ABV71557.1_60 [protein=UL27] [protein_id=ABV71557.1] [location=complement(65652..67478)] [gbkey=CDS]->lcl|EF999921.1_prot_ABV71557.1_60 [protein=UL27] [protein_id=ABV71557.1] [location=complement(65652..67478)] [gbkey=CDS]	UL27	UL27	>lcl|EF999921.1_prot_ABV71557.1_60 [protein=UL27] [protein_id=ABV71557.1] [location=complement(65652..67478)] [gbkey=CDS]	>lcl|EF999921.1_prot_ABV71557.1_60 [protein=UL27] [protein_id=ABV71557.1] [location=complement(65652..67478)] [gbkey=CDS]	431	439
TTGTTAVKR	>lcl|EF999921.1_prot_ABV71561.1_64 [protein=UL31] [protein_id=ABV71561.1] [location=70572..72587] [gbkey=CDS]	VSDKITAR	>lcl|EF999921.1_prot_ABV71561.1_64 [protein=UL31] [protein_id=ABV71561.1] [location=70572..72587] [gbkey=CDS]	>lcl|EF999921.1_prot_ABV71561.1_64 [protein=UL31] [protein_id=ABV71561.1] [location=70572..72587] [gbkey=CDS]->lcl|EF999921.1_prot_ABV71561.1_64 [protein=UL31] [protein_id=ABV71561.1] [location=70572..72587] [gbkey=CDS]	UL31	UL31	>lcl|EF999921.1_prot_ABV71561.1_64 [protein=UL31] [protein_id=ABV71561.1] [location=70572..72587] [gbkey=CDS]	>lcl|EF999921.1_prot_ABV71561.1_64 [protein=UL31] [protein_id=ABV71561.1] [location=70572..72587] [gbkey=CDS]	168	493
HAVLNAGPGKR	>lcl|EF999921.1_prot_ABV71561.1_64 [protein=UL31] [protein_id=ABV71561.1] [location=70572..72587] [gbkey=CDS]	VSDKITAR	>lcl|EF999921.1_prot_ABV71561.1_64 [protein=UL31] [protein_id=ABV71561.1] [location=70572..72587] [gbkey=CDS]	>lcl|EF999921.1_prot_ABV71561.1_64 [protein=UL31] [protein_id=ABV71561.1] [location=70572..72587] [gbkey=CDS]->lcl|EF999921.1_prot_ABV71561.1_64 [protein=UL31] [protein_id=ABV71561.1] [location=70572..72587] [gbkey=CDS]	UL31	UL31	>lcl|EF999921.1_prot_ABV71561.1_64 [protein=UL31] [protein_id=ABV71561.1] [location=70572..72587] [gbkey=CDS]	>lcl|EF999921.1_prot_ABV71561.1_64 [protein=UL31] [protein_id=ABV71561.1] [location=70572..72587] [gbkey=CDS]	19	493
VDHLTWISKR	>lcl|EF999921.1_prot_ABV71561.1_64 [protein=UL31] [protein_id=ABV71561.1] [location=70572..72587] [gbkey=CDS]	VSDKITAR	>lcl|EF999921.1_prot_ABV71561.1_64 [protein=UL31] [protein_id=ABV71561.1] [location=70572..72587] [gbkey=CDS]	>lcl|EF999921.1_prot_ABV71561.1_64 [protein=UL31] [protein_id=ABV71561.1] [location=70572..72587] [gbkey=CDS]->lcl|EF999921.1_prot_ABV71561.1_64 [protein=UL31] [protein_id=ABV71561.1] [location=70572..72587] [gbkey=CDS]	UL31	UL31	>lcl|EF999921.1_prot_ABV71561.1_64 [protein=UL31] [protein_id=ABV71561.1] [location=70572..72587] [gbkey=CDS]	>lcl|EF999921.1_prot_ABV71561.1_64 [protein=UL31] [protein_id=ABV71561.1] [location=70572..72587] [gbkey=CDS]	412	493
STTGMKTVAFDLSSPQK	>lcl|EF999921.1_prot_ABV71562.1_65 [protein=UL32] [protein_id=ABV71562.1] [location=complement(72668..75817)] [gbkey=CDS]	TVAFDLSSPQKSGTGPQPGSAGMGGAK	>lcl|EF999921.1_prot_ABV71562.1_65 [protein=UL32] [protein_id=ABV71562.1] [location=complement(72668..75817)] [gbkey=CDS]	>lcl|EF999921.1_prot_ABV71562.1_65 [protein=UL32] [protein_id=ABV71562.1] [location=complement(72668..75817)] [gbkey=CDS]->lcl|EF999921.1_prot_ABV71562.1_65 [protein=UL32] [protein_id=ABV71562.1] [location=complement(72668..75817)] [gbkey=CDS]	UL32	UL32	>lcl|EF999921.1_prot_ABV71562.1_65 [protein=UL32] [protein_id=ABV71562.1] [location=complement(72668..75817)] [gbkey=CDS]	>lcl|EF999921.1_prot_ABV71562.1_65 [protein=UL32] [protein_id=ABV71562.1] [location=complement(72668..75817)] [gbkey=CDS]	1001	1012
STTGMoKTVAFDLSSPQK	>lcl|EF999921.1_prot_ABV71562.1_65 [protein=UL32] [protein_id=ABV71562.1] [location=complement(72668..75817)] [gbkey=CDS]	TPSDAVQNILQKIEK	>lcl|EF999921.1_prot_ABV71562.1_65 [protein=UL32] [protein_id=ABV71562.1] [location=complement(72668..75817)] [gbkey=CDS]	>lcl|EF999921.1_prot_ABV71562.1_65 [protein=UL32] [protein_id=ABV71562.1] [location=complement(72668..75817)] [gbkey=CDS]->lcl|EF999921.1_prot_ABV71562.1_65 [protein=UL32] [protein_id=ABV71562.1] [location=complement(72668..75817)] [gbkey=CDS]	UL32	UL32	>lcl|EF999921.1_prot_ABV71562.1_65 [protein=UL32] [protein_id=ABV71562.1] [location=complement(72668..75817)] [gbkey=CDS]	>lcl|EF999921.1_prot_ABV71562.1_65 [protein=UL32] [protein_id=ABV71562.1] [location=complement(72668..75817)] [gbkey=CDS]	1001	1040
STTGMKTVAFDLSSPQK	>lcl|EF999921.1_prot_ABV71562.1_65 [protein=UL32] [protein_id=ABV71562.1] [location=complement(72668..75817)] [gbkey=CDS]	IKKTEE	>lcl|EF999921.1_prot_ABV71562.1_65 [protein=UL32] [protein_id=ABV71562.1] [location=complement(72668..75817)] [gbkey=CDS]	>lcl|EF999921.1_prot_ABV71562.1_65 [protein=UL32] [protein_id=ABV71562.1] [location=complement(72668..75817)] [gbkey=CDS]->lcl|EF999921.1_prot_ABV71562.1_65 [protein=UL32] [protein_id=ABV71562.1] [location=complement(72668..75817)] [gbkey=CDS]	UL32	UL32	>lcl|EF999921.1_prot_ABV71562.1_65 [protein=UL32] [protein_id=ABV71562.1] [location=complement(72668..75817)] [gbkey=CDS]	>lcl|EF999921.1_prot_ABV71562.1_65 [protein=UL32] [protein_id=ABV71562.1] [location=complement(72668..75817)] [gbkey=CDS]	1001	1046
STTGMoKTVAFDLSSPQK	>lcl|EF999921.1_prot_ABV71562.1_65 [protein=UL32] [protein_id=ABV71562.1] [location=complement(72668..75817)] [gbkey=CDS]	HLTQKPDVDLEAHPK	>lcl|EF999921.1_prot_ABV71562.1_65 [protein=UL32] [protein_id=ABV71562.1] [location=complement(72668..75817)] [gbkey=CDS]	>lcl|EF999921.1_prot_ABV71562.1_65 [protein=UL32] [protein_id=ABV71562.1] [location=complement(72668..75817)] [gbkey=CDS]->lcl|EF999921.1_prot_ABV71562.1_65 [protein=UL32] [protein_id=ABV71562.1] [location=complement(72668..75817)] [gbkey=CDS]	UL32	UL32	>lcl|EF999921.1_prot_ABV71562.1_65 [protein=UL32] [protein_id=ABV71562.1] [location=complement(72668..75817)] [gbkey=CDS]	>lcl|EF999921.1_prot_ABV71562.1_65 [protein=UL32] [protein_id=ABV71562.1] [location=complement(72668..75817)] [gbkey=CDS]	1001	26
STTGMKTVAFDLSSPQK	>lcl|EF999921.1_prot_ABV71562.1_65 [protein=UL32] [protein_id=ABV71562.1] [location=complement(72668..75817)] [gbkey=CDS]	NIFTPIKKPGTSGK	>lcl|EF999921.1_prot_ABV71562.1_65 [protein=UL32] [protein_id=ABV71562.1] [location=complement(72668..75817)] [gbkey=CDS]	>lcl|EF999921.1_prot_ABV71562.1_65 [protein=UL32] [protein_id=ABV71562.1] [location=complement(72668..75817)] [gbkey=CDS]->lcl|EF999921.1_prot_ABV71562.1_65 [protein=UL32] [protein_id=ABV71562.1] [location=complement(72668..75817)] [gbkey=CDS]	UL32	UL32	>lcl|EF999921.1_prot_ABV71562.1_65 [protein=UL32] [protein_id=ABV71562.1] [location=complement(72668..75817)] [gbkey=CDS]	>lcl|EF999921.1_prot_ABV71562.1_65 [protein=UL32] [protein_id=ABV71562.1] [location=complement(72668..75817)] [gbkey=CDS]	1001	447
STTGMoKTVAFDLSSPQK	>lcl|EF999921.1_prot_ABV71562.1_65 [protein=UL32] [protein_id=ABV71562.1] [location=complement(72668..75817)] [gbkey=CDS]	FTDTLVDITDTETSAKPPVTTAYK	>lcl|EF999921.1_prot_ABV71562.1_65 [protein=UL32] [protein_id=ABV71562.1] [location=complement(72668..75817)] [gbkey=CDS]	>lcl|EF999921.1_prot_ABV71562.1_65 [protein=UL32] [protein_id=ABV71562.1] [location=complement(72668..75817)] [gbkey=CDS]->lcl|EF999921.1_prot_ABV71562.1_65 [protein=UL32] [protein_id=ABV71562.1] [location=complement(72668..75817)] [gbkey=CDS]	UL32	UL32	>lcl|EF999921.1_prot_ABV71562.1_65 [protein=UL32] [protein_id=ABV71562.1] [location=complement(72668..75817)] [gbkey=CDS]	>lcl|EF999921.1_prot_ABV71562.1_65 [protein=UL32] [protein_id=ABV71562.1] [location=complement(72668..75817)] [gbkey=CDS]	1001	564
STTGMKTVAFDLSSPQK	>lcl|EF999921.1_prot_ABV71562.1_65 [protein=UL32] [protein_id=ABV71562.1] [location=complement(72668..75817)] [gbkey=CDS]	LSSPMTTTSTSQKPVLGK	>lcl|EF999921.1_prot_ABV71562.1_65 [protein=UL32] [protein_id=ABV71562.1] [location=complement(72668..75817)] [gbkey=CDS]	>lcl|EF999921.1_prot_ABV71562.1_65 [protein=UL32] [protein_id=ABV71562.1] [location=complement(72668..75817)] [gbkey=CDS]->lcl|EF999921.1_prot_ABV71562.1_65 [protein=UL32] [protein_id=ABV71562.1] [location=complement(72668..75817)] [gbkey=CDS]	UL32	UL32	>lcl|EF999921.1_prot_ABV71562.1_65 [protein=UL32] [protein_id=ABV71562.1] [location=complement(72668..75817)] [gbkey=CDS]	>lcl|EF999921.1_prot_ABV71562.1_65 [protein=UL32] [protein_id=ABV71562.1] [location=complement(72668..75817)] [gbkey=CDS]	1001	775
STTGMoKTVAFDLSSPQK	>lcl|EF999921.1_prot_ABV71562.1_65 [protein=UL32] [protein_id=ABV71562.1] [location=complement(72668..75817)] [gbkey=CDS]	PVLGKR	>lcl|EF999921.1_prot_ABV71562.1_65 [protein=UL32] [protein_id=ABV71562.1] [location=complement(72668..75817)] [gbkey=CDS]	>lcl|EF999921.1_prot_ABV71562.1_65 [protein=UL32] [protein_id=ABV71562.1] [location=complement(72668..75817)] [gbkey=CDS]->lcl|EF999921.1_prot_ABV71562.1_65 [protein=UL32] [protein_id=ABV71562.1] [location=complement(72668..75817)] [gbkey=CDS]	UL32	UL32	>lcl|EF999921.1_prot_ABV71562.1_65 [protein=UL32] [protein_id=ABV71562.1] [location=complement(72668..75817)] [gbkey=CDS]	>lcl|EF999921.1_prot_ABV71562.1_65 [protein=UL32] [protein_id=ABV71562.1] [location=complement(72668..75817)] [gbkey=CDS]	1001	780
STTGMoKTVAFDLSSPQK	>lcl|EF999921.1_prot_ABV71562.1_65 [protein=UL32] [protein_id=ABV71562.1] [location=complement(72668..75817)] [gbkey=CDS]	SAPPSPVKGR	>lcl|EF999921.1_prot_ABV71562.1_65 [protein=UL32] [protein_id=ABV71562.1] [location=complement(72668..75817)] [gbkey=CDS]	>lcl|EF999921.1_prot_ABV71562.1_65 [protein=UL32] [protein_id=ABV71562.1] [location=complement(72668..75817)] [gbkey=CDS]->lcl|EF999921.1_prot_ABV71562.1_65 [protein=UL32] [protein_id=ABV71562.1] [location=complement(72668..75817)] [gbkey=CDS]	UL32	UL32	>lcl|EF999921.1_prot_ABV71562.1_65 [protein=UL32] [protein_id=ABV71562.1] [location=complement(72668..75817)] [gbkey=CDS]	>lcl|EF999921.1_prot_ABV71562.1_65 [protein=UL32] [protein_id=ABV71562.1] [location=complement(72668..75817)] [gbkey=CDS]	1001	891
STTGMKTVAFDLSSPQK	>lcl|EF999921.1_prot_ABV71562.1_65 [protein=UL32] [protein_id=ABV71562.1] [location=complement(72668..75817)] [gbkey=CDS]	VGVVPSLKPTLGGK	>lcl|EF999921.1_prot_ABV71562.1_65 [protein=UL32] [protein_id=ABV71562.1] [location=complement(72668..75817)] [gbkey=CDS]	>lcl|EF999921.1_prot_ABV71562.1_65 [protein=UL32] [protein_id=ABV71562.1] [location=complement(72668..75817)] [gbkey=CDS]->lcl|EF999921.1_prot_ABV71562.1_65 [protein=UL32] [protein_id=ABV71562.1] [location=complement(72668..75817)] [gbkey=CDS]	UL32	UL32	>lcl|EF999921.1_prot_ABV71562.1_65 [protein=UL32] [protein_id=ABV71562.1] [location=complement(72668..75817)] [gbkey=CDS]	>lcl|EF999921.1_prot_ABV71562.1_65 [protein=UL32] [protein_id=ABV71562.1] [location=complement(72668..75817)] [gbkey=CDS]	1001	904
STTGMKTVAFDLSSPQK	>lcl|EF999921.1_prot_ABV71562.1_65 [protein=UL32] [protein_id=ABV71562.1] [location=complement(72668..75817)] [gbkey=CDS]	VGVVPSLKPTLGGKAVVGRPPSVPVSGSAPGR	>lcl|EF999921.1_prot_ABV71562.1_65 [protein=UL32] [protein_id=ABV71562.1] [location=complement(72668..75817)] [gbkey=CDS]	>lcl|EF999921.1_prot_ABV71562.1_65 [protein=UL32] [protein_id=ABV71562.1] [location=complement(72668..75817)] [gbkey=CDS]->lcl|EF999921.1_prot_ABV71562.1_65 [protein=UL32] [protein_id=ABV71562.1] [location=complement(72668..75817)] [gbkey=CDS]	UL32	UL32	>lcl|EF999921.1_prot_ABV71562.1_65 [protein=UL32] [protein_id=ABV71562.1] [location=complement(72668..75817)] [gbkey=CDS]	>lcl|EF999921.1_prot_ABV71562.1_65 [protein=UL32] [protein_id=ABV71562.1] [location=complement(72668..75817)] [gbkey=CDS]	1001	910
STTGMKTVAFDLSSPQK	>lcl|EF999921.1_prot_ABV71562.1_65 [protein=UL32] [protein_id=ABV71562.1] [location=complement(72668..75817)] [gbkey=CDS]	STGTAAVGSPVKSTTGMK	>lcl|EF999921.1_prot_ABV71562.1_65 [protein=UL32] [protein_id=ABV71562.1] [location=complement(72668..75817)] [gbkey=CDS]	>lcl|EF999921.1_prot_ABV71562.1_65 [protein=UL32] [protein_id=ABV71562.1] [location=complement(72668..75817)] [gbkey=CDS]->lcl|EF999921.1_prot_ABV71562.1_65 [protein=UL32] [protein_id=ABV71562.1] [location=complement(72668..75817)] [gbkey=CDS]	UL32	UL32	>lcl|EF999921.1_prot_ABV71562.1_65 [protein=UL32] [protein_id=ABV71562.1] [location=complement(72668..75817)] [gbkey=CDS]	>lcl|EF999921.1_prot_ABV71562.1_65 [protein=UL32] [protein_id=ABV71562.1] [location=complement(72668..75817)] [gbkey=CDS]	1001	995
TVAFDLSSPQKSGTGPQPGSAGMGGAK	>lcl|EF999921.1_prot_ABV71562.1_65 [protein=UL32] [protein_id=ABV71562.1] [location=complement(72668..75817)] [gbkey=CDS]	SGTGPQPGSAGMGGAKTPSDAVQNILQK	>lcl|EF999921.1_prot_ABV71562.1_65 [protein=UL32] [protein_id=ABV71562.1] [location=complement(72668..75817)] [gbkey=CDS]	>lcl|EF999921.1_prot_ABV71562.1_65 [protein=UL32] [protein_id=ABV71562.1] [location=complement(72668..75817)] [gbkey=CDS]->lcl|EF999921.1_prot_ABV71562.1_65 [protein=UL32] [protein_id=ABV71562.1] [location=complement(72668..75817)] [gbkey=CDS]	UL32	UL32	>lcl|EF999921.1_prot_ABV71562.1_65 [protein=UL32] [protein_id=ABV71562.1] [location=complement(72668..75817)] [gbkey=CDS]	>lcl|EF999921.1_prot_ABV71562.1_65 [protein=UL32] [protein_id=ABV71562.1] [location=complement(72668..75817)] [gbkey=CDS]	1012	1028
TVAFDLSSPQKSGTGPQPGSAGMoGGAK	>lcl|EF999921.1_prot_ABV71562.1_65 [protein=UL32] [protein_id=ABV71562.1] [location=complement(72668..75817)] [gbkey=CDS]	TPSDAVQNILQKIEK	>lcl|EF999921.1_prot_ABV71562.1_65 [protein=UL32] [protein_id=ABV71562.1] [location=complement(72668..75817)] [gbkey=CDS]	>lcl|EF999921.1_prot_ABV71562.1_65 [protein=UL32] [protein_id=ABV71562.1] [location=complement(72668..75817)] [gbkey=CDS]->lcl|EF999921.1_prot_ABV71562.1_65 [protein=UL32] [protein_id=ABV71562.1] [location=complement(72668..75817)] [gbkey=CDS]	UL32	UL32	>lcl|EF999921.1_prot_ABV71562.1_65 [protein=UL32] [protein_id=ABV71562.1] [location=complement(72668..75817)] [gbkey=CDS]	>lcl|EF999921.1_prot_ABV71562.1_65 [protein=UL32] [protein_id=ABV71562.1] [location=complement(72668..75817)] [gbkey=CDS]	1012	1040
TVAFDLSSPQKSGTGPQPGSAGMGGAK	>lcl|EF999921.1_prot_ABV71562.1_65 [protein=UL32] [protein_id=ABV71562.1] [location=complement(72668..75817)] [gbkey=CDS]	NMFCVKPLDLNLDR	>lcl|EF999921.1_prot_ABV71562.1_65 [protein=UL32] [protein_id=ABV71562.1] [location=complement(72668..75817)] [gbkey=CDS]	>lcl|EF999921.1_prot_ABV71562.1_65 [protein=UL32] [protein_id=ABV71562.1] [location=complement(72668..75817)] [gbkey=CDS]->lcl|EF999921.1_prot_ABV71562.1_65 [protein=UL32] [protein_id=ABV71562.1] [location=complement(72668..75817)] [gbkey=CDS]	UL32	UL32	>lcl|EF999921.1_prot_ABV71562.1_65 [protein=UL32] [protein_id=ABV71562.1] [location=complement(72668..75817)] [gbkey=CDS]	>lcl|EF999921.1_prot_ABV71562.1_65 [protein=UL32] [protein_id=ABV71562.1] [location=complement(72668..75817)] [gbkey=CDS]	1012	182
TVAFDLSSPQKSGTGPQPGSAGMGGAK	>lcl|EF999921.1_prot_ABV71562.1_65 [protein=UL32] [protein_id=ABV71562.1] [location=complement(72668..75817)] [gbkey=CDS]	LLVKELR	>lcl|EF999921.1_prot_ABV71562.1_65 [protein=UL32] [protein_id=ABV71562.1] [location=complement(72668..75817)] [gbkey=CDS]	>lcl|EF999921.1_prot_ABV71562.1_65 [protein=UL32] [protein_id=ABV71562.1] [location=complement(72668..75817)] [gbkey=CDS]->lcl|EF999921.1_prot_ABV71562.1_65 [protein=UL32] [protein_id=ABV71562.1] [location=complement(72668..75817)] [gbkey=CDS]	UL32	UL32	>lcl|EF999921.1_prot_ABV71562.1_65 [protein=UL32] [protein_id=ABV71562.1] [location=complement(72668..75817)] [gbkey=CDS]	>lcl|EF999921.1_prot_ABV71562.1_65 [protein=UL32] [protein_id=ABV71562.1] [location=complement(72668..75817)] [gbkey=CDS]	1012	237
TVAFDLSSPQKSGTGPQPGSAGMoGGAK	>lcl|EF999921.1_prot_ABV71562.1_65 [protein=UL32] [protein_id=ABV71562.1] [location=complement(72668..75817)] [gbkey=CDS]	SAAVGYYDEEEKRR	>lcl|EF999921.1_prot_ABV71562.1_65 [protein=UL32] [protein_id=ABV71562.1] [location=complement(72668..75817)] [gbkey=CDS]	>lcl|EF999921.1_prot_ABV71562.1_65 [protein=UL32] [protein_id=ABV71562.1] [location=complement(72668..75817)] [gbkey=CDS]->lcl|EF999921.1_prot_ABV71562.1_65 [protein=UL32] [protein_id=ABV71562.1] [location=complement(72668..75817)] [gbkey=CDS]	UL32	UL32	>lcl|EF999921.1_prot_ABV71562.1_65 [protein=UL32] [protein_id=ABV71562.1] [location=complement(72668..75817)] [gbkey=CDS]	>lcl|EF999921.1_prot_ABV71562.1_65 [protein=UL32] [protein_id=ABV71562.1] [location=complement(72668..75817)] [gbkey=CDS]	1012	373
TVAFDLSSPQKSGTGPQPGSAGMGGAK	>lcl|EF999921.1_prot_ABV71562.1_65 [protein=UL32] [protein_id=ABV71562.1] [location=complement(72668..75817)] [gbkey=CDS]	QQLKAWEER	>lcl|EF999921.1_prot_ABV71562.1_65 [protein=UL32] [protein_id=ABV71562.1] [location=complement(72668..75817)] [gbkey=CDS]	>lcl|EF999921.1_prot_ABV71562.1_65 [protein=UL32] [protein_id=ABV71562.1] [location=complement(72668..75817)] [gbkey=CDS]->lcl|EF999921.1_prot_ABV71562.1_65 [protein=UL32] [protein_id=ABV71562.1] [location=complement(72668..75817)] [gbkey=CDS]	UL32	UL32	>lcl|EF999921.1_prot_ABV71562.1_65 [protein=UL32] [protein_id=ABV71562.1] [location=complement(72668..75817)] [gbkey=CDS]	>lcl|EF999921.1_prot_ABV71562.1_65 [protein=UL32] [protein_id=ABV71562.1] [location=complement(72668..75817)] [gbkey=CDS]	1012	394
TVAFDLSSPQKSGTGPQPGSAGMoGGAK	>lcl|EF999921.1_prot_ABV71562.1_65 [protein=UL32] [protein_id=ABV71562.1] [location=complement(72668..75817)] [gbkey=CDS]	NIFTPIKK	>lcl|EF999921.1_prot_ABV71562.1_65 [protein=UL32] [protein_id=ABV71562.1] [location=complement(72668..75817)] [gbkey=CDS]	>lcl|EF999921.1_prot_ABV71562.1_65 [protein=UL32] [protein_id=ABV71562.1] [location=complement(72668..75817)] [gbkey=CDS]->lcl|EF999921.1_prot_ABV71562.1_65 [protein=UL32] [protein_id=ABV71562.1] [location=complement(72668..75817)] [gbkey=CDS]	UL32	UL32	>lcl|EF999921.1_prot_ABV71562.1_65 [protein=UL32] [protein_id=ABV71562.1] [location=complement(72668..75817)] [gbkey=CDS]	>lcl|EF999921.1_prot_ABV71562.1_65 [protein=UL32] [protein_id=ABV71562.1] [location=complement(72668..75817)] [gbkey=CDS]	1012	447
TVAFDLSSPQKSGTGPQPGSAGMGGAK	>lcl|EF999921.1_prot_ABV71562.1_65 [protein=UL32] [protein_id=ABV71562.1] [location=complement(72668..75817)] [gbkey=CDS]	HAAFSLVSPQVTKASPGR	>lcl|EF999921.1_prot_ABV71562.1_65 [protein=UL32] [protein_id=ABV71562.1] [location=complement(72668..75817)] [gbkey=CDS]	>lcl|EF999921.1_prot_ABV71562.1_65 [protein=UL32] [protein_id=ABV71562.1] [location=complement(72668..75817)] [gbkey=CDS]->lcl|EF999921.1_prot_ABV71562.1_65 [protein=UL32] [protein_id=ABV71562.1] [location=complement(72668..75817)] [gbkey=CDS]	UL32	UL32	>lcl|EF999921.1_prot_ABV71562.1_65 [protein=UL32] [protein_id=ABV71562.1] [location=complement(72668..75817)] [gbkey=CDS]	>lcl|EF999921.1_prot_ABV71562.1_65 [protein=UL32] [protein_id=ABV71562.1] [location=complement(72668..75817)] [gbkey=CDS]	1012	503
TVAFDLSSPQKSGTGPQPGSAGMGGAK	>lcl|EF999921.1_prot_ABV71562.1_65 [protein=UL32] [protein_id=ABV71562.1] [location=complement(72668..75817)] [gbkey=CDS]	AKLSSPMTTTSTSQK	>lcl|EF999921.1_prot_ABV71562.1_65 [protein=UL32] [protein_id=ABV71562.1] [location=complement(72668..75817)] [gbkey=CDS]	>lcl|EF999921.1_prot_ABV71562.1_65 [protein=UL32] [protein_id=ABV71562.1] [location=complement(72668..75817)] [gbkey=CDS]->lcl|EF999921.1_prot_ABV71562.1_65 [protein=UL32] [protein_id=ABV71562.1] [location=complement(72668..75817)] [gbkey=CDS]	UL32	UL32	>lcl|EF999921.1_prot_ABV71562.1_65 [protein=UL32] [protein_id=ABV71562.1] [location=complement(72668..75817)] [gbkey=CDS]	>lcl|EF999921.1_prot_ABV71562.1_65 [protein=UL32] [protein_id=ABV71562.1] [location=complement(72668..75817)] [gbkey=CDS]	1012	762
TVAFDLSSPQKSGTGPQPGSAGMoGGAK	>lcl|EF999921.1_prot_ABV71562.1_65 [protein=UL32] [protein_id=ABV71562.1] [location=complement(72668..75817)] [gbkey=CDS]	LSSPMoTTTSTSQKPVLGKR	>lcl|EF999921.1_prot_ABV71562.1_65 [protein=UL32] [protein_id=ABV71562.1] [location=complement(72668..75817)] [gbkey=CDS]	>lcl|EF999921.1_prot_ABV71562.1_65 [protein=UL32] [protein_id=ABV71562.1] [location=complement(72668..75817)] [gbkey=CDS]->lcl|EF999921.1_prot_ABV71562.1_65 [protein=UL32] [protein_id=ABV71562.1] [location=complement(72668..75817)] [gbkey=CDS]	UL32	UL32	>lcl|EF999921.1_prot_ABV71562.1_65 [protein=UL32] [protein_id=ABV71562.1] [location=complement(72668..75817)] [gbkey=CDS]	>lcl|EF999921.1_prot_ABV71562.1_65 [protein=UL32] [protein_id=ABV71562.1] [location=complement(72668..75817)] [gbkey=CDS]	1012	780
TVAFDLSSPQKSGTGPQPGSAGMoGGAK	>lcl|EF999921.1_prot_ABV71562.1_65 [protein=UL32] [protein_id=ABV71562.1] [location=complement(72668..75817)] [gbkey=CDS]	SAPPSPVKGR	>lcl|EF999921.1_prot_ABV71562.1_65 [protein=UL32] [protein_id=ABV71562.1] [location=complement(72668..75817)] [gbkey=CDS]	>lcl|EF999921.1_prot_ABV71562.1_65 [protein=UL32] [protein_id=ABV71562.1] [location=complement(72668..75817)] [gbkey=CDS]->lcl|EF999921.1_prot_ABV71562.1_65 [protein=UL32] [protein_id=ABV71562.1] [location=complement(72668..75817)] [gbkey=CDS]	UL32	UL32	>lcl|EF999921.1_prot_ABV71562.1_65 [protein=UL32] [protein_id=ABV71562.1] [location=complement(72668..75817)] [gbkey=CDS]	>lcl|EF999921.1_prot_ABV71562.1_65 [protein=UL32] [protein_id=ABV71562.1] [location=complement(72668..75817)] [gbkey=CDS]	1012	891
TVAFDLSSPQKSGTGPQPGSAGMGGAK	>lcl|EF999921.1_prot_ABV71562.1_65 [protein=UL32] [protein_id=ABV71562.1] [location=complement(72668..75817)] [gbkey=CDS]	VGVVPSLKPTLGGK	>lcl|EF999921.1_prot_ABV71562.1_65 [protein=UL32] [protein_id=ABV71562.1] [location=complement(72668..75817)] [gbkey=CDS]	>lcl|EF999921.1_prot_ABV71562.1_65 [protein=UL32] [protein_id=ABV71562.1] [location=complement(72668..75817)] [gbkey=CDS]->lcl|EF999921.1_prot_ABV71562.1_65 [protein=UL32] [protein_id=ABV71562.1] [location=complement(72668..75817)] [gbkey=CDS]	UL32	UL32	>lcl|EF999921.1_prot_ABV71562.1_65 [protein=UL32] [protein_id=ABV71562.1] [location=complement(72668..75817)] [gbkey=CDS]	>lcl|EF999921.1_prot_ABV71562.1_65 [protein=UL32] [protein_id=ABV71562.1] [location=complement(72668..75817)] [gbkey=CDS]	1012	904
TVAFDLSSPQKSGTGPQPGSAGMoGGAK	>lcl|EF999921.1_prot_ABV71562.1_65 [protein=UL32] [protein_id=ABV71562.1] [location=complement(72668..75817)] [gbkey=CDS]	VGVVPSLKPTLGGKAVVGRPPSVPVSGSAPGR	>lcl|EF999921.1_prot_ABV71562.1_65 [protein=UL32] [protein_id=ABV71562.1] [location=complement(72668..75817)] [gbkey=CDS]	>lcl|EF999921.1_prot_ABV71562.1_65 [protein=UL32] [protein_id=ABV71562.1] [location=complement(72668..75817)] [gbkey=CDS]->lcl|EF999921.1_prot_ABV71562.1_65 [protein=UL32] [protein_id=ABV71562.1] [location=complement(72668..75817)] [gbkey=CDS]	UL32	UL32	>lcl|EF999921.1_prot_ABV71562.1_65 [protein=UL32] [protein_id=ABV71562.1] [location=complement(72668..75817)] [gbkey=CDS]	>lcl|EF999921.1_prot_ABV71562.1_65 [protein=UL32] [protein_id=ABV71562.1] [location=complement(72668..75817)] [gbkey=CDS]	1012	910
TVAFDLSSPQKSGTGPQPGSAGMGGAK	>lcl|EF999921.1_prot_ABV71562.1_65 [protein=UL32] [protein_id=ABV71562.1] [location=complement(72668..75817)] [gbkey=CDS]	SSVSNAPPVASPSILKPGASAALQSR	>lcl|EF999921.1_prot_ABV71562.1_65 [protein=UL32] [protein_id=ABV71562.1] [location=complement(72668..75817)] [gbkey=CDS]	>lcl|EF999921.1_prot_ABV71562.1_65 [protein=UL32] [protein_id=ABV71562.1] [location=complement(72668..75817)] [gbkey=CDS]->lcl|EF999921.1_prot_ABV71562.1_65 [protein=UL32] [protein_id=ABV71562.1] [location=complement(72668..75817)] [gbkey=CDS]	UL32	UL32	>lcl|EF999921.1_prot_ABV71562.1_65 [protein=UL32] [protein_id=ABV71562.1] [location=complement(72668..75817)] [gbkey=CDS]	>lcl|EF999921.1_prot_ABV71562.1_65 [protein=UL32] [protein_id=ABV71562.1] [location=complement(72668..75817)] [gbkey=CDS]	1012	972
TVAFDLSSPQKSGTGPQPGSAGMGGAK	>lcl|EF999921.1_prot_ABV71562.1_65 [protein=UL32] [protein_id=ABV71562.1] [location=complement(72668..75817)] [gbkey=CDS]	STGTAAVGSPVKSTTGMK	>lcl|EF999921.1_prot_ABV71562.1_65 [protein=UL32] [protein_id=ABV71562.1] [location=complement(72668..75817)] [gbkey=CDS]	>lcl|EF999921.1_prot_ABV71562.1_65 [protein=UL32] [protein_id=ABV71562.1] [location=complement(72668..75817)] [gbkey=CDS]->lcl|EF999921.1_prot_ABV71562.1_65 [protein=UL32] [protein_id=ABV71562.1] [location=complement(72668..75817)] [gbkey=CDS]	UL32	UL32	>lcl|EF999921.1_prot_ABV71562.1_65 [protein=UL32] [protein_id=ABV71562.1] [location=complement(72668..75817)] [gbkey=CDS]	>lcl|EF999921.1_prot_ABV71562.1_65 [protein=UL32] [protein_id=ABV71562.1] [location=complement(72668..75817)] [gbkey=CDS]	1012	995
SGTGPQPGSAGMGGAKTPSDAVQNILQK	>lcl|EF999921.1_prot_ABV71562.1_65 [protein=UL32] [protein_id=ABV71562.1] [location=complement(72668..75817)] [gbkey=CDS]	TPSDAVQNILQKIEK	>lcl|EF999921.1_prot_ABV71562.1_65 [protein=UL32] [protein_id=ABV71562.1] [location=complement(72668..75817)] [gbkey=CDS]	>lcl|EF999921.1_prot_ABV71562.1_65 [protein=UL32] [protein_id=ABV71562.1] [location=complement(72668..75817)] [gbkey=CDS]->lcl|EF999921.1_prot_ABV71562.1_65 [protein=UL32] [protein_id=ABV71562.1] [location=complement(72668..75817)] [gbkey=CDS]	UL32	UL32	>lcl|EF999921.1_prot_ABV71562.1_65 [protein=UL32] [protein_id=ABV71562.1] [location=complement(72668..75817)] [gbkey=CDS]	>lcl|EF999921.1_prot_ABV71562.1_65 [protein=UL32] [protein_id=ABV71562.1] [location=complement(72668..75817)] [gbkey=CDS]	1028	1040
SGTGPQPGSAGMGGAKTPSDAVQNILQK	>lcl|EF999921.1_prot_ABV71562.1_65 [protein=UL32] [protein_id=ABV71562.1] [location=complement(72668..75817)] [gbkey=CDS]	SAAVGYYDEEEKRR	>lcl|EF999921.1_prot_ABV71562.1_65 [protein=UL32] [protein_id=ABV71562.1] [location=complement(72668..75817)] [gbkey=CDS]	>lcl|EF999921.1_prot_ABV71562.1_65 [protein=UL32] [protein_id=ABV71562.1] [location=complement(72668..75817)] [gbkey=CDS]->lcl|EF999921.1_prot_ABV71562.1_65 [protein=UL32] [protein_id=ABV71562.1] [location=complement(72668..75817)] [gbkey=CDS]	UL32	UL32	>lcl|EF999921.1_prot_ABV71562.1_65 [protein=UL32] [protein_id=ABV71562.1] [location=complement(72668..75817)] [gbkey=CDS]	>lcl|EF999921.1_prot_ABV71562.1_65 [protein=UL32] [protein_id=ABV71562.1] [location=complement(72668..75817)] [gbkey=CDS]	1028	373
SGTGPQPGSAGMGGAKTPSDAVQNILQK	>lcl|EF999921.1_prot_ABV71562.1_65 [protein=UL32] [protein_id=ABV71562.1] [location=complement(72668..75817)] [gbkey=CDS]	KPGTSGK	>lcl|EF999921.1_prot_ABV71562.1_65 [protein=UL32] [protein_id=ABV71562.1] [location=complement(72668..75817)] [gbkey=CDS]	>lcl|EF999921.1_prot_ABV71562.1_65 [protein=UL32] [protein_id=ABV71562.1] [location=complement(72668..75817)] [gbkey=CDS]->lcl|EF999921.1_prot_ABV71562.1_65 [protein=UL32] [protein_id=ABV71562.1] [location=complement(72668..75817)] [gbkey=CDS]	UL32	UL32	>lcl|EF999921.1_prot_ABV71562.1_65 [protein=UL32] [protein_id=ABV71562.1] [location=complement(72668..75817)] [gbkey=CDS]	>lcl|EF999921.1_prot_ABV71562.1_65 [protein=UL32] [protein_id=ABV71562.1] [location=complement(72668..75817)] [gbkey=CDS]	1028	448
SGTGPQPGSAGMGGAKTPSDAVQNILQK	>lcl|EF999921.1_prot_ABV71562.1_65 [protein=UL32] [protein_id=ABV71562.1] [location=complement(72668..75817)] [gbkey=CDS]	HAAFSLVSPQVTKASPGR	>lcl|EF999921.1_prot_ABV71562.1_65 [protein=UL32] [protein_id=ABV71562.1] [location=complement(72668..75817)] [gbkey=CDS]	>lcl|EF999921.1_prot_ABV71562.1_65 [protein=UL32] [protein_id=ABV71562.1] [location=complement(72668..75817)] [gbkey=CDS]->lcl|EF999921.1_prot_ABV71562.1_65 [protein=UL32] [protein_id=ABV71562.1] [location=complement(72668..75817)] [gbkey=CDS]	UL32	UL32	>lcl|EF999921.1_prot_ABV71562.1_65 [protein=UL32] [protein_id=ABV71562.1] [location=complement(72668..75817)] [gbkey=CDS]	>lcl|EF999921.1_prot_ABV71562.1_65 [protein=UL32] [protein_id=ABV71562.1] [location=complement(72668..75817)] [gbkey=CDS]	1028	503
SGTGPQPGSAGMoGGAKTPSDAVQNILQK	>lcl|EF999921.1_prot_ABV71562.1_65 [protein=UL32] [protein_id=ABV71562.1] [location=complement(72668..75817)] [gbkey=CDS]	VGVVPSLKPTLGGKAVVGRPPSVPVSGSAPGR	>lcl|EF999921.1_prot_ABV71562.1_65 [protein=UL32] [protein_id=ABV71562.1] [location=complement(72668..75817)] [gbkey=CDS]	>lcl|EF999921.1_prot_ABV71562.1_65 [protein=UL32] [protein_id=ABV71562.1] [location=complement(72668..75817)] [gbkey=CDS]->lcl|EF999921.1_prot_ABV71562.1_65 [protein=UL32] [protein_id=ABV71562.1] [location=complement(72668..75817)] [gbkey=CDS]	UL32	UL32	>lcl|EF999921.1_prot_ABV71562.1_65 [protein=UL32] [protein_id=ABV71562.1] [location=complement(72668..75817)] [gbkey=CDS]	>lcl|EF999921.1_prot_ABV71562.1_65 [protein=UL32] [protein_id=ABV71562.1] [location=complement(72668..75817)] [gbkey=CDS]	1028	904
SGTGPQPGSAGMoGGAKTPSDAVQNILQK	>lcl|EF999921.1_prot_ABV71562.1_65 [protein=UL32] [protein_id=ABV71562.1] [location=complement(72668..75817)] [gbkey=CDS]	VGVVPSLKPTLGGKAVVGRPPSVPVSGSAPGR	>lcl|EF999921.1_prot_ABV71562.1_65 [protein=UL32] [protein_id=ABV71562.1] [location=complement(72668..75817)] [gbkey=CDS]	>lcl|EF999921.1_prot_ABV71562.1_65 [protein=UL32] [protein_id=ABV71562.1] [location=complement(72668..75817)] [gbkey=CDS]->lcl|EF999921.1_prot_ABV71562.1_65 [protein=UL32] [protein_id=ABV71562.1] [location=complement(72668..75817)] [gbkey=CDS]	UL32	UL32	>lcl|EF999921.1_prot_ABV71562.1_65 [protein=UL32] [protein_id=ABV71562.1] [location=complement(72668..75817)] [gbkey=CDS]	>lcl|EF999921.1_prot_ABV71562.1_65 [protein=UL32] [protein_id=ABV71562.1] [location=complement(72668..75817)] [gbkey=CDS]	1028	910
SGTGPQPGSAGMGGAKTPSDAVQNILQK	>lcl|EF999921.1_prot_ABV71562.1_65 [protein=UL32] [protein_id=ABV71562.1] [location=complement(72668..75817)] [gbkey=CDS]	STGTAAVGSPVKSTTGMK	>lcl|EF999921.1_prot_ABV71562.1_65 [protein=UL32] [protein_id=ABV71562.1] [location=complement(72668..75817)] [gbkey=CDS]	>lcl|EF999921.1_prot_ABV71562.1_65 [protein=UL32] [protein_id=ABV71562.1] [location=complement(72668..75817)] [gbkey=CDS]->lcl|EF999921.1_prot_ABV71562.1_65 [protein=UL32] [protein_id=ABV71562.1] [location=complement(72668..75817)] [gbkey=CDS]	UL32	UL32	>lcl|EF999921.1_prot_ABV71562.1_65 [protein=UL32] [protein_id=ABV71562.1] [location=complement(72668..75817)] [gbkey=CDS]	>lcl|EF999921.1_prot_ABV71562.1_65 [protein=UL32] [protein_id=ABV71562.1] [location=complement(72668..75817)] [gbkey=CDS]	1028	995
TPSDAVQNILQKIEK	>lcl|EF999921.1_prot_ABV71562.1_65 [protein=UL32] [protein_id=ABV71562.1] [location=complement(72668..75817)] [gbkey=CDS]	TPSDAVQNILQKIEK	>lcl|EF999921.1_prot_ABV71562.1_65 [protein=UL32] [protein_id=ABV71562.1] [location=complement(72668..75817)] [gbkey=CDS]	>lcl|EF999921.1_prot_ABV71562.1_65 [protein=UL32] [protein_id=ABV71562.1] [location=complement(72668..75817)] [gbkey=CDS]->lcl|EF999921.1_prot_ABV71562.1_65 [protein=UL32] [protein_id=ABV71562.1] [location=complement(72668..75817)] [gbkey=CDS]	UL32	UL32	>lcl|EF999921.1_prot_ABV71562.1_65 [protein=UL32] [protein_id=ABV71562.1] [location=complement(72668..75817)] [gbkey=CDS]	>lcl|EF999921.1_prot_ABV71562.1_65 [protein=UL32] [protein_id=ABV71562.1] [location=complement(72668..75817)] [gbkey=CDS]	1040	1040
TPSDAVQNILQKIEK	>lcl|EF999921.1_prot_ABV71562.1_65 [protein=UL32] [protein_id=ABV71562.1] [location=complement(72668..75817)] [gbkey=CDS]	IKKTEE	>lcl|EF999921.1_prot_ABV71562.1_65 [protein=UL32] [protein_id=ABV71562.1] [location=complement(72668..75817)] [gbkey=CDS]	>lcl|EF999921.1_prot_ABV71562.1_65 [protein=UL32] [protein_id=ABV71562.1] [location=complement(72668..75817)] [gbkey=CDS]->lcl|EF999921.1_prot_ABV71562.1_65 [protein=UL32] [protein_id=ABV71562.1] [location=complement(72668..75817)] [gbkey=CDS]	UL32	UL32	>lcl|EF999921.1_prot_ABV71562.1_65 [protein=UL32] [protein_id=ABV71562.1] [location=complement(72668..75817)] [gbkey=CDS]	>lcl|EF999921.1_prot_ABV71562.1_65 [protein=UL32] [protein_id=ABV71562.1] [location=complement(72668..75817)] [gbkey=CDS]	1040	1046
TPSDAVQNILQKIEK	>lcl|EF999921.1_prot_ABV71562.1_65 [protein=UL32] [protein_id=ABV71562.1] [location=complement(72668..75817)] [gbkey=CDS]	NMoFCVKPLDLNLDR	>lcl|EF999921.1_prot_ABV71562.1_65 [protein=UL32] [protein_id=ABV71562.1] [location=complement(72668..75817)] [gbkey=CDS]	>lcl|EF999921.1_prot_ABV71562.1_65 [protein=UL32] [protein_id=ABV71562.1] [location=complement(72668..75817)] [gbkey=CDS]->lcl|EF999921.1_prot_ABV71562.1_65 [protein=UL32] [protein_id=ABV71562.1] [location=complement(72668..75817)] [gbkey=CDS]	UL32	UL32	>lcl|EF999921.1_prot_ABV71562.1_65 [protein=UL32] [protein_id=ABV71562.1] [location=complement(72668..75817)] [gbkey=CDS]	>lcl|EF999921.1_prot_ABV71562.1_65 [protein=UL32] [protein_id=ABV71562.1] [location=complement(72668..75817)] [gbkey=CDS]	1040	182
TPSDAVQNILQKIEK	>lcl|EF999921.1_prot_ABV71562.1_65 [protein=UL32] [protein_id=ABV71562.1] [location=complement(72668..75817)] [gbkey=CDS]	LLVKELR	>lcl|EF999921.1_prot_ABV71562.1_65 [protein=UL32] [protein_id=ABV71562.1] [location=complement(72668..75817)] [gbkey=CDS]	>lcl|EF999921.1_prot_ABV71562.1_65 [protein=UL32] [protein_id=ABV71562.1] [location=complement(72668..75817)] [gbkey=CDS]->lcl|EF999921.1_prot_ABV71562.1_65 [protein=UL32] [protein_id=ABV71562.1] [location=complement(72668..75817)] [gbkey=CDS]	UL32	UL32	>lcl|EF999921.1_prot_ABV71562.1_65 [protein=UL32] [protein_id=ABV71562.1] [location=complement(72668..75817)] [gbkey=CDS]	>lcl|EF999921.1_prot_ABV71562.1_65 [protein=UL32] [protein_id=ABV71562.1] [location=complement(72668..75817)] [gbkey=CDS]	1040	237
TPSDAVQNILQKIEK	>lcl|EF999921.1_prot_ABV71562.1_65 [protein=UL32] [protein_id=ABV71562.1] [location=complement(72668..75817)] [gbkey=CDS]	HLTQKPDVDLEAHPK	>lcl|EF999921.1_prot_ABV71562.1_65 [protein=UL32] [protein_id=ABV71562.1] [location=complement(72668..75817)] [gbkey=CDS]	>lcl|EF999921.1_prot_ABV71562.1_65 [protein=UL32] [protein_id=ABV71562.1] [location=complement(72668..75817)] [gbkey=CDS]->lcl|EF999921.1_prot_ABV71562.1_65 [protein=UL32] [protein_id=ABV71562.1] [location=complement(72668..75817)] [gbkey=CDS]	UL32	UL32	>lcl|EF999921.1_prot_ABV71562.1_65 [protein=UL32] [protein_id=ABV71562.1] [location=complement(72668..75817)] [gbkey=CDS]	>lcl|EF999921.1_prot_ABV71562.1_65 [protein=UL32] [protein_id=ABV71562.1] [location=complement(72668..75817)] [gbkey=CDS]	1040	26
TPSDAVQNILQKIEK	>lcl|EF999921.1_prot_ABV71562.1_65 [protein=UL32] [protein_id=ABV71562.1] [location=complement(72668..75817)] [gbkey=CDS]	GHKPFR	>lcl|EF999921.1_prot_ABV71562.1_65 [protein=UL32] [protein_id=ABV71562.1] [location=complement(72668..75817)] [gbkey=CDS]	>lcl|EF999921.1_prot_ABV71562.1_65 [protein=UL32] [protein_id=ABV71562.1] [location=complement(72668..75817)] [gbkey=CDS]->lcl|EF999921.1_prot_ABV71562.1_65 [protein=UL32] [protein_id=ABV71562.1] [location=complement(72668..75817)] [gbkey=CDS]	UL32	UL32	>lcl|EF999921.1_prot_ABV71562.1_65 [protein=UL32] [protein_id=ABV71562.1] [location=complement(72668..75817)] [gbkey=CDS]	>lcl|EF999921.1_prot_ABV71562.1_65 [protein=UL32] [protein_id=ABV71562.1] [location=complement(72668..75817)] [gbkey=CDS]	1040	341
TPSDAVQNILQKIEK	>lcl|EF999921.1_prot_ABV71562.1_65 [protein=UL32] [protein_id=ABV71562.1] [location=complement(72668..75817)] [gbkey=CDS]	SAAVGYYDEEEKR	>lcl|EF999921.1_prot_ABV71562.1_65 [protein=UL32] [protein_id=ABV71562.1] [location=complement(72668..75817)] [gbkey=CDS]	>lcl|EF999921.1_prot_ABV71562.1_65 [protein=UL32] [protein_id=ABV71562.1] [location=complement(72668..75817)] [gbkey=CDS]->lcl|EF999921.1_prot_ABV71562.1_65 [protein=UL32] [protein_id=ABV71562.1] [location=complement(72668..75817)] [gbkey=CDS]	UL32	UL32	>lcl|EF999921.1_prot_ABV71562.1_65 [protein=UL32] [protein_id=ABV71562.1] [location=complement(72668..75817)] [gbkey=CDS]	>lcl|EF999921.1_prot_ABV71562.1_65 [protein=UL32] [protein_id=ABV71562.1] [location=complement(72668..75817)] [gbkey=CDS]	1040	373
TPSDAVQNILQKIEK	>lcl|EF999921.1_prot_ABV71562.1_65 [protein=UL32] [protein_id=ABV71562.1] [location=complement(72668..75817)] [gbkey=CDS]	QQLKAWEER	>lcl|EF999921.1_prot_ABV71562.1_65 [protein=UL32] [protein_id=ABV71562.1] [location=complement(72668..75817)] [gbkey=CDS]	>lcl|EF999921.1_prot_ABV71562.1_65 [protein=UL32] [protein_id=ABV71562.1] [location=complement(72668..75817)] [gbkey=CDS]->lcl|EF999921.1_prot_ABV71562.1_65 [protein=UL32] [protein_id=ABV71562.1] [location=complement(72668..75817)] [gbkey=CDS]	UL32	UL32	>lcl|EF999921.1_prot_ABV71562.1_65 [protein=UL32] [protein_id=ABV71562.1] [location=complement(72668..75817)] [gbkey=CDS]	>lcl|EF999921.1_prot_ABV71562.1_65 [protein=UL32] [protein_id=ABV71562.1] [location=complement(72668..75817)] [gbkey=CDS]	1040	394
TPSDAVQNILQKIEK	>lcl|EF999921.1_prot_ABV71562.1_65 [protein=UL32] [protein_id=ABV71562.1] [location=complement(72668..75817)] [gbkey=CDS]	NIFTPIKK	>lcl|EF999921.1_prot_ABV71562.1_65 [protein=UL32] [protein_id=ABV71562.1] [location=complement(72668..75817)] [gbkey=CDS]	>lcl|EF999921.1_prot_ABV71562.1_65 [protein=UL32] [protein_id=ABV71562.1] [location=complement(72668..75817)] [gbkey=CDS]->lcl|EF999921.1_prot_ABV71562.1_65 [protein=UL32] [protein_id=ABV71562.1] [location=complement(72668..75817)] [gbkey=CDS]	UL32	UL32	>lcl|EF999921.1_prot_ABV71562.1_65 [protein=UL32] [protein_id=ABV71562.1] [location=complement(72668..75817)] [gbkey=CDS]	>lcl|EF999921.1_prot_ABV71562.1_65 [protein=UL32] [protein_id=ABV71562.1] [location=complement(72668..75817)] [gbkey=CDS]	1040	447
TPSDAVQNILQKIEK	>lcl|EF999921.1_prot_ABV71562.1_65 [protein=UL32] [protein_id=ABV71562.1] [location=complement(72668..75817)] [gbkey=CDS]	HAAFSLVSPQVTKASPGR	>lcl|EF999921.1_prot_ABV71562.1_65 [protein=UL32] [protein_id=ABV71562.1] [location=complement(72668..75817)] [gbkey=CDS]	>lcl|EF999921.1_prot_ABV71562.1_65 [protein=UL32] [protein_id=ABV71562.1] [location=complement(72668..75817)] [gbkey=CDS]->lcl|EF999921.1_prot_ABV71562.1_65 [protein=UL32] [protein_id=ABV71562.1] [location=complement(72668..75817)] [gbkey=CDS]	UL32	UL32	>lcl|EF999921.1_prot_ABV71562.1_65 [protein=UL32] [protein_id=ABV71562.1] [location=complement(72668..75817)] [gbkey=CDS]	>lcl|EF999921.1_prot_ABV71562.1_65 [protein=UL32] [protein_id=ABV71562.1] [location=complement(72668..75817)] [gbkey=CDS]	1040	503
TPSDAVQNILQKIEK	>lcl|EF999921.1_prot_ABV71562.1_65 [protein=UL32] [protein_id=ABV71562.1] [location=complement(72668..75817)] [gbkey=CDS]	FTDTLVDITDTETSAKPPVTTAYK	>lcl|EF999921.1_prot_ABV71562.1_65 [protein=UL32] [protein_id=ABV71562.1] [location=complement(72668..75817)] [gbkey=CDS]	>lcl|EF999921.1_prot_ABV71562.1_65 [protein=UL32] [protein_id=ABV71562.1] [location=complement(72668..75817)] [gbkey=CDS]->lcl|EF999921.1_prot_ABV71562.1_65 [protein=UL32] [protein_id=ABV71562.1] [location=complement(72668..75817)] [gbkey=CDS]	UL32	UL32	>lcl|EF999921.1_prot_ABV71562.1_65 [protein=UL32] [protein_id=ABV71562.1] [location=complement(72668..75817)] [gbkey=CDS]	>lcl|EF999921.1_prot_ABV71562.1_65 [protein=UL32] [protein_id=ABV71562.1] [location=complement(72668..75817)] [gbkey=CDS]	1040	564
TPSDAVQNILQKIEK	>lcl|EF999921.1_prot_ABV71562.1_65 [protein=UL32] [protein_id=ABV71562.1] [location=complement(72668..75817)] [gbkey=CDS]	AKLSSPMTTTSTSQKPVLGK	>lcl|EF999921.1_prot_ABV71562.1_65 [protein=UL32] [protein_id=ABV71562.1] [location=complement(72668..75817)] [gbkey=CDS]	>lcl|EF999921.1_prot_ABV71562.1_65 [protein=UL32] [protein_id=ABV71562.1] [location=complement(72668..75817)] [gbkey=CDS]->lcl|EF999921.1_prot_ABV71562.1_65 [protein=UL32] [protein_id=ABV71562.1] [location=complement(72668..75817)] [gbkey=CDS]	UL32	UL32	>lcl|EF999921.1_prot_ABV71562.1_65 [protein=UL32] [protein_id=ABV71562.1] [location=complement(72668..75817)] [gbkey=CDS]	>lcl|EF999921.1_prot_ABV71562.1_65 [protein=UL32] [protein_id=ABV71562.1] [location=complement(72668..75817)] [gbkey=CDS]	1040	762
TPSDAVQNILQKIEK	>lcl|EF999921.1_prot_ABV71562.1_65 [protein=UL32] [protein_id=ABV71562.1] [location=complement(72668..75817)] [gbkey=CDS]	LSSPMTTTSTSQKPVLGK	>lcl|EF999921.1_prot_ABV71562.1_65 [protein=UL32] [protein_id=ABV71562.1] [location=complement(72668..75817)] [gbkey=CDS]	>lcl|EF999921.1_prot_ABV71562.1_65 [protein=UL32] [protein_id=ABV71562.1] [location=complement(72668..75817)] [gbkey=CDS]->lcl|EF999921.1_prot_ABV71562.1_65 [protein=UL32] [protein_id=ABV71562.1] [location=complement(72668..75817)] [gbkey=CDS]	UL32	UL32	>lcl|EF999921.1_prot_ABV71562.1_65 [protein=UL32] [protein_id=ABV71562.1] [location=complement(72668..75817)] [gbkey=CDS]	>lcl|EF999921.1_prot_ABV71562.1_65 [protein=UL32] [protein_id=ABV71562.1] [location=complement(72668..75817)] [gbkey=CDS]	1040	775
TPSDAVQNILQKIEK	>lcl|EF999921.1_prot_ABV71562.1_65 [protein=UL32] [protein_id=ABV71562.1] [location=complement(72668..75817)] [gbkey=CDS]	LSSPMTTTSTSQKPVLGKR	>lcl|EF999921.1_prot_ABV71562.1_65 [protein=UL32] [protein_id=ABV71562.1] [location=complement(72668..75817)] [gbkey=CDS]	>lcl|EF999921.1_prot_ABV71562.1_65 [protein=UL32] [protein_id=ABV71562.1] [location=complement(72668..75817)] [gbkey=CDS]->lcl|EF999921.1_prot_ABV71562.1_65 [protein=UL32] [protein_id=ABV71562.1] [location=complement(72668..75817)] [gbkey=CDS]	UL32	UL32	>lcl|EF999921.1_prot_ABV71562.1_65 [protein=UL32] [protein_id=ABV71562.1] [location=complement(72668..75817)] [gbkey=CDS]	>lcl|EF999921.1_prot_ABV71562.1_65 [protein=UL32] [protein_id=ABV71562.1] [location=complement(72668..75817)] [gbkey=CDS]	1040	780
TPSDAVQNILQKIEK	>lcl|EF999921.1_prot_ABV71562.1_65 [protein=UL32] [protein_id=ABV71562.1] [location=complement(72668..75817)] [gbkey=CDS]	SAPPSPVKGR	>lcl|EF999921.1_prot_ABV71562.1_65 [protein=UL32] [protein_id=ABV71562.1] [location=complement(72668..75817)] [gbkey=CDS]	>lcl|EF999921.1_prot_ABV71562.1_65 [protein=UL32] [protein_id=ABV71562.1] [location=complement(72668..75817)] [gbkey=CDS]->lcl|EF999921.1_prot_ABV71562.1_65 [protein=UL32] [protein_id=ABV71562.1] [location=complement(72668..75817)] [gbkey=CDS]	UL32	UL32	>lcl|EF999921.1_prot_ABV71562.1_65 [protein=UL32] [protein_id=ABV71562.1] [location=complement(72668..75817)] [gbkey=CDS]	>lcl|EF999921.1_prot_ABV71562.1_65 [protein=UL32] [protein_id=ABV71562.1] [location=complement(72668..75817)] [gbkey=CDS]	1040	891
TPSDAVQNILQKIEK	>lcl|EF999921.1_prot_ABV71562.1_65 [protein=UL32] [protein_id=ABV71562.1] [location=complement(72668..75817)] [gbkey=CDS]	VGVVPSLKPTLGGK	>lcl|EF999921.1_prot_ABV71562.1_65 [protein=UL32] [protein_id=ABV71562.1] [location=complement(72668..75817)] [gbkey=CDS]	>lcl|EF999921.1_prot_ABV71562.1_65 [protein=UL32] [protein_id=ABV71562.1] [location=complement(72668..75817)] [gbkey=CDS]->lcl|EF999921.1_prot_ABV71562.1_65 [protein=UL32] [protein_id=ABV71562.1] [location=complement(72668..75817)] [gbkey=CDS]	UL32	UL32	>lcl|EF999921.1_prot_ABV71562.1_65 [protein=UL32] [protein_id=ABV71562.1] [location=complement(72668..75817)] [gbkey=CDS]	>lcl|EF999921.1_prot_ABV71562.1_65 [protein=UL32] [protein_id=ABV71562.1] [location=complement(72668..75817)] [gbkey=CDS]	1040	904
TPSDAVQNILQKIEK	>lcl|EF999921.1_prot_ABV71562.1_65 [protein=UL32] [protein_id=ABV71562.1] [location=complement(72668..75817)] [gbkey=CDS]	PTLGGKAVVGRPPSVPVSGSAPGR	>lcl|EF999921.1_prot_ABV71562.1_65 [protein=UL32] [protein_id=ABV71562.1] [location=complement(72668..75817)] [gbkey=CDS]	>lcl|EF999921.1_prot_ABV71562.1_65 [protein=UL32] [protein_id=ABV71562.1] [location=complement(72668..75817)] [gbkey=CDS]->lcl|EF999921.1_prot_ABV71562.1_65 [protein=UL32] [protein_id=ABV71562.1] [location=complement(72668..75817)] [gbkey=CDS]	UL32	UL32	>lcl|EF999921.1_prot_ABV71562.1_65 [protein=UL32] [protein_id=ABV71562.1] [location=complement(72668..75817)] [gbkey=CDS]	>lcl|EF999921.1_prot_ABV71562.1_65 [protein=UL32] [protein_id=ABV71562.1] [location=complement(72668..75817)] [gbkey=CDS]	1040	910
TPSDAVQNILQKIEK	>lcl|EF999921.1_prot_ABV71562.1_65 [protein=UL32] [protein_id=ABV71562.1] [location=complement(72668..75817)] [gbkey=CDS]	SSVSNAPPVASPSILKPGASAALQSR	>lcl|EF999921.1_prot_ABV71562.1_65 [protein=UL32] [protein_id=ABV71562.1] [location=complement(72668..75817)] [gbkey=CDS]	>lcl|EF999921.1_prot_ABV71562.1_65 [protein=UL32] [protein_id=ABV71562.1] [location=complement(72668..75817)] [gbkey=CDS]->lcl|EF999921.1_prot_ABV71562.1_65 [protein=UL32] [protein_id=ABV71562.1] [location=complement(72668..75817)] [gbkey=CDS]	UL32	UL32	>lcl|EF999921.1_prot_ABV71562.1_65 [protein=UL32] [protein_id=ABV71562.1] [location=complement(72668..75817)] [gbkey=CDS]	>lcl|EF999921.1_prot_ABV71562.1_65 [protein=UL32] [protein_id=ABV71562.1] [location=complement(72668..75817)] [gbkey=CDS]	1040	972
TPSDAVQNILQKIEK	>lcl|EF999921.1_prot_ABV71562.1_65 [protein=UL32] [protein_id=ABV71562.1] [location=complement(72668..75817)] [gbkey=CDS]	STGTAAVGSPVKSTTGMK	>lcl|EF999921.1_prot_ABV71562.1_65 [protein=UL32] [protein_id=ABV71562.1] [location=complement(72668..75817)] [gbkey=CDS]	>lcl|EF999921.1_prot_ABV71562.1_65 [protein=UL32] [protein_id=ABV71562.1] [location=complement(72668..75817)] [gbkey=CDS]->lcl|EF999921.1_prot_ABV71562.1_65 [protein=UL32] [protein_id=ABV71562.1] [location=complement(72668..75817)] [gbkey=CDS]	UL32	UL32	>lcl|EF999921.1_prot_ABV71562.1_65 [protein=UL32] [protein_id=ABV71562.1] [location=complement(72668..75817)] [gbkey=CDS]	>lcl|EF999921.1_prot_ABV71562.1_65 [protein=UL32] [protein_id=ABV71562.1] [location=complement(72668..75817)] [gbkey=CDS]	1040	995
ETLVTAIGQTEPIAFVHLKDTEVQR	>lcl|EF999921.1_prot_ABV71562.1_65 [protein=UL32] [protein_id=ABV71562.1] [location=complement(72668..75817)] [gbkey=CDS]	QQLKAWEER	>lcl|EF999921.1_prot_ABV71562.1_65 [protein=UL32] [protein_id=ABV71562.1] [location=complement(72668..75817)] [gbkey=CDS]	>lcl|EF999921.1_prot_ABV71562.1_65 [protein=UL32] [protein_id=ABV71562.1] [location=complement(72668..75817)] [gbkey=CDS]->lcl|EF999921.1_prot_ABV71562.1_65 [protein=UL32] [protein_id=ABV71562.1] [location=complement(72668..75817)] [gbkey=CDS]	UL32	UL32	>lcl|EF999921.1_prot_ABV71562.1_65 [protein=UL32] [protein_id=ABV71562.1] [location=complement(72668..75817)] [gbkey=CDS]	>lcl|EF999921.1_prot_ABV71562.1_65 [protein=UL32] [protein_id=ABV71562.1] [location=complement(72668..75817)] [gbkey=CDS]	160	394
ETLVTAIGQTEPIAFVHLKDTEVQR	>lcl|EF999921.1_prot_ABV71562.1_65 [protein=UL32] [protein_id=ABV71562.1] [location=complement(72668..75817)] [gbkey=CDS]	NIFTPIKK	>lcl|EF999921.1_prot_ABV71562.1_65 [protein=UL32] [protein_id=ABV71562.1] [location=complement(72668..75817)] [gbkey=CDS]	>lcl|EF999921.1_prot_ABV71562.1_65 [protein=UL32] [protein_id=ABV71562.1] [location=complement(72668..75817)] [gbkey=CDS]->lcl|EF999921.1_prot_ABV71562.1_65 [protein=UL32] [protein_id=ABV71562.1] [location=complement(72668..75817)] [gbkey=CDS]	UL32	UL32	>lcl|EF999921.1_prot_ABV71562.1_65 [protein=UL32] [protein_id=ABV71562.1] [location=complement(72668..75817)] [gbkey=CDS]	>lcl|EF999921.1_prot_ABV71562.1_65 [protein=UL32] [protein_id=ABV71562.1] [location=complement(72668..75817)] [gbkey=CDS]	160	447
ETLVTAIGQTEPIAFVHLKDTEVQR	>lcl|EF999921.1_prot_ABV71562.1_65 [protein=UL32] [protein_id=ABV71562.1] [location=complement(72668..75817)] [gbkey=CDS]	AKLSSPMTTTSTSQK	>lcl|EF999921.1_prot_ABV71562.1_65 [protein=UL32] [protein_id=ABV71562.1] [location=complement(72668..75817)] [gbkey=CDS]	>lcl|EF999921.1_prot_ABV71562.1_65 [protein=UL32] [protein_id=ABV71562.1] [location=complement(72668..75817)] [gbkey=CDS]->lcl|EF999921.1_prot_ABV71562.1_65 [protein=UL32] [protein_id=ABV71562.1] [location=complement(72668..75817)] [gbkey=CDS]	UL32	UL32	>lcl|EF999921.1_prot_ABV71562.1_65 [protein=UL32] [protein_id=ABV71562.1] [location=complement(72668..75817)] [gbkey=CDS]	>lcl|EF999921.1_prot_ABV71562.1_65 [protein=UL32] [protein_id=ABV71562.1] [location=complement(72668..75817)] [gbkey=CDS]	160	762
NMoFCVKPLDLNLDR	>lcl|EF999921.1_prot_ABV71562.1_65 [protein=UL32] [protein_id=ABV71562.1] [location=complement(72668..75817)] [gbkey=CDS]	NMoFCVKPLDLNLDR	>lcl|EF999921.1_prot_ABV71562.1_65 [protein=UL32] [protein_id=ABV71562.1] [location=complement(72668..75817)] [gbkey=CDS]	>lcl|EF999921.1_prot_ABV71562.1_65 [protein=UL32] [protein_id=ABV71562.1] [location=complement(72668..75817)] [gbkey=CDS]->lcl|EF999921.1_prot_ABV71562.1_65 [protein=UL32] [protein_id=ABV71562.1] [location=complement(72668..75817)] [gbkey=CDS]	UL32	UL32	>lcl|EF999921.1_prot_ABV71562.1_65 [protein=UL32] [protein_id=ABV71562.1] [location=complement(72668..75817)] [gbkey=CDS]	>lcl|EF999921.1_prot_ABV71562.1_65 [protein=UL32] [protein_id=ABV71562.1] [location=complement(72668..75817)] [gbkey=CDS]	182	182
NMFCVKPLDLNLDR	>lcl|EF999921.1_prot_ABV71562.1_65 [protein=UL32] [protein_id=ABV71562.1] [location=complement(72668..75817)] [gbkey=CDS]	CKLLVK	>lcl|EF999921.1_prot_ABV71562.1_65 [protein=UL32] [protein_id=ABV71562.1] [location=complement(72668..75817)] [gbkey=CDS]	>lcl|EF999921.1_prot_ABV71562.1_65 [protein=UL32] [protein_id=ABV71562.1] [location=complement(72668..75817)] [gbkey=CDS]->lcl|EF999921.1_prot_ABV71562.1_65 [protein=UL32] [protein_id=ABV71562.1] [location=complement(72668..75817)] [gbkey=CDS]	UL32	UL32	>lcl|EF999921.1_prot_ABV71562.1_65 [protein=UL32] [protein_id=ABV71562.1] [location=complement(72668..75817)] [gbkey=CDS]	>lcl|EF999921.1_prot_ABV71562.1_65 [protein=UL32] [protein_id=ABV71562.1] [location=complement(72668..75817)] [gbkey=CDS]	182	233
NMFCVKPLDLNLDR	>lcl|EF999921.1_prot_ABV71562.1_65 [protein=UL32] [protein_id=ABV71562.1] [location=complement(72668..75817)] [gbkey=CDS]	LLVKELR	>lcl|EF999921.1_prot_ABV71562.1_65 [protein=UL32] [protein_id=ABV71562.1] [location=complement(72668..75817)] [gbkey=CDS]	>lcl|EF999921.1_prot_ABV71562.1_65 [protein=UL32] [protein_id=ABV71562.1] [location=complement(72668..75817)] [gbkey=CDS]->lcl|EF999921.1_prot_ABV71562.1_65 [protein=UL32] [protein_id=ABV71562.1] [location=complement(72668..75817)] [gbkey=CDS]	UL32	UL32	>lcl|EF999921.1_prot_ABV71562.1_65 [protein=UL32] [protein_id=ABV71562.1] [location=complement(72668..75817)] [gbkey=CDS]	>lcl|EF999921.1_prot_ABV71562.1_65 [protein=UL32] [protein_id=ABV71562.1] [location=complement(72668..75817)] [gbkey=CDS]	182	237
NMoFCVKPLDLNLDR	>lcl|EF999921.1_prot_ABV71562.1_65 [protein=UL32] [protein_id=ABV71562.1] [location=complement(72668..75817)] [gbkey=CDS]	HLTQKPDVDLEAHPK	>lcl|EF999921.1_prot_ABV71562.1_65 [protein=UL32] [protein_id=ABV71562.1] [location=complement(72668..75817)] [gbkey=CDS]	>lcl|EF999921.1_prot_ABV71562.1_65 [protein=UL32] [protein_id=ABV71562.1] [location=complement(72668..75817)] [gbkey=CDS]->lcl|EF999921.1_prot_ABV71562.1_65 [protein=UL32] [protein_id=ABV71562.1] [location=complement(72668..75817)] [gbkey=CDS]	UL32	UL32	>lcl|EF999921.1_prot_ABV71562.1_65 [protein=UL32] [protein_id=ABV71562.1] [location=complement(72668..75817)] [gbkey=CDS]	>lcl|EF999921.1_prot_ABV71562.1_65 [protein=UL32] [protein_id=ABV71562.1] [location=complement(72668..75817)] [gbkey=CDS]	182	26
NMoFCVKPLDLNLDR	>lcl|EF999921.1_prot_ABV71562.1_65 [protein=UL32] [protein_id=ABV71562.1] [location=complement(72668..75817)] [gbkey=CDS]	SAAVGYYDEEEKRR	>lcl|EF999921.1_prot_ABV71562.1_65 [protein=UL32] [protein_id=ABV71562.1] [location=complement(72668..75817)] [gbkey=CDS]	>lcl|EF999921.1_prot_ABV71562.1_65 [protein=UL32] [protein_id=ABV71562.1] [location=complement(72668..75817)] [gbkey=CDS]->lcl|EF999921.1_prot_ABV71562.1_65 [protein=UL32] [protein_id=ABV71562.1] [location=complement(72668..75817)] [gbkey=CDS]	UL32	UL32	>lcl|EF999921.1_prot_ABV71562.1_65 [protein=UL32] [protein_id=ABV71562.1] [location=complement(72668..75817)] [gbkey=CDS]	>lcl|EF999921.1_prot_ABV71562.1_65 [protein=UL32] [protein_id=ABV71562.1] [location=complement(72668..75817)] [gbkey=CDS]	182	373
NMoFCVKPLDLNLDR	>lcl|EF999921.1_prot_ABV71562.1_65 [protein=UL32] [protein_id=ABV71562.1] [location=complement(72668..75817)] [gbkey=CDS]	QQLKAWEER	>lcl|EF999921.1_prot_ABV71562.1_65 [protein=UL32] [protein_id=ABV71562.1] [location=complement(72668..75817)] [gbkey=CDS]	>lcl|EF999921.1_prot_ABV71562.1_65 [protein=UL32] [protein_id=ABV71562.1] [location=complement(72668..75817)] [gbkey=CDS]->lcl|EF999921.1_prot_ABV71562.1_65 [protein=UL32] [protein_id=ABV71562.1] [location=complement(72668..75817)] [gbkey=CDS]	UL32	UL32	>lcl|EF999921.1_prot_ABV71562.1_65 [protein=UL32] [protein_id=ABV71562.1] [location=complement(72668..75817)] [gbkey=CDS]	>lcl|EF999921.1_prot_ABV71562.1_65 [protein=UL32] [protein_id=ABV71562.1] [location=complement(72668..75817)] [gbkey=CDS]	182	394
NMoFCVKPLDLNLDR	>lcl|EF999921.1_prot_ABV71562.1_65 [protein=UL32] [protein_id=ABV71562.1] [location=complement(72668..75817)] [gbkey=CDS]	NIFTPIKK	>lcl|EF999921.1_prot_ABV71562.1_65 [protein=UL32] [protein_id=ABV71562.1] [location=complement(72668..75817)] [gbkey=CDS]	>lcl|EF999921.1_prot_ABV71562.1_65 [protein=UL32] [protein_id=ABV71562.1] [location=complement(72668..75817)] [gbkey=CDS]->lcl|EF999921.1_prot_ABV71562.1_65 [protein=UL32] [protein_id=ABV71562.1] [location=complement(72668..75817)] [gbkey=CDS]	UL32	UL32	>lcl|EF999921.1_prot_ABV71562.1_65 [protein=UL32] [protein_id=ABV71562.1] [location=complement(72668..75817)] [gbkey=CDS]	>lcl|EF999921.1_prot_ABV71562.1_65 [protein=UL32] [protein_id=ABV71562.1] [location=complement(72668..75817)] [gbkey=CDS]	182	447
NMoFCVKPLDLNLDR	>lcl|EF999921.1_prot_ABV71562.1_65 [protein=UL32] [protein_id=ABV71562.1] [location=complement(72668..75817)] [gbkey=CDS]	HAAFSLVSPQVTKASPGR	>lcl|EF999921.1_prot_ABV71562.1_65 [protein=UL32] [protein_id=ABV71562.1] [location=complement(72668..75817)] [gbkey=CDS]	>lcl|EF999921.1_prot_ABV71562.1_65 [protein=UL32] [protein_id=ABV71562.1] [location=complement(72668..75817)] [gbkey=CDS]->lcl|EF999921.1_prot_ABV71562.1_65 [protein=UL32] [protein_id=ABV71562.1] [location=complement(72668..75817)] [gbkey=CDS]	UL32	UL32	>lcl|EF999921.1_prot_ABV71562.1_65 [protein=UL32] [protein_id=ABV71562.1] [location=complement(72668..75817)] [gbkey=CDS]	>lcl|EF999921.1_prot_ABV71562.1_65 [protein=UL32] [protein_id=ABV71562.1] [location=complement(72668..75817)] [gbkey=CDS]	182	503
NMFCVKPLDLNLDR	>lcl|EF999921.1_prot_ABV71562.1_65 [protein=UL32] [protein_id=ABV71562.1] [location=complement(72668..75817)] [gbkey=CDS]	LSSPMTTTSTSQKPVLGK	>lcl|EF999921.1_prot_ABV71562.1_65 [protein=UL32] [protein_id=ABV71562.1] [location=complement(72668..75817)] [gbkey=CDS]	>lcl|EF999921.1_prot_ABV71562.1_65 [protein=UL32] [protein_id=ABV71562.1] [location=complement(72668..75817)] [gbkey=CDS]->lcl|EF999921.1_prot_ABV71562.1_65 [protein=UL32] [protein_id=ABV71562.1] [location=complement(72668..75817)] [gbkey=CDS]	UL32	UL32	>lcl|EF999921.1_prot_ABV71562.1_65 [protein=UL32] [protein_id=ABV71562.1] [location=complement(72668..75817)] [gbkey=CDS]	>lcl|EF999921.1_prot_ABV71562.1_65 [protein=UL32] [protein_id=ABV71562.1] [location=complement(72668..75817)] [gbkey=CDS]	182	775
NMoFCVKPLDLNLDR	>lcl|EF999921.1_prot_ABV71562.1_65 [protein=UL32] [protein_id=ABV71562.1] [location=complement(72668..75817)] [gbkey=CDS]	PVLGKR	>lcl|EF999921.1_prot_ABV71562.1_65 [protein=UL32] [protein_id=ABV71562.1] [location=complement(72668..75817)] [gbkey=CDS]	>lcl|EF999921.1_prot_ABV71562.1_65 [protein=UL32] [protein_id=ABV71562.1] [location=complement(72668..75817)] [gbkey=CDS]->lcl|EF999921.1_prot_ABV71562.1_65 [protein=UL32] [protein_id=ABV71562.1] [location=complement(72668..75817)] [gbkey=CDS]	UL32	UL32	>lcl|EF999921.1_prot_ABV71562.1_65 [protein=UL32] [protein_id=ABV71562.1] [location=complement(72668..75817)] [gbkey=CDS]	>lcl|EF999921.1_prot_ABV71562.1_65 [protein=UL32] [protein_id=ABV71562.1] [location=complement(72668..75817)] [gbkey=CDS]	182	780
SLQFIGLQR	>lcl|EF999921.1_prot_ABV71562.1_65 [protein=UL32] [protein_id=ABV71562.1] [location=complement(72668..75817)] [gbkey=CDS]	HAAFSLVSPQVTKASPGR	>lcl|EF999921.1_prot_ABV71562.1_65 [protein=UL32] [protein_id=ABV71562.1] [location=complement(72668..75817)] [gbkey=CDS]	>lcl|EF999921.1_prot_ABV71562.1_65 [protein=UL32] [protein_id=ABV71562.1] [location=complement(72668..75817)] [gbkey=CDS]->lcl|EF999921.1_prot_ABV71562.1_65 [protein=UL32] [protein_id=ABV71562.1] [location=complement(72668..75817)] [gbkey=CDS]	UL32	UL32	>lcl|EF999921.1_prot_ABV71562.1_65 [protein=UL32] [protein_id=ABV71562.1] [location=complement(72668..75817)] [gbkey=CDS]	>lcl|EF999921.1_prot_ABV71562.1_65 [protein=UL32] [protein_id=ABV71562.1] [location=complement(72668..75817)] [gbkey=CDS]	2	503
HANTALVNAVNKLVYTGR	>lcl|EF999921.1_prot_ABV71562.1_65 [protein=UL32] [protein_id=ABV71562.1] [location=complement(72668..75817)] [gbkey=CDS]	CKLLVK	>lcl|EF999921.1_prot_ABV71562.1_65 [protein=UL32] [protein_id=ABV71562.1] [location=complement(72668..75817)] [gbkey=CDS]	>lcl|EF999921.1_prot_ABV71562.1_65 [protein=UL32] [protein_id=ABV71562.1] [location=complement(72668..75817)] [gbkey=CDS]->lcl|EF999921.1_prot_ABV71562.1_65 [protein=UL32] [protein_id=ABV71562.1] [location=complement(72668..75817)] [gbkey=CDS]	UL32	UL32	>lcl|EF999921.1_prot_ABV71562.1_65 [protein=UL32] [protein_id=ABV71562.1] [location=complement(72668..75817)] [gbkey=CDS]	>lcl|EF999921.1_prot_ABV71562.1_65 [protein=UL32] [protein_id=ABV71562.1] [location=complement(72668..75817)] [gbkey=CDS]	202	233
HANTALVNAVNKLVYTGR	>lcl|EF999921.1_prot_ABV71562.1_65 [protein=UL32] [protein_id=ABV71562.1] [location=complement(72668..75817)] [gbkey=CDS]	LLVKELR	>lcl|EF999921.1_prot_ABV71562.1_65 [protein=UL32] [protein_id=ABV71562.1] [location=complement(72668..75817)] [gbkey=CDS]	>lcl|EF999921.1_prot_ABV71562.1_65 [protein=UL32] [protein_id=ABV71562.1] [location=complement(72668..75817)] [gbkey=CDS]->lcl|EF999921.1_prot_ABV71562.1_65 [protein=UL32] [protein_id=ABV71562.1] [location=complement(72668..75817)] [gbkey=CDS]	UL32	UL32	>lcl|EF999921.1_prot_ABV71562.1_65 [protein=UL32] [protein_id=ABV71562.1] [location=complement(72668..75817)] [gbkey=CDS]	>lcl|EF999921.1_prot_ABV71562.1_65 [protein=UL32] [protein_id=ABV71562.1] [location=complement(72668..75817)] [gbkey=CDS]	202	237
HANTALVNAVNKLVYTGR	>lcl|EF999921.1_prot_ABV71562.1_65 [protein=UL32] [protein_id=ABV71562.1] [location=complement(72668..75817)] [gbkey=CDS]	SAAVGYYDEEEKR	>lcl|EF999921.1_prot_ABV71562.1_65 [protein=UL32] [protein_id=ABV71562.1] [location=complement(72668..75817)] [gbkey=CDS]	>lcl|EF999921.1_prot_ABV71562.1_65 [protein=UL32] [protein_id=ABV71562.1] [location=complement(72668..75817)] [gbkey=CDS]->lcl|EF999921.1_prot_ABV71562.1_65 [protein=UL32] [protein_id=ABV71562.1] [location=complement(72668..75817)] [gbkey=CDS]	UL32	UL32	>lcl|EF999921.1_prot_ABV71562.1_65 [protein=UL32] [protein_id=ABV71562.1] [location=complement(72668..75817)] [gbkey=CDS]	>lcl|EF999921.1_prot_ABV71562.1_65 [protein=UL32] [protein_id=ABV71562.1] [location=complement(72668..75817)] [gbkey=CDS]	202	373
HANTALVNAVNKLVYTGR	>lcl|EF999921.1_prot_ABV71562.1_65 [protein=UL32] [protein_id=ABV71562.1] [location=complement(72668..75817)] [gbkey=CDS]	QQLKAWEER	>lcl|EF999921.1_prot_ABV71562.1_65 [protein=UL32] [protein_id=ABV71562.1] [location=complement(72668..75817)] [gbkey=CDS]	>lcl|EF999921.1_prot_ABV71562.1_65 [protein=UL32] [protein_id=ABV71562.1] [location=complement(72668..75817)] [gbkey=CDS]->lcl|EF999921.1_prot_ABV71562.1_65 [protein=UL32] [protein_id=ABV71562.1] [location=complement(72668..75817)] [gbkey=CDS]	UL32	UL32	>lcl|EF999921.1_prot_ABV71562.1_65 [protein=UL32] [protein_id=ABV71562.1] [location=complement(72668..75817)] [gbkey=CDS]	>lcl|EF999921.1_prot_ABV71562.1_65 [protein=UL32] [protein_id=ABV71562.1] [location=complement(72668..75817)] [gbkey=CDS]	202	394
HANTALVNAVNKLVYTGR	>lcl|EF999921.1_prot_ABV71562.1_65 [protein=UL32] [protein_id=ABV71562.1] [location=complement(72668..75817)] [gbkey=CDS]	NIFTPIKK	>lcl|EF999921.1_prot_ABV71562.1_65 [protein=UL32] [protein_id=ABV71562.1] [location=complement(72668..75817)] [gbkey=CDS]	>lcl|EF999921.1_prot_ABV71562.1_65 [protein=UL32] [protein_id=ABV71562.1] [location=complement(72668..75817)] [gbkey=CDS]->lcl|EF999921.1_prot_ABV71562.1_65 [protein=UL32] [protein_id=ABV71562.1] [location=complement(72668..75817)] [gbkey=CDS]	UL32	UL32	>lcl|EF999921.1_prot_ABV71562.1_65 [protein=UL32] [protein_id=ABV71562.1] [location=complement(72668..75817)] [gbkey=CDS]	>lcl|EF999921.1_prot_ABV71562.1_65 [protein=UL32] [protein_id=ABV71562.1] [location=complement(72668..75817)] [gbkey=CDS]	202	447
HANTALVNAVNKLVYTGR	>lcl|EF999921.1_prot_ABV71562.1_65 [protein=UL32] [protein_id=ABV71562.1] [location=complement(72668..75817)] [gbkey=CDS]	KPGTSGK	>lcl|EF999921.1_prot_ABV71562.1_65 [protein=UL32] [protein_id=ABV71562.1] [location=complement(72668..75817)] [gbkey=CDS]	>lcl|EF999921.1_prot_ABV71562.1_65 [protein=UL32] [protein_id=ABV71562.1] [location=complement(72668..75817)] [gbkey=CDS]->lcl|EF999921.1_prot_ABV71562.1_65 [protein=UL32] [protein_id=ABV71562.1] [location=complement(72668..75817)] [gbkey=CDS]	UL32	UL32	>lcl|EF999921.1_prot_ABV71562.1_65 [protein=UL32] [protein_id=ABV71562.1] [location=complement(72668..75817)] [gbkey=CDS]	>lcl|EF999921.1_prot_ABV71562.1_65 [protein=UL32] [protein_id=ABV71562.1] [location=complement(72668..75817)] [gbkey=CDS]	202	448
HANTALVNAVNKLVYTGR	>lcl|EF999921.1_prot_ABV71562.1_65 [protein=UL32] [protein_id=ABV71562.1] [location=complement(72668..75817)] [gbkey=CDS]	HAAFSLVSPQVTKASPGR	>lcl|EF999921.1_prot_ABV71562.1_65 [protein=UL32] [protein_id=ABV71562.1] [location=complement(72668..75817)] [gbkey=CDS]	>lcl|EF999921.1_prot_ABV71562.1_65 [protein=UL32] [protein_id=ABV71562.1] [location=complement(72668..75817)] [gbkey=CDS]->lcl|EF999921.1_prot_ABV71562.1_65 [protein=UL32] [protein_id=ABV71562.1] [location=complement(72668..75817)] [gbkey=CDS]	UL32	UL32	>lcl|EF999921.1_prot_ABV71562.1_65 [protein=UL32] [protein_id=ABV71562.1] [location=complement(72668..75817)] [gbkey=CDS]	>lcl|EF999921.1_prot_ABV71562.1_65 [protein=UL32] [protein_id=ABV71562.1] [location=complement(72668..75817)] [gbkey=CDS]	202	503
HANTALVNAVNKLVYTGR	>lcl|EF999921.1_prot_ABV71562.1_65 [protein=UL32] [protein_id=ABV71562.1] [location=complement(72668..75817)] [gbkey=CDS]	AKLSSPMoTTTSTSQK	>lcl|EF999921.1_prot_ABV71562.1_65 [protein=UL32] [protein_id=ABV71562.1] [location=complement(72668..75817)] [gbkey=CDS]	>lcl|EF999921.1_prot_ABV71562.1_65 [protein=UL32] [protein_id=ABV71562.1] [location=complement(72668..75817)] [gbkey=CDS]->lcl|EF999921.1_prot_ABV71562.1_65 [protein=UL32] [protein_id=ABV71562.1] [location=complement(72668..75817)] [gbkey=CDS]	UL32	UL32	>lcl|EF999921.1_prot_ABV71562.1_65 [protein=UL32] [protein_id=ABV71562.1] [location=complement(72668..75817)] [gbkey=CDS]	>lcl|EF999921.1_prot_ABV71562.1_65 [protein=UL32] [protein_id=ABV71562.1] [location=complement(72668..75817)] [gbkey=CDS]	202	762
HANTALVNAVNKLVYTGR	>lcl|EF999921.1_prot_ABV71562.1_65 [protein=UL32] [protein_id=ABV71562.1] [location=complement(72668..75817)] [gbkey=CDS]	LSSPMTTTSTSQKPVLGK	>lcl|EF999921.1_prot_ABV71562.1_65 [protein=UL32] [protein_id=ABV71562.1] [location=complement(72668..75817)] [gbkey=CDS]	>lcl|EF999921.1_prot_ABV71562.1_65 [protein=UL32] [protein_id=ABV71562.1] [location=complement(72668..75817)] [gbkey=CDS]->lcl|EF999921.1_prot_ABV71562.1_65 [protein=UL32] [protein_id=ABV71562.1] [location=complement(72668..75817)] [gbkey=CDS]	UL32	UL32	>lcl|EF999921.1_prot_ABV71562.1_65 [protein=UL32] [protein_id=ABV71562.1] [location=complement(72668..75817)] [gbkey=CDS]	>lcl|EF999921.1_prot_ABV71562.1_65 [protein=UL32] [protein_id=ABV71562.1] [location=complement(72668..75817)] [gbkey=CDS]	202	775
HANTALVNAVNKLVYTGR	>lcl|EF999921.1_prot_ABV71562.1_65 [protein=UL32] [protein_id=ABV71562.1] [location=complement(72668..75817)] [gbkey=CDS]	LSSPMoTTTSTSQKPVLGKR	>lcl|EF999921.1_prot_ABV71562.1_65 [protein=UL32] [protein_id=ABV71562.1] [location=complement(72668..75817)] [gbkey=CDS]	>lcl|EF999921.1_prot_ABV71562.1_65 [protein=UL32] [protein_id=ABV71562.1] [location=complement(72668..75817)] [gbkey=CDS]->lcl|EF999921.1_prot_ABV71562.1_65 [protein=UL32] [protein_id=ABV71562.1] [location=complement(72668..75817)] [gbkey=CDS]	UL32	UL32	>lcl|EF999921.1_prot_ABV71562.1_65 [protein=UL32] [protein_id=ABV71562.1] [location=complement(72668..75817)] [gbkey=CDS]	>lcl|EF999921.1_prot_ABV71562.1_65 [protein=UL32] [protein_id=ABV71562.1] [location=complement(72668..75817)] [gbkey=CDS]	202	780
HANTALVNAVNKLVYTGR	>lcl|EF999921.1_prot_ABV71562.1_65 [protein=UL32] [protein_id=ABV71562.1] [location=complement(72668..75817)] [gbkey=CDS]	LEKQVSGTPSTVPATLLQPQPASSK	>lcl|EF999921.1_prot_ABV71562.1_65 [protein=UL32] [protein_id=ABV71562.1] [location=complement(72668..75817)] [gbkey=CDS]	>lcl|EF999921.1_prot_ABV71562.1_65 [protein=UL32] [protein_id=ABV71562.1] [location=complement(72668..75817)] [gbkey=CDS]->lcl|EF999921.1_prot_ABV71562.1_65 [protein=UL32] [protein_id=ABV71562.1] [location=complement(72668..75817)] [gbkey=CDS]	UL32	UL32	>lcl|EF999921.1_prot_ABV71562.1_65 [protein=UL32] [protein_id=ABV71562.1] [location=complement(72668..75817)] [gbkey=CDS]	>lcl|EF999921.1_prot_ABV71562.1_65 [protein=UL32] [protein_id=ABV71562.1] [location=complement(72668..75817)] [gbkey=CDS]	202	805
HANTALVNAVNKLVYTGR	>lcl|EF999921.1_prot_ABV71562.1_65 [protein=UL32] [protein_id=ABV71562.1] [location=complement(72668..75817)] [gbkey=CDS]	VGVVPSLKPTLGGK	>lcl|EF999921.1_prot_ABV71562.1_65 [protein=UL32] [protein_id=ABV71562.1] [location=complement(72668..75817)] [gbkey=CDS]	>lcl|EF999921.1_prot_ABV71562.1_65 [protein=UL32] [protein_id=ABV71562.1] [location=complement(72668..75817)] [gbkey=CDS]->lcl|EF999921.1_prot_ABV71562.1_65 [protein=UL32] [protein_id=ABV71562.1] [location=complement(72668..75817)] [gbkey=CDS]	UL32	UL32	>lcl|EF999921.1_prot_ABV71562.1_65 [protein=UL32] [protein_id=ABV71562.1] [location=complement(72668..75817)] [gbkey=CDS]	>lcl|EF999921.1_prot_ABV71562.1_65 [protein=UL32] [protein_id=ABV71562.1] [location=complement(72668..75817)] [gbkey=CDS]	202	904
HANTALVNAVNKLVYTGR	>lcl|EF999921.1_prot_ABV71562.1_65 [protein=UL32] [protein_id=ABV71562.1] [location=complement(72668..75817)] [gbkey=CDS]	SSVSNAPPVASPSILKPGASAALQSR	>lcl|EF999921.1_prot_ABV71562.1_65 [protein=UL32] [protein_id=ABV71562.1] [location=complement(72668..75817)] [gbkey=CDS]	>lcl|EF999921.1_prot_ABV71562.1_65 [protein=UL32] [protein_id=ABV71562.1] [location=complement(72668..75817)] [gbkey=CDS]->lcl|EF999921.1_prot_ABV71562.1_65 [protein=UL32] [protein_id=ABV71562.1] [location=complement(72668..75817)] [gbkey=CDS]	UL32	UL32	>lcl|EF999921.1_prot_ABV71562.1_65 [protein=UL32] [protein_id=ABV71562.1] [location=complement(72668..75817)] [gbkey=CDS]	>lcl|EF999921.1_prot_ABV71562.1_65 [protein=UL32] [protein_id=ABV71562.1] [location=complement(72668..75817)] [gbkey=CDS]	202	972
HANTALVNAVNKLVYTGR	>lcl|EF999921.1_prot_ABV71562.1_65 [protein=UL32] [protein_id=ABV71562.1] [location=complement(72668..75817)] [gbkey=CDS]	STGTAAVGSPVKSTTGMoK	>lcl|EF999921.1_prot_ABV71562.1_65 [protein=UL32] [protein_id=ABV71562.1] [location=complement(72668..75817)] [gbkey=CDS]	>lcl|EF999921.1_prot_ABV71562.1_65 [protein=UL32] [protein_id=ABV71562.1] [location=complement(72668..75817)] [gbkey=CDS]->lcl|EF999921.1_prot_ABV71562.1_65 [protein=UL32] [protein_id=ABV71562.1] [location=complement(72668..75817)] [gbkey=CDS]	UL32	UL32	>lcl|EF999921.1_prot_ABV71562.1_65 [protein=UL32] [protein_id=ABV71562.1] [location=complement(72668..75817)] [gbkey=CDS]	>lcl|EF999921.1_prot_ABV71562.1_65 [protein=UL32] [protein_id=ABV71562.1] [location=complement(72668..75817)] [gbkey=CDS]	202	995
CKLLVK	>lcl|EF999921.1_prot_ABV71562.1_65 [protein=UL32] [protein_id=ABV71562.1] [location=complement(72668..75817)] [gbkey=CDS]	LLVKELR	>lcl|EF999921.1_prot_ABV71562.1_65 [protein=UL32] [protein_id=ABV71562.1] [location=complement(72668..75817)] [gbkey=CDS]	>lcl|EF999921.1_prot_ABV71562.1_65 [protein=UL32] [protein_id=ABV71562.1] [location=complement(72668..75817)] [gbkey=CDS]->lcl|EF999921.1_prot_ABV71562.1_65 [protein=UL32] [protein_id=ABV71562.1] [location=complement(72668..75817)] [gbkey=CDS]	UL32	UL32	>lcl|EF999921.1_prot_ABV71562.1_65 [protein=UL32] [protein_id=ABV71562.1] [location=complement(72668..75817)] [gbkey=CDS]	>lcl|EF999921.1_prot_ABV71562.1_65 [protein=UL32] [protein_id=ABV71562.1] [location=complement(72668..75817)] [gbkey=CDS]	233	237
CKLLVK	>lcl|EF999921.1_prot_ABV71562.1_65 [protein=UL32] [protein_id=ABV71562.1] [location=complement(72668..75817)] [gbkey=CDS]	HLTQKPDVDLEAHPK	>lcl|EF999921.1_prot_ABV71562.1_65 [protein=UL32] [protein_id=ABV71562.1] [location=complement(72668..75817)] [gbkey=CDS]	>lcl|EF999921.1_prot_ABV71562.1_65 [protein=UL32] [protein_id=ABV71562.1] [location=complement(72668..75817)] [gbkey=CDS]->lcl|EF999921.1_prot_ABV71562.1_65 [protein=UL32] [protein_id=ABV71562.1] [location=complement(72668..75817)] [gbkey=CDS]	UL32	UL32	>lcl|EF999921.1_prot_ABV71562.1_65 [protein=UL32] [protein_id=ABV71562.1] [location=complement(72668..75817)] [gbkey=CDS]	>lcl|EF999921.1_prot_ABV71562.1_65 [protein=UL32] [protein_id=ABV71562.1] [location=complement(72668..75817)] [gbkey=CDS]	233	26
CKLLVK	>lcl|EF999921.1_prot_ABV71562.1_65 [protein=UL32] [protein_id=ABV71562.1] [location=complement(72668..75817)] [gbkey=CDS]	SAAVGYYDEEEKR	>lcl|EF999921.1_prot_ABV71562.1_65 [protein=UL32] [protein_id=ABV71562.1] [location=complement(72668..75817)] [gbkey=CDS]	>lcl|EF999921.1_prot_ABV71562.1_65 [protein=UL32] [protein_id=ABV71562.1] [location=complement(72668..75817)] [gbkey=CDS]->lcl|EF999921.1_prot_ABV71562.1_65 [protein=UL32] [protein_id=ABV71562.1] [location=complement(72668..75817)] [gbkey=CDS]	UL32	UL32	>lcl|EF999921.1_prot_ABV71562.1_65 [protein=UL32] [protein_id=ABV71562.1] [location=complement(72668..75817)] [gbkey=CDS]	>lcl|EF999921.1_prot_ABV71562.1_65 [protein=UL32] [protein_id=ABV71562.1] [location=complement(72668..75817)] [gbkey=CDS]	233	373
CKLLVK	>lcl|EF999921.1_prot_ABV71562.1_65 [protein=UL32] [protein_id=ABV71562.1] [location=complement(72668..75817)] [gbkey=CDS]	QQLKAWEER	>lcl|EF999921.1_prot_ABV71562.1_65 [protein=UL32] [protein_id=ABV71562.1] [location=complement(72668..75817)] [gbkey=CDS]	>lcl|EF999921.1_prot_ABV71562.1_65 [protein=UL32] [protein_id=ABV71562.1] [location=complement(72668..75817)] [gbkey=CDS]->lcl|EF999921.1_prot_ABV71562.1_65 [protein=UL32] [protein_id=ABV71562.1] [location=complement(72668..75817)] [gbkey=CDS]	UL32	UL32	>lcl|EF999921.1_prot_ABV71562.1_65 [protein=UL32] [protein_id=ABV71562.1] [location=complement(72668..75817)] [gbkey=CDS]	>lcl|EF999921.1_prot_ABV71562.1_65 [protein=UL32] [protein_id=ABV71562.1] [location=complement(72668..75817)] [gbkey=CDS]	233	394
CKLLVK	>lcl|EF999921.1_prot_ABV71562.1_65 [protein=UL32] [protein_id=ABV71562.1] [location=complement(72668..75817)] [gbkey=CDS]	HAAFSLVSPQVTKASPGR	>lcl|EF999921.1_prot_ABV71562.1_65 [protein=UL32] [protein_id=ABV71562.1] [location=complement(72668..75817)] [gbkey=CDS]	>lcl|EF999921.1_prot_ABV71562.1_65 [protein=UL32] [protein_id=ABV71562.1] [location=complement(72668..75817)] [gbkey=CDS]->lcl|EF999921.1_prot_ABV71562.1_65 [protein=UL32] [protein_id=ABV71562.1] [location=complement(72668..75817)] [gbkey=CDS]	UL32	UL32	>lcl|EF999921.1_prot_ABV71562.1_65 [protein=UL32] [protein_id=ABV71562.1] [location=complement(72668..75817)] [gbkey=CDS]	>lcl|EF999921.1_prot_ABV71562.1_65 [protein=UL32] [protein_id=ABV71562.1] [location=complement(72668..75817)] [gbkey=CDS]	233	503
LLVKELR	>lcl|EF999921.1_prot_ABV71562.1_65 [protein=UL32] [protein_id=ABV71562.1] [location=complement(72668..75817)] [gbkey=CDS]	HLTQKPDVDLEAHPK	>lcl|EF999921.1_prot_ABV71562.1_65 [protein=UL32] [protein_id=ABV71562.1] [location=complement(72668..75817)] [gbkey=CDS]	>lcl|EF999921.1_prot_ABV71562.1_65 [protein=UL32] [protein_id=ABV71562.1] [location=complement(72668..75817)] [gbkey=CDS]->lcl|EF999921.1_prot_ABV71562.1_65 [protein=UL32] [protein_id=ABV71562.1] [location=complement(72668..75817)] [gbkey=CDS]	UL32	UL32	>lcl|EF999921.1_prot_ABV71562.1_65 [protein=UL32] [protein_id=ABV71562.1] [location=complement(72668..75817)] [gbkey=CDS]	>lcl|EF999921.1_prot_ABV71562.1_65 [protein=UL32] [protein_id=ABV71562.1] [location=complement(72668..75817)] [gbkey=CDS]	237	26
LLVKELR	>lcl|EF999921.1_prot_ABV71562.1_65 [protein=UL32] [protein_id=ABV71562.1] [location=complement(72668..75817)] [gbkey=CDS]	SPSLEFDDDANLLSLGGGSAFSSVPKK	>lcl|EF999921.1_prot_ABV71562.1_65 [protein=UL32] [protein_id=ABV71562.1] [location=complement(72668..75817)] [gbkey=CDS]	>lcl|EF999921.1_prot_ABV71562.1_65 [protein=UL32] [protein_id=ABV71562.1] [location=complement(72668..75817)] [gbkey=CDS]->lcl|EF999921.1_prot_ABV71562.1_65 [protein=UL32] [protein_id=ABV71562.1] [location=complement(72668..75817)] [gbkey=CDS]	UL32	UL32	>lcl|EF999921.1_prot_ABV71562.1_65 [protein=UL32] [protein_id=ABV71562.1] [location=complement(72668..75817)] [gbkey=CDS]	>lcl|EF999921.1_prot_ABV71562.1_65 [protein=UL32] [protein_id=ABV71562.1] [location=complement(72668..75817)] [gbkey=CDS]	237	319
LLVKELR	>lcl|EF999921.1_prot_ABV71562.1_65 [protein=UL32] [protein_id=ABV71562.1] [location=complement(72668..75817)] [gbkey=CDS]	GHKPFR	>lcl|EF999921.1_prot_ABV71562.1_65 [protein=UL32] [protein_id=ABV71562.1] [location=complement(72668..75817)] [gbkey=CDS]	>lcl|EF999921.1_prot_ABV71562.1_65 [protein=UL32] [protein_id=ABV71562.1] [location=complement(72668..75817)] [gbkey=CDS]->lcl|EF999921.1_prot_ABV71562.1_65 [protein=UL32] [protein_id=ABV71562.1] [location=complement(72668..75817)] [gbkey=CDS]	UL32	UL32	>lcl|EF999921.1_prot_ABV71562.1_65 [protein=UL32] [protein_id=ABV71562.1] [location=complement(72668..75817)] [gbkey=CDS]	>lcl|EF999921.1_prot_ABV71562.1_65 [protein=UL32] [protein_id=ABV71562.1] [location=complement(72668..75817)] [gbkey=CDS]	237	341
LLVKELR	>lcl|EF999921.1_prot_ABV71562.1_65 [protein=UL32] [protein_id=ABV71562.1] [location=complement(72668..75817)] [gbkey=CDS]	SAAVGYYDEEEKR	>lcl|EF999921.1_prot_ABV71562.1_65 [protein=UL32] [protein_id=ABV71562.1] [location=complement(72668..75817)] [gbkey=CDS]	>lcl|EF999921.1_prot_ABV71562.1_65 [protein=UL32] [protein_id=ABV71562.1] [location=complement(72668..75817)] [gbkey=CDS]->lcl|EF999921.1_prot_ABV71562.1_65 [protein=UL32] [protein_id=ABV71562.1] [location=complement(72668..75817)] [gbkey=CDS]	UL32	UL32	>lcl|EF999921.1_prot_ABV71562.1_65 [protein=UL32] [protein_id=ABV71562.1] [location=complement(72668..75817)] [gbkey=CDS]	>lcl|EF999921.1_prot_ABV71562.1_65 [protein=UL32] [protein_id=ABV71562.1] [location=complement(72668..75817)] [gbkey=CDS]	237	373
LLVKELR	>lcl|EF999921.1_prot_ABV71562.1_65 [protein=UL32] [protein_id=ABV71562.1] [location=complement(72668..75817)] [gbkey=CDS]	QQLKAWEER	>lcl|EF999921.1_prot_ABV71562.1_65 [protein=UL32] [protein_id=ABV71562.1] [location=complement(72668..75817)] [gbkey=CDS]	>lcl|EF999921.1_prot_ABV71562.1_65 [protein=UL32] [protein_id=ABV71562.1] [location=complement(72668..75817)] [gbkey=CDS]->lcl|EF999921.1_prot_ABV71562.1_65 [protein=UL32] [protein_id=ABV71562.1] [location=complement(72668..75817)] [gbkey=CDS]	UL32	UL32	>lcl|EF999921.1_prot_ABV71562.1_65 [protein=UL32] [protein_id=ABV71562.1] [location=complement(72668..75817)] [gbkey=CDS]	>lcl|EF999921.1_prot_ABV71562.1_65 [protein=UL32] [protein_id=ABV71562.1] [location=complement(72668..75817)] [gbkey=CDS]	237	394
LLVKELR	>lcl|EF999921.1_prot_ABV71562.1_65 [protein=UL32] [protein_id=ABV71562.1] [location=complement(72668..75817)] [gbkey=CDS]	NIFTPIKKPGTSGK	>lcl|EF999921.1_prot_ABV71562.1_65 [protein=UL32] [protein_id=ABV71562.1] [location=complement(72668..75817)] [gbkey=CDS]	>lcl|EF999921.1_prot_ABV71562.1_65 [protein=UL32] [protein_id=ABV71562.1] [location=complement(72668..75817)] [gbkey=CDS]->lcl|EF999921.1_prot_ABV71562.1_65 [protein=UL32] [protein_id=ABV71562.1] [location=complement(72668..75817)] [gbkey=CDS]	UL32	UL32	>lcl|EF999921.1_prot_ABV71562.1_65 [protein=UL32] [protein_id=ABV71562.1] [location=complement(72668..75817)] [gbkey=CDS]	>lcl|EF999921.1_prot_ABV71562.1_65 [protein=UL32] [protein_id=ABV71562.1] [location=complement(72668..75817)] [gbkey=CDS]	237	447
LLVKELR	>lcl|EF999921.1_prot_ABV71562.1_65 [protein=UL32] [protein_id=ABV71562.1] [location=complement(72668..75817)] [gbkey=CDS]	KPGTSGK	>lcl|EF999921.1_prot_ABV71562.1_65 [protein=UL32] [protein_id=ABV71562.1] [location=complement(72668..75817)] [gbkey=CDS]	>lcl|EF999921.1_prot_ABV71562.1_65 [protein=UL32] [protein_id=ABV71562.1] [location=complement(72668..75817)] [gbkey=CDS]->lcl|EF999921.1_prot_ABV71562.1_65 [protein=UL32] [protein_id=ABV71562.1] [location=complement(72668..75817)] [gbkey=CDS]	UL32	UL32	>lcl|EF999921.1_prot_ABV71562.1_65 [protein=UL32] [protein_id=ABV71562.1] [location=complement(72668..75817)] [gbkey=CDS]	>lcl|EF999921.1_prot_ABV71562.1_65 [protein=UL32] [protein_id=ABV71562.1] [location=complement(72668..75817)] [gbkey=CDS]	237	448
LLVKELR	>lcl|EF999921.1_prot_ABV71562.1_65 [protein=UL32] [protein_id=ABV71562.1] [location=complement(72668..75817)] [gbkey=CDS]	HAAFSLVSPQVTKASPGR	>lcl|EF999921.1_prot_ABV71562.1_65 [protein=UL32] [protein_id=ABV71562.1] [location=complement(72668..75817)] [gbkey=CDS]	>lcl|EF999921.1_prot_ABV71562.1_65 [protein=UL32] [protein_id=ABV71562.1] [location=complement(72668..75817)] [gbkey=CDS]->lcl|EF999921.1_prot_ABV71562.1_65 [protein=UL32] [protein_id=ABV71562.1] [location=complement(72668..75817)] [gbkey=CDS]	UL32	UL32	>lcl|EF999921.1_prot_ABV71562.1_65 [protein=UL32] [protein_id=ABV71562.1] [location=complement(72668..75817)] [gbkey=CDS]	>lcl|EF999921.1_prot_ABV71562.1_65 [protein=UL32] [protein_id=ABV71562.1] [location=complement(72668..75817)] [gbkey=CDS]	237	503
HLTQKPDVDLEAHPK	>lcl|EF999921.1_prot_ABV71562.1_65 [protein=UL32] [protein_id=ABV71562.1] [location=complement(72668..75817)] [gbkey=CDS]	SAAVGYYDEEEKR	>lcl|EF999921.1_prot_ABV71562.1_65 [protein=UL32] [protein_id=ABV71562.1] [location=complement(72668..75817)] [gbkey=CDS]	>lcl|EF999921.1_prot_ABV71562.1_65 [protein=UL32] [protein_id=ABV71562.1] [location=complement(72668..75817)] [gbkey=CDS]->lcl|EF999921.1_prot_ABV71562.1_65 [protein=UL32] [protein_id=ABV71562.1] [location=complement(72668..75817)] [gbkey=CDS]	UL32	UL32	>lcl|EF999921.1_prot_ABV71562.1_65 [protein=UL32] [protein_id=ABV71562.1] [location=complement(72668..75817)] [gbkey=CDS]	>lcl|EF999921.1_prot_ABV71562.1_65 [protein=UL32] [protein_id=ABV71562.1] [location=complement(72668..75817)] [gbkey=CDS]	26	373
HLTQKPDVDLEAHPK	>lcl|EF999921.1_prot_ABV71562.1_65 [protein=UL32] [protein_id=ABV71562.1] [location=complement(72668..75817)] [gbkey=CDS]	NIFTPIKK	>lcl|EF999921.1_prot_ABV71562.1_65 [protein=UL32] [protein_id=ABV71562.1] [location=complement(72668..75817)] [gbkey=CDS]	>lcl|EF999921.1_prot_ABV71562.1_65 [protein=UL32] [protein_id=ABV71562.1] [location=complement(72668..75817)] [gbkey=CDS]->lcl|EF999921.1_prot_ABV71562.1_65 [protein=UL32] [protein_id=ABV71562.1] [location=complement(72668..75817)] [gbkey=CDS]	UL32	UL32	>lcl|EF999921.1_prot_ABV71562.1_65 [protein=UL32] [protein_id=ABV71562.1] [location=complement(72668..75817)] [gbkey=CDS]	>lcl|EF999921.1_prot_ABV71562.1_65 [protein=UL32] [protein_id=ABV71562.1] [location=complement(72668..75817)] [gbkey=CDS]	26	447
[truncated: 9,109 more rows]

## Sheet: Table S2
Supplementary Table 2. Unique Lysine - Lysine connections of proteins from cross-linked HCMV virions at 1% FDR with additional filtering.
[truncated: 2,249 more rows]

[truncated: 11 more sheets: Table S3a, Table S3b, Table S4a, Table S4b, Table S5a, Table S5b, Table S6, Table S7a, Table S7b, Table S8, Sheet1]
