# Supplementary material for: Spatially resolved protein map of intact human cytomegalovirus virions
Source: Nat Microbiol. 2023 Aug 7;8(9):1732–47. doi: 10.1038/s41564-023-01433-8 (PMC10465357; doi:10.1038/s41564-023-01433-8)
Supplement: Source Data Figs. 1–6, Source Data Extended Data Fig. 1 — Statistical source data. [file 41564_2023_1433_MOESM7_ESM.xlsx]

## Sheet: Fig.1c
	number of inter-links (cross-links between proteins)
		Nucleocapsid	tegument	glycoproteins	host
	Nucleocapsid	37	65	0	48
	tegument	65	1159	337	982
	glycoproteins	0	337	100	219
	host	48	982	219	1050

## Sheet: Fig.1d
	intravirion - intravirion	virion surface-virion surface
	277	58

## Sheet: Fig.2a
			Interactor 1
			UL46	UL85	UL86	UL80	UL104	UL93	UL48A	UL48	UL32	UL47	UL88	UL82	UL83	UL25	UL35	UL71	UL24	UL97	UL69	UL122	UL99	UL45	UL94	UL100	RL10	UL33	UL132	US27	UL119	UL41A	UL55
	Interactor 2	UL46	0.0434783	0.25	0.0945946	0.0526316	0.0714286	0.333333	0	0	0.00692841	0	0.05	0	0	0	0	0	0	0	0	0	0	0	0	0	0	0	0	0	0	0	0
		UL85	0.130435	0.0833333	0.0405405	0	0	0.111111	0	0	0.00461894	0	0	0	0	0	0	0	0	0	0	0	0	0	0	0	0	0	0	0	0	0	0
		UL86	0.304348	0.25	0.391892	0.526316	0.5	0	0	0	0.017321	0.00952381	0	0	0	0	0	0	0	0	0	0.0243902	0	0	0.00369004	0	0	0	0	0	0	0	0
		UL80	0.0434783	0	0.135135	0.315789	0	0	0	0	0.00115473	0	0	0	0.00261097	0	0	0	0	0	0	0	0	0	0	0	0	0	0	0	0	0	0
		UL104	0.0434783	0	0.0945946	0	0.428571	0	0	0	0	0	0	0	0	0	0	0	0	0	0	0	0	0	0	0	0	0	0	0	0	0	0
		UL93	0.130435	0.0833333	0	0	0	0.222222	0	0	0.0034642	0	0	0	0	0	0	0	0	0	0	0	0	0	0	0	0	0	0	0	0	0	0
		UL48A	0	0	0	0	0	0	0.0322581	0.00451467	0.0254042	0	0	0.0070922	0.00522193	0	0.00699301	0.0181818	0	0	0	0	0	0	0.00369004	0	0	0	0	0	0	0	0
		UL48	0	0	0	0	0	0	0.0645161	0.266366	0.227483	0.371429	0	0.212766	0.0261097	0.0174419	0.111888	0.0909091	0	0	0	0	0.0263158	0.0212766	0.0295203	0.010929	0	0	0	0	0	0	0.00980392
		UL32	0.26087	0.333333	0.202703	0.0526316	0	0.333333	0.709677	0.444695	0.224018	0.333333	0.75	0.312057	0.16188	0.0988372	0.328671	0.127273	0.28125	0.206897	0.0714286	0.0487805	0.167763	0.111702	0.158672	0.136612	0.11215	0.0140845	0.0714286	0	0.125	0	0.127451
		UL47	0	0	0.0135135	0	0	0	0	0.0880361	0.0404157	0.047619	0.05	0.0638298	0.0078329	0.00581395	0.027972	0	0	0	0	0	0.00657895	0.0106383	0.00738007	0.00546448	0	0	0	0	0	0	0
		UL88	0.0434783	0	0	0	0	0	0	0	0.017321	0.00952381	0	0.0070922	0	0	0.00699301	0.0181818	0	0	0	0	0	0	0	0	0	0	0	0	0	0	0
		UL82	0	0	0	0	0	0	0.0322581	0.0677201	0.0508083	0.0857143	0.05	0.0070922	0.0287206	0.0406977	0.0559441	0	0	0	0	0	0.0526316	0.0106383	0.0110701	0.00546448	0.046729	0	0	0	0	0	0.0196078
		UL83	0	0	0	0.0526316	0	0	0.0645161	0.0225734	0.0715935	0.0285714	0	0.0780142	0.0966057	0.255814	0.0979021	0.127273	0.1875	0.327586	0.357143	0.170732	0.111842	0.196809	0.110701	0.0765027	0.121495	0.15493	0.142857	0.0666667	0	0	0.0490196
		UL25	0	0	0	0	0	0	0	0.00677201	0.0196305	0.00952381	0	0.0496454	0.114883	0.104651	0.111888	0.0363636	0.0625	0.0517241	0.0714286	0.0487805	0.0526316	0.0957447	0.0332103	0.0163934	0.0280374	0.028169	0.0428571	0	0	0	0.0196078
		UL35	0	0	0	0	0	0	0.0322581	0.0361174	0.0542725	0.0380952	0.05	0.0567376	0.0365535	0.0930233	0.0559441	0.0181818	0	0.0172414	0	0.0487805	0.0296053	0.0159574	0.0295203	0	0.0186916	0	0.0142857	0	0	0	0.00980392
		UL71	0	0	0	0	0	0	0.0322581	0.0112867	0.00808314	0	0.05	0	0.0182768	0.0116279	0.00699301	0.181818	0	0	0	0.0243902	0.00986842	0.0212766	0.0221402	0.010929	0.0186916	0	0.0285714	0	0.0625	0	0
		UL24	0	0	0	0	0	0	0	0	0.0103926	0	0	0	0.0156658	0.0116279	0	0	0.1875	0.0172414	0	0.0243902	0	0.00531915	0.0221402	0	0	0	0	0	0	0	0
		UL97	0	0	0	0	0	0	0	0	0.0138568	0	0	0	0.0496084	0.0174419	0.00699301	0	0.03125	0.224138	0.0714286	0	0.00328947	0.00531915	0.0221402	0	0	0	0	0	0	0	0
		UL69	0	0	0	0	0	0	0	0	0.00115473	0	0	0	0.0130548	0.00581395	0	0	0	0.0172414	0.357143	0	0	0	0.00369004	0	0	0	0	0	0	0	0
		UL122	0	0	0.0135135	0	0	0	0	0	0.00230947	0	0	0	0.0182768	0.0116279	0.013986	0.0181818	0.03125	0	0	0.414634	0	0.00531915	0.0258303	0	0	0	0	0	0	0	0
		UL99	0	0	0	0	0	0	0	0.0180587	0.0588915	0.0190476	0	0.113475	0.0887728	0.0930233	0.0629371	0.0545455	0	0.0172414	0	0	0.0559211	0.0797872	0.158672	0.196721	0.140187	0.112676	0.128571	0.2	0.0625	0.214286	0.137255
		UL45	0	0	0	0	0	0	0	0.00902935	0.0242494	0.0190476	0	0.0141844	0.0966057	0.104651	0.020979	0.0727273	0.03125	0.0172414	0	0.0243902	0.0493421	0.12234	0.0848708	0.0163934	0.046729	0.084507	0.257143	0	0	0	0.00980392
		UL94	0	0	0.0135135	0	0	0	0.0322581	0.0180587	0.0496536	0.0190476	0	0.0212766	0.078329	0.0523256	0.0559441	0.109091	0.1875	0.103448	0.0714286	0.170732	0.141447	0.12234	0.0405904	0.0983607	0.149533	0.225352	0.0857143	0.0666667	0.0625	0	0.0490196
		UL100	0	0	0	0	0	0	0	0.00451467	0.0288684	0.00952381	0	0.0070922	0.0365535	0.0174419	0	0.0363636	0	0	0	0	0.118421	0.0159574	0.0664207	0.0765027	0.140187	0.140845	0.0714286	0.333333	0.4375	0.571429	0.137255
		RL10	0	0	0	0	0	0	0	0	0.0138568	0	0	0.035461	0.0339426	0.0174419	0.013986	0.0363636	0	0	0	0	0.0493421	0.0265957	0.0590406	0.0819672	0.0280374	0.056338	0.0285714	0.0666667	0.0625	0.214286	0.0490196
		UL33	0	0	0	0	0	0	0	0	0.00115473	0	0	0	0.0287206	0.0116279	0	0	0	0	0	0	0.0263158	0.0319149	0.0590406	0.0546448	0.0373832	0.0985915	0.0714286	0.0666667	0	0	0
		UL132	0	0	0	0	0	0	0	0	0.00577367	0	0	0	0.0261097	0.0174419	0.00699301	0.0363636	0	0	0	0	0.0296053	0.0957447	0.0221402	0.0273224	0.0186916	0.0704225	0.0428571	0	0	0	0.00980392
		US27	0	0	0	0	0	0	0	0	0	0	0	0	0.00261097	0	0	0	0	0	0	0	0.00986842	0	0.00369004	0.0273224	0.00934579	0.0140845	0	0.0666667	0	0	0.0196078
		UL119	0	0	0	0	0	0	0	0	0.00230947	0	0	0	0	0	0	0.0181818	0	0	0	0	0.00328947	0	0.00369004	0.0382514	0.00934579	0	0	0	0.1875	0	0
		UL41A	0	0	0	0	0	0	0	0	0	0	0	0	0	0	0	0	0	0	0	0	0.00986842	0	0	0.0437158	0.0280374	0	0	0	0	0	0
		UL55	0	0	0	0	0	0	0	0.00225734	0.0150115	0	0	0.0141844	0.0130548	0.0116279	0.00699301	0	0	0	0	0	0.0460526	0.00531915	0.0184502	0.0765027	0.046729	0	0.0142857	0.133333	0	0	0.352941

## Sheet: Fig.2b
		UL119	UL71	UL41A	US27	UL55	RL10	UL100	UL99	UL33	UL132	UL45	UL69	UL97	UL122	UL24	UL25	UL83	UL94	UL85	UL93	UL46	UL104	UL80	UL86	UL88	UL35	UL82	UL47	UL48	UL48A	UL32
	nucleocapsid proximal	0.00230947	0.108621	0	0	0.0384463	0.0633038	0.049999	0.27241	0.00115473	0.0127667	0.0874898	0.00115473	0.0208498	0.0162955	0.0103926	0.19746	0.363171	0.196239	0.00461894	0.0034642	0.0569284	0	0.00115473	0.0268448	0.04093	0.267481	0.342445	0.270254	0.988081	0.044004	2.87843
	nucleocapsid	0	0	0	0	0	0	0	0	0	0	0	0	0	0.0135135	0	0	0.0526316	0.0135135	0.282086	0.213768	0.801988	0.138073	0.178613	1.58066	0.0434783	0	0	0.0135135	0	0	1.18287
	outer tegument	0.00369004	0.0764351	0	0.006301	0.0431329	0.110425	0.120416	0.357709	0.0993891	0.0656917	0.359009	0.0398002	0.191869	0.0869849	0.0910655	0.382526	1.40948	0.663763	0	0	0	0	0.00261097	0.0280803	0	0.225119	0.0804884	0.0210269	0.0730718	0.00891197	1.02774
	membrane-proximal tegument	0.0690685	0.151837	0.0816217	0.080229	0.322223	0.67165	2.00272	1.32653	0.288354	0.287954	0.536646	0	0.00860862	0.023501	0.00531915	0.319805	1.04739	1.11002	0	0	0	0	0	0	0.0181818	0.106526	0.135071	0.0226817	0.159234	0.0181818	0.993464

## Sheet: Fig.2c-d
	Lysine Position in UL32	26	36	44	160	182	202	233	237	320	341	373	394	416	447	448	454	503	564	762	775	780	805	827	891	904	910	972	995	1001	1012	1028	1040	1046
	fraction inter-links to inner tegument	0.4	0	0	0	0.25	0.277778	0	0.210526	0	0.5	0.537037	0.55	0.8	0.571429	0.8	1	0.547945	0.6875	0.75	0.652174	0.509091	0.5	0.2	0.285714	0.433962	0.714286	0.5	0.461538	0.473684	0.517241	0	0.542373	1
	fraction inter-links to viral envelope proteins	0	0	0	0	0	0	0	0	0	0	0	0	0	0	0	0	0.0410959	0	0	0.0869565	0.218182	0.5	0.4	0.214286	0.188679	0	0.111111	0.153846	0.157895	0.137931	0.2	0.169492	0

## Sheet: Fig. 3a
	scaled data, global map
		ACTG1	ANXA1	ANXA2	AP1M1	ARF1	BICD2	CD63	CD9	CDC42	CHMP2B	CLTC	CRIP2	CSNK1A1	CSNK2A1	CSNK2B	CSRP1	CSTB	DDX3X	DDX3Y	DPM1	DYRK1A	EEF1A1	EEF1A2	EEF2	EIF1	EIF4A1	EIF5A	GRB2	HSPA1B	HSPA8	KPNB1	LASP1	LGALS1	LPP	MAP4K4	MAPRE1	MON2	MSH6	OCRL	PAK4	PFN1	PIK3C2A	PPIA	PPIL1	PPP1CA	PPP2R1A	RAB11B	RAB14
	NC	-0.5	-0.5	-0.5	-0.5	-1.31747	-0.5	-0.5	-0.5	-0.5	-0.5	-0.5	-0.5	-0.5	-0.5	-0.833333	1.5	1.5	-0.770154	-0.5	-0.5	-0.5	-0.783349	-1.38889	-0.5	-0.5	-0.5	-0.5	-0.5	-0.783349	-0.595005	-0.5	-0.852803	-0.5	-0.5	-0.5	-0.5	-0.5	-0.5	-0.5	-0.5	-0.866025	-0.753778	-1.08503	-0.5	-0.783349	-0.5	-0.5	-0.5
	IT	-0.5	-0.5	-0.5	-0.5	0.439155	1.5	-0.5	-0.5	-0.5	-0.5	1.5	1.5	-0.5	1.5	1.16667	-0.5	-0.5	0.210042	1.5	1.5	1.5	0.261116	-0.0555556	-0.5	-0.5	1.5	-0.5	-0.5	1.30558	1.49653	1.5	1.066	-0.5	1.5	1.5	1.5	-0.5	1.5	1.5	-0.5	0.866025	0.150756	0.801982	-0.5	1.30558	-0.5	-0.5	-0.5
	OT	1.5	-0.5	-0.5	-0.5	-0.146385	-0.5	-0.5	-0.5	-0.5	-0.5	-0.5	-0.5	1.5	-0.5	-0.833333	-0.5	-0.5	1.33027	-0.5	-0.5	-0.5	1.30558	0.611111	1.5	1.5	-0.5	1.5	1.5	-0.783349	-0.450762	-0.5	0.639602	1.5	-0.5	-0.5	-0.5	-0.5	-0.5	-0.5	1.5	0.866025	1.3568	0.896333	1.5	-0.783349	-0.5	-0.5	-0.5
	M	-0.5	1.5	1.5	1.5	1.0247	-0.5	1.5	1.5	1.5	1.5	-0.5	-0.5	-0.5	-0.5	0.5	-0.5	-0.5	-0.770154	-0.5	-0.5	-0.5	-0.783349	0.833333	-0.5	-0.5	-0.5	-0.5	-0.5	0.261116	-0.450762	-0.5	-0.852803	-0.5	-0.5	-0.5	-0.5	1.5	-0.5	-0.5	-0.5	-0.866025	-0.753778	-0.61328	-0.5	0.261116	1.5	1.5	1.5
	unscaled (link counts), global map
		NC	IT	OT	M					UL32 domains (unscaled, link counts)					UL32 domains (scaled)
	ACTG1	0	0	2	0						partA	partB	partC			partA	partB	partC
	ANXA1	0	0	0	3					DDX3Y	2	0	0		DDX3Y	1.1547	-0.57735	-0.57735
	ANXA2	0	0	0	3					S100A6	0	0	5		S100A6	-0.57735	-0.57735	1.1547
	AP1M1	0	0	0	5					HSPA1B	0	0	4		HSPA1B	-0.57735	-0.57735	1.1547
	ARF1	0	3	2	4					HSPA8	0	2	23		HSPA8	-0.654056	-0.497083	1.15114
	BICD2	0	16	0	0					YWHAQ	0	2	11		YWHAQ	-0.739544	-0.398216	1.13776
	CD63	0	0	0	2					YWHAB	0	1	3		YWHAB	-0.872872	-0.218218	1.09109
	CD9	0	0	0	3					MSH6	0	0	2		MSH6	-0.57735	-0.57735	1.1547
	CDC42	0	0	0	3					CRIP2	0	2	1		CRIP2	-1	1	0
	CHMP2B	0	0	0	2					EIF4A1	2	0	0		EIF4A1	1.1547	-0.57735	-0.57735
	CLTC	0	2	0	0					YWHAG	0	0	10		YWHAG	-0.57735	-0.57735	1.1547
	CRIP2	0	6	0	0					PPP1CA	2	0	2		PPP1CA	0.57735	-1.1547	0.57735
	CSNK1A1	0	0	4	0					YWHAE	0	2	13		YWHAE	-0.714286	-0.428571	1.14286
	CSNK2A1	0	4	0	0					RPS27A	1	3	4		RPS27A	-1.09109	0.218218	0.872872
	CSNK2B	0	3	0	2					YWHAZ	1	1	10		YWHAZ	-0.57735	-0.57735	1.1547
	CSRP1	2	0	0	0					CSNK2A1	0	1	3		CSNK2A1	-0.872872	-0.218218	1.09109
	CSTB	2	0	0	0					CLTC	0	1	1		CLTC	-1.1547	0.57735	0.57735
	DDX3X	0	7	15	0					OCRL	0	0	3		OCRL	-0.57735	-0.57735	1.1547
	DDX3Y	0	2	0	0					YWHAH	0	0	2		YWHAH	-0.57735	-0.57735	1.1547
	DPM1	0	2	0	0					DYRK1A	0	3	0		DYRK1A	-0.57735	1.1547	-0.57735
	DYRK1A	0	3	0	0					KPNB1	0	2	3		KPNB1	-1.09109	0.218218	0.872872
	EEF1A1	0	2	4	0					MAPRE1	0	2	1		MAPRE1	-1	1	0
	EEF1A2	0	6	9	10					BICD2	0	2	14		BICD2	-0.704361	-0.440225	1.14459
	EEF2	0	0	2	0					TNPO1	0	0	2		TNPO1	-0.57735	-0.57735	1.1547
	EIF1	0	0	2	0					LPP	0	1	5		LPP	-0.755929	-0.377964	1.13389
	EIF4A1	0	2	0	0
	EIF5A	0	0	5	0
	GRB2	0	0	15	0
	HSPA1B	0	4	0	2
	HSPA8	0	29	2	2
	KPNB1	0	5	0	0
	LASP1	0	9	7	0
	LGALS1	0	0	2	0
	LPP	0	8	0	0
	MAP4K4	0	2	0	0
	MAPRE1	0	3	0	0
	MON2	0	0	0	2
	MSH6	0	2	0	0
	OCRL	0	3	0	0
	PAK4	0	0	2	0
	PFN1	0	4	4	0
	PIK3C2A	0	3	7	0
	PPIA	0	20	21	5
	PPIL1	0	0	2	0
	PPP1CA	0	4	0	2
	PPP2R1A	0	0	0	2
	RAB11B	0	0	0	3
	RAB14	0	0	0	2
	RAB1A	0	0	0	8
	RAB1B	0	0	0	2
	RAB2A	0	0	0	2
	RAB5B	0	0	0	2
	RAB5C	0	0	0	2
	RAB6A	0	0	0	2
	RAB7A	0	0	0	2
	RPS16	2	0	0	0
	RPS18	5	0	0	0
	RPS19	2	0	0	0
	RPS27A	6	12	4	4
	RPS3	2	0	0	0
	RPS3A	6	0	0	0
	RSL1D1	0	2	3	0
	RTRAF	0	0	3	0
	S100A6	0	7	2	0
	SEC23B	0	0	2	0
	SESN2	0	0	2	0
	SH3BGRL3	0	3	3	3
	STX12	0	0	0	2
	STX7	0	0	0	2
	TNPO1	0	2	0	0
	TSPAN13	0	0	0	3
	TXN	0	8	6	3
	UBE2N	0	0	2	0
	UFM1	0	0	2	0
	VAMP2	0	0	5	23
	VTI1A	0	0	0	5
	YWHAB	0	4	0	0
	YWHAE	0	15	0	3
	YWHAG	0	10	0	0
	YWHAH	0	2	0	0
	YWHAQ	0	13	0	0
	YWHAZ	0	12	0	3
[truncated: 34 more columns]

## Sheet: Fig.3b
	iBAQ	log10 copies	intercept	slope	protein
replicate 1	1507300000	2.98227	6.9032	0.7793	UL32
replicate 1	510780000	2.50515			UL46
replicate 1	1539200000	2.98227			UL48A
replicate 1	107270000	1.38021			UL77
replicate 1	1564200000	2.81291			UL85
replicate 1	2130000000	2.98227			UL86
replicate 1	52871000	1.07918			UL93
replicate 1	56204000	1.07918			UL104
replicate 2	1214200000	2.98227	6.7507	0.7997	UL32
replicate 2	387780000	2.50515			UL46
replicate 2	1340100000	2.98227			UL48A
replicate 2	86331000	1.38021			UL77
replicate 2	1260000000	2.81291			UL85
replicate 2	1641700000	2.98227			UL86
replicate 2	39264000	1.07918			UL93
replicate 2	39558000	1.07918			UL104
replicate 3	780610000	2.98227	6.3696	0.8546	UL32
replicate 3	186510000	2.50515			UL46
replicate 3	796450000	2.98227			UL48A
replicate 3	45314000	1.38021			UL77
replicate 3	778950000	2.81291			UL85
replicate 3	1036900000	2.98227			UL86
replicate 3	17863000	1.07918			UL93
replicate 3	19543000	1.07918			UL104
replicate 4	1623900000	2.98227	6.9565	0.7575	UL32
replicate 4	471310000	2.50515			UL46
replicate 4	1636500000	2.98227			UL48A
replicate 4	119900000	1.38021			UL77
replicate 4	1331000000	2.81291			UL85
replicate 4	2052100000	2.98227			UL86
replicate 4	57716000	1.07918			UL93
replicate 4	58085000	1.07918			UL104
replicate 5	3113700000	2.98227	7.4099	0.7161	UL32
replicate 5	1120400000	2.50515			UL46
replicate 5	3508200000	2.98227			UL48A
replicate 5	357700000	1.38021			UL77
replicate 5	2853300000	2.81291			UL85
replicate 5	4578000000	2.98227			UL86
replicate 5	148760000	1.07918			UL93
replicate 5	125330000	1.07918			UL104

## Sheet: Fig.3c
	copies
nucleocapsid	3248.9
nucleocapsid prox. tegument	3701.71
outer tegument	2730.2
membrane prox. Tegument	557.919
glycoproteins	1006.26
host	867.517
overall total (incl. not in map)	13353.9

## Sheet: Fig.3d
Gene Name	average copy number	host protein	viral protein
PPIA	94.9396	TRUE	FALSE
ACTG1	81.0174	TRUE	FALSE
ARF1	69.4529	TRUE	FALSE
HSPA8	65.4931	TRUE	FALSE
YWHAE	54.1273	TRUE	FALSE
LGALS1	37.7832	TRUE	FALSE
VAMP2	34.3511	TRUE	FALSE
EEF1A1	32.1439	TRUE	FALSE
YWHAZ	29.2159	TRUE	FALSE
ANXA2	25.242	TRUE	FALSE
PPP1CA	24.4801	TRUE	FALSE
HSPA1B	24.4465	TRUE	FALSE
RPS27A	24.0851	TRUE	FALSE
PFN1	20.1701	TRUE	FALSE
EIF5A	15.697	TRUE	FALSE
TXN	14.7149	TRUE	FALSE
YWHAQ	14.5226	TRUE	FALSE
EEF2	13.2608	TRUE	FALSE
DDX3X	13.1955	TRUE	FALSE
RAB6A	10.4321	TRUE	FALSE
YWHAB	10.13	TRUE	FALSE
PPP2R1A	8.70261	TRUE	FALSE
EIF4A1	8.18646	TRUE	FALSE
STX12	7.89132	TRUE	FALSE
RAB1A	7.56277	TRUE	FALSE
CLTC	6.92386	TRUE	FALSE
CSNK2B	6.57945	TRUE	FALSE
CSNK2A1	6.57343	TRUE	FALSE
RAB11B	6.46628	TRUE	FALSE
GRB2	6.23908	TRUE	FALSE
YWHAG	5.92347	TRUE	FALSE
EIF1	5.69975	TRUE	FALSE
S100A6	5.43132	TRUE	FALSE
RAB2A	4.27674	TRUE	FALSE
ANXA1	3.95922	TRUE	FALSE
YWHAH	3.87722	TRUE	FALSE
CSTB	3.70463	TRUE	FALSE
LPP	3.38735	TRUE	FALSE
CRIP2	3.18682	TRUE	FALSE
RAB5C	3.09363	TRUE	FALSE
RPS18	3.08132	TRUE	FALSE
STX7	3.01721	TRUE	FALSE
KPNB1	2.97133	TRUE	FALSE
MAPRE1	2.96024	TRUE	FALSE
RAB14	2.8253	TRUE	FALSE
OCRL	2.6227	TRUE	FALSE
TSPAN13	2.18487	TRUE	FALSE
RAB1B	2.05283	TRUE	FALSE
LASP1	1.95312	TRUE	FALSE
RPS3	1.9356	TRUE	FALSE
SH3BGRL3	1.89528	TRUE	FALSE
CSNK1A1	1.82013	TRUE	FALSE
VTI1A	1.62725	TRUE	FALSE
RAB5B	1.61473	TRUE	FALSE
RPS16	1.59029	TRUE	FALSE
RAB7A	1.58929	TRUE	FALSE
UBE2N	1.52706	TRUE	FALSE
CDC42	1.44194	TRUE	FALSE
BICD2	1.38315	TRUE	FALSE
TNPO1	1.33078	TRUE	FALSE
RPS3A	1.2294	TRUE	FALSE
UFM1	1.19251	TRUE	FALSE
PIK3C2A	1.15789	TRUE	FALSE
AP1M1	0.862198	TRUE	FALSE
SEC23B	0.682236	TRUE	FALSE
PPIL1	0.540893	TRUE	FALSE
MON2	0.457837	TRUE	FALSE
EEF1A2	0.441904	TRUE	FALSE
RPS19	0.328655	TRUE	FALSE
PAK4	0.30468	TRUE	FALSE
CHMP2B	0.293577	TRUE	FALSE
CSRP1	0.288749	TRUE	FALSE
CD63	0.164106	TRUE	FALSE
DYRK1A	0.137727	TRUE	FALSE
CD9	0.123828	TRUE	FALSE
MAP4K4	0.0990019	TRUE	FALSE
DDX3Y	0.0743141	TRUE	FALSE
RSL1D1	0.00327755	TRUE	FALSE
UL83	2094.41	FALSE	TRUE
UL82	2029.56	FALSE	TRUE
UL86	1285.72	FALSE	TRUE
UL48A	924.175	FALSE	TRUE
UL32	862.276	FALSE	TRUE
UL85	815.465	FALSE	TRUE
UL25	567.485	FALSE	TRUE
UL100	552.632	FALSE	TRUE
UL35	445.922	FALSE	TRUE
UL94	349.475	FALSE	TRUE
UL46	190.603	FALSE	TRUE
UL47	127.074	FALSE	TRUE
UL55	120.972	FALSE	TRUE
UL48	119.906	FALSE	TRUE
UL88	116.974	FALSE	TRUE
UL75	111.936	FALSE	TRUE
UL132	102.483	FALSE	TRUE
UL45	86.4409	FALSE	TRUE
UL99	76.0227	FALSE	TRUE
UL97	62.0152	FALSE	TRUE
UL71	45.9805	FALSE	TRUE
US27	34.4981	FALSE	TRUE
RL10	26.4234	FALSE	TRUE
UL41A	23.5734	FALSE	TRUE
UL33	20.0754	FALSE	TRUE
UL93	11.3109	FALSE	TRUE
UL104	11.2805	FALSE	TRUE
UL80	10.3388	FALSE	TRUE
UL74	9.61527	FALSE	TRUE
UL24	4.14856	FALSE	TRUE
UL122	3.96969	FALSE	TRUE
UL50	2.82042	FALSE	TRUE
UL119	2.33488	FALSE	TRUE
UL69	1.85756	FALSE	TRUE
UL112	1.7142	FALSE	TRUE
UL128	1.23544	FALSE	TRUE
UL148D	1.14399	FALSE	TRUE
UL89	1.02251	FALSE	TRUE
UL57	0.651051	FALSE	TRUE
UL131A	0.484788	FALSE	TRUE
UL38	0.286521	FALSE	TRUE
UL84	0.16469	FALSE	TRUE

## Sheet: Fig.3e
neg.Log10.P.value.	log2 fold-change virion vs cells	Protein.IDs	Majority.protein.IDs	Protein.names	Gene.names	host protein In PPImap	viral protein In PPImap
5.29725	8.88828	Q8TD16	Q8TD16	Protein bicaudal D homolog 2	BICD2	TRUE	FALSE
6.05048	7.01164	lcl|EF999921.1_prot_ABV71639.1_142[protein=UL128][protein_id=ABV71639.1][location=complement(join(208578..208794,208911..209045,209169..209332))][gbkey=CDS]	lcl|EF999921.1_prot_ABV71639.1_142[protein=UL128][protein_id=ABV71639.1][location=complement(join(208578..208794,208911..209045,209169..209332))][gbkey=CDS]		UL128	FALSE	TRUE
8.06706	6.44648	Q93052	Q93052	Lipoma-preferred partner	LPP	TRUE	FALSE
3.25643	6.34671	lcl|EF999921.1_prot_ABV71571.1_74[protein=UL41A][protein_id=ABV71571.1][location=complement(86869..87105)][gbkey=CDS]	lcl|EF999921.1_prot_ABV71571.1_74[protein=UL41A][protein_id=ABV71571.1][location=complement(86869..87105)][gbkey=CDS]		UL41A	FALSE	TRUE
3.8775	6.12085	Q12899	Q12899	Tripartite motif-containing protein 26	TRIM26	FALSE	FALSE
9.82148	5.87319	lcl|EF999921.1_prot_ABV71562.1_65[protein=UL32][protein_id=ABV71562.1][location=complement(72668..75817)][gbkey=CDS]	lcl|EF999921.1_prot_ABV71562.1_65[protein=UL32][protein_id=ABV71562.1][location=complement(72668..75817)][gbkey=CDS]		UL32	FALSE	TRUE
4.53024	5.5734	O75071	O75071	EF-hand calcium-binding domain-containing protein 14	EFCAB14	FALSE	FALSE
3.10592	5.56776	P04259;CON__Q8VED5	P04259	Keratin, type II cytoskeletal 6B	KRT6B	FALSE	FALSE
3.04642	5.52993	lcl|EF999921.1_prot_ABV71640.1_143[protein=UL130][protein_id=ABV71640.1][location=complement(209372..210016)][gbkey=CDS]	lcl|EF999921.1_prot_ABV71640.1_143[protein=UL130][protein_id=ABV71640.1][location=complement(209372..210016)][gbkey=CDS]		UL130	FALSE	FALSE
6.58913	5.52197	lcl|EF999921.1_prot_ABV71597.1_100[protein=UL75][protein_id=ABV71597.1][location=complement(141644..143875)][gbkey=CDS]	lcl|EF999921.1_prot_ABV71597.1_100[protein=UL75][protein_id=ABV71597.1][location=complement(141644..143875)][gbkey=CDS]		UL75	FALSE	TRUE
9.97538	5.46459	lcl|EF999921.1_prot_ABV71604.1_107[protein=UL82][protein_id=ABV71604.1][location=complement(151195..152874)][gbkey=CDS]	lcl|EF999921.1_prot_ABV71604.1_107[protein=UL82][protein_id=ABV71604.1][location=complement(151195..152874)][gbkey=CDS]		UL82	FALSE	TRUE
9.56331	5.46439	lcl|EF999921.1_prot_ABV71578.1_81[protein=UL48][protein_id=ABV71578.1][location=97096..103818][gbkey=CDS]	lcl|EF999921.1_prot_ABV71578.1_81[protein=UL48][protein_id=ABV71578.1][location=97096..103818][gbkey=CDS]		UL48	FALSE	TRUE
3.80314	5.45925	O43657	O43657	Tetraspanin-6	TSPAN6	FALSE	FALSE
8.51527	5.28321	lcl|EF999921.1_prot_ABV71622.1_125[protein=UL100][protein_id=ABV71622.1][location=complement(178925..180046)][gbkey=CDS]	lcl|EF999921.1_prot_ABV71622.1_125[protein=UL100][protein_id=ABV71622.1][location=complement(178925..180046)][gbkey=CDS]		UL100	FALSE	TRUE
4.68792	5.19941	P06493	P06493	Cyclin-dependent kinase 1	CDK1	FALSE	FALSE
5.48519	5.15635	Q16563	Q16563	Synaptophysin-like protein 1	SYPL1	FALSE	FALSE
6.52146	4.92301	Q13627;Q9Y463	Q13627	Dual specificity tyrosine-phosphorylation-regulated kinase 1A	DYRK1A	TRUE	FALSE
9.57482	4.9119	lcl|EF999921.1_prot_ABV71577.1_80[protein=UL47][protein_id=ABV71577.1][location=94151..97099][gbkey=CDS]	lcl|EF999921.1_prot_ABV71577.1_80[protein=UL47][protein_id=ABV71577.1][location=94151..97099][gbkey=CDS]		UL47	FALSE	TRUE
5.22492	4.61396	lcl|EF999921.1_prot_ABV71596.1_99[protein=UL74][protein_id=ABV71596.1][location=complement(139874..141268)][gbkey=CDS]	lcl|EF999921.1_prot_ABV71596.1_99[protein=UL74][protein_id=ABV71596.1][location=complement(139874..141268)][gbkey=CDS]		UL74	FALSE	TRUE
5.15212	4.55122	O96013;Q9NQU5;Q9P286	O96013	Serine/threonine-protein kinase PAK 4	PAK4	TRUE	FALSE
6.45023	4.51552	Q15654	Q15654	Thyroid receptor-interacting protein 6	TRIP6	FALSE	FALSE
8.75346	4.5105	lcl|EF999921.1_prot_ABV71586.1_89[protein=UL55][protein_id=ABV71586.1][location=complement(114533..117256)][gbkey=CDS]	lcl|EF999921.1_prot_ABV71586.1_89[protein=UL55][protein_id=ABV71586.1][location=complement(114533..117256)][gbkey=CDS]		UL55	FALSE	TRUE
7.5861	4.50908	P52943	P52943	Cysteine-rich protein 2	CRIP2	TRUE	FALSE
9.24751	4.39508	lcl|EF999921.1_prot_ABV71610.1_113[protein=UL88][protein_id=ABV71610.1][location=164882..166168][gbkey=CDS]	lcl|EF999921.1_prot_ABV71610.1_113[protein=UL88][protein_id=ABV71610.1][location=164882..166168][gbkey=CDS]		UL88	FALSE	TRUE
6.25791	4.37924	lcl|EF999921.1_prot_ABV71629.1_132[protein=UL115][protein_id=ABV71629.1][location=complement(197407..198243)][gbkey=CDS]	lcl|EF999921.1_prot_ABV71629.1_132[protein=UL115][protein_id=ABV71629.1][location=complement(197407..198243)][gbkey=CDS]		UL115	FALSE	FALSE
4.61353	4.28049	lcl|EF999921.1_prot_ABV71641.1_144[protein=UL131A][protein_id=ABV71641.1][location=complement(join(210037..210190,210299..210534))][gbkey=CDS]	lcl|EF999921.1_prot_ABV71641.1_144[protein=UL131A][protein_id=ABV71641.1][location=complement(join(210037..210190,210299..210534))][gbkey=CDS]		UL131A	FALSE	TRUE
6.81439	4.19146	Q15796;O15198;Q99717;Q15797	Q15796;O15198	Mothers against decapentaplegic homolog 2;Mothers against decapentaplegic homolog 9	SMAD2	FALSE	FALSE
6.53497	4.16394	P51812;Q9UK32	P51812	Ribosomal protein S6 kinase alpha-3	RPS6KA3	FALSE	FALSE
8.56223	4.03372	lcl|EF999921.1_prot_ABV71565.1_68[protein=UL35][protein_id=ABV71565.1][location=78917..80842][gbkey=CDS]	lcl|EF999921.1_prot_ABV71565.1_68[protein=UL35][protein_id=ABV71565.1][location=78917..80842][gbkey=CDS]		UL35	FALSE	TRUE
4.46143	4.03221	lcl|EF999921.1_prot_ABV71624.1_127[protein=UL103][protein_id=ABV71624.1][location=complement(183011..183760)][gbkey=CDS]	lcl|EF999921.1_prot_ABV71624.1_127[protein=UL103][protein_id=ABV71624.1][location=complement(183011..183760)][gbkey=CDS]		UL103	FALSE	FALSE
5.26813	3.99529	Q9H2H9	Q9H2H9	Sodium-coupled neutral amino acid transporter 1	SLC38A1	FALSE	FALSE
7.21357	3.981	Q5W111	Q5W111	SPRY domain-containing protein 7	SPRYD7	FALSE	FALSE
3.51887	3.92374	Q96RF0	Q96RF0	Sorting nexin-18	SNX18	FALSE	FALSE
6.01237	3.90904	lcl|EF999921.1_prot_ABV71527.1_30[protein=RL10][protein_id=ABV71527.1][location=40963..41475][gbkey=CDS]	lcl|EF999921.1_prot_ABV71527.1_30[protein=RL10][protein_id=ABV71527.1][location=40963..41475][gbkey=CDS]		RL10	FALSE	TRUE
3.52253	3.88128	Q6P158	Q6P158	Putative ATP-dependent RNA helicase DHX57	DHX57	FALSE	FALSE
6.63183	3.88114	O14965	O14965	Aurora kinase A	AURKA	FALSE	FALSE
6.85842	3.76915	P63027;P23763	P63027	Vesicle-associated membrane protein 2	VAMP2	TRUE	FALSE
5.53589	3.70465	O43639	O43639	Cytoplasmic protein NCK2	NCK2	FALSE	FALSE
2.6749	3.68023	Q9UJX2	Q9UJX2	Cell division cycle protein 23 homolog	CDC23	FALSE	FALSE
7.20415	3.64371	O00443	O00443	Phosphatidylinositol 4-phosphate 3-kinase C2 domain-containing subunit alpha	PIK3C2A	TRUE	FALSE
6.72935	3.63538	Q9P265	Q9P265	Disco-interacting protein 2 homolog B	DIP2B	FALSE	FALSE
7.60774	3.61655	lcl|EF999921.1_prot_ABV71555.1_58[protein=UL25][protein_id=ABV71555.1][location=62874..64844][gbkey=CDS]	lcl|EF999921.1_prot_ABV71555.1_58[protein=UL25][protein_id=ABV71555.1][location=62874..64844][gbkey=CDS]		UL25	FALSE	TRUE
2.39829	3.59997	Q8IZA0	Q8IZA0	Dyslexia-associated protein KIAA0319-like protein	KIAA0319L	FALSE	FALSE
5.90763	3.58788	lcl|EF999921.1_prot_ABV71616.1_119[protein=UL94][protein_id=ABV71616.1][location=170055..171092][gbkey=CDS]	lcl|EF999921.1_prot_ABV71616.1_119[protein=UL94][protein_id=ABV71616.1][location=170055..171092][gbkey=CDS]		UL94	FALSE	TRUE
4.73668	3.55513	P14635	P14635	G2/mitotic-specific cyclin-B1	CCNB1	FALSE	FALSE
4.00788	3.52965	lcl|EF999921.1_prot_ABV71632.1_135[protein=UL119][protein_id=ABV71632.1][location=complement(join(200571..201187,201276..201696))][gbkey=CDS]	lcl|EF999921.1_prot_ABV71632.1_135[protein=UL119][protein_id=ABV71632.1][location=complement(join(200571..201187,201276..201696))][gbkey=CDS]		UL119	FALSE	TRUE
6.33366	3.52918	Q9UEU0	Q9UEU0	Vesicle transport through interaction with t-SNAREs homolog 1B	VTI1B	FALSE	FALSE
5.51858	3.52862	P19784	P19784	Casein kinase II subunit alpha	CSNK2A2	FALSE	FALSE
5.13071	3.50385	Q6P1N0	Q6P1N0	Coiled-coil and C2 domain-containing protein 1A	CC2D1A	FALSE	FALSE
6.26205	3.49649	Q9H2U1	Q9H2U1	ATP-dependent RNA helicase DHX36	DHX36	FALSE	FALSE
2.57288	3.45737	Q9UGJ1	Q9UGJ1	Gamma-tubulin complex component 4	TUBGCP4	FALSE	FALSE
6.50986	3.45411	P62993	P62993	Growth factor receptor-bound protein 2	GRB2	TRUE	FALSE
6.03505	3.44014	Q13286	Q13286	Battenin	CLN3	FALSE	FALSE
2.72447	3.37215	lcl|EF999921.1_prot_ABV71630.1_133[protein=UL116][protein_id=ABV71630.1][location=complement(198243..199184)][gbkey=CDS]	lcl|EF999921.1_prot_ABV71630.1_133[protein=UL116][protein_id=ABV71630.1][location=complement(198243..199184)][gbkey=CDS]		UL116	FALSE	FALSE
7.0751	3.3626	Q01968;P32019	Q01968	Inositol polyphosphate 5-phosphatase OCRL-1	OCRL	TRUE	FALSE
4.03961	3.24635	O95147	O95147	Dual specificity protein phosphatase 14	DUSP14	FALSE	FALSE
1.94605	3.24588	P11166	P11166	Solute carrier family 2, facilitated glucose transporter member 1	SLC2A1	FALSE	FALSE
2.65142	3.22293	Q9C0D5	Q9C0D5	Protein TANC1	TANC1	FALSE	FALSE
7.63756	3.21524	Q08431	Q08431	Lactadherin;Lactadherin short form;Medin	MFGE8	FALSE	FALSE
2.8822	3.18931	Q96CT7	Q96CT7	Coiled-coil domain-containing protein 124	CCDC124	FALSE	FALSE
5.67879	3.1753	Q53S08;Q9H0N0	Q53S08;Q9H0N0	Ras-related protein Rab-6C	RAB6C	FALSE	FALSE
3.45333	3.17479	Q12929	Q12929	Epidermal growth factor receptor kinase substrate 8	EPS8	FALSE	FALSE
6.28887	3.17	lcl|EF999921.1_prot_ABV71575.1_78[protein=UL44][protein_id=ABV71575.1][location=complement(90411..93131)][gbkey=CDS]	lcl|EF999921.1_prot_ABV71575.1_78[protein=UL44][protein_id=ABV71575.1][location=complement(90411..93131)][gbkey=CDS]		UL45	FALSE	TRUE
4.81901	3.15896	Q04656	Q04656	Copper-transporting ATPase 1	ATP7A	FALSE	FALSE
3.07792	3.15015	Q9BUZ4	Q9BUZ4	TNF receptor-associated factor 4	TRAF4	FALSE	FALSE
7.55667	3.12817	lcl|EF999921.1_prot_ABV71605.1_108[protein=UL83][protein_id=ABV71605.1][location=complement(153063..154748)][gbkey=CDS]	lcl|EF999921.1_prot_ABV71605.1_108[protein=UL83][protein_id=ABV71605.1][location=complement(153063..154748)][gbkey=CDS]		UL83	FALSE	TRUE
5.02273	3.12723	Q99959	Q99959	Plakophilin-2	PKP2	FALSE	FALSE
7.01601	3.06419	O15294	O15294	UDP-N-acetylglucosamine--peptide N-acetylglucosaminyltransferase 110 kDa subunit	OGT	FALSE	FALSE
6.50107	3.04602	P36873	P36873	Serine/threonine-protein phosphatase PP1-gamma catalytic subunit	PPP1CC	FALSE	FALSE
2.99396	3.04184	O43633	O43633	Charged multivesicular body protein 2a	CHMP2A	FALSE	FALSE
6.20468	2.97266	Q13049	Q13049	E3 ubiquitin-protein ligase TRIM32	TRIM32	FALSE	FALSE
7.18637	2.96985	Q9UN37	Q9UN37	Vacuolar protein sorting-associated protein 4A	VPS4A	FALSE	FALSE
3.76217	2.95766	P38935	P38935	DNA-binding protein SMUBP-2	IGHMBP2	FALSE	FALSE
8.04749	2.95568	Q15836	Q15836	Vesicle-associated membrane protein 3	VAMP3	FALSE	FALSE
6.75193	2.95317	Q96AJ9	Q96AJ9	Vesicle transport through interaction with t-SNAREs homolog 1A	VTI1A	TRUE	FALSE
5.94073	2.90043	P62136	P62136	Serine/threonine-protein phosphatase PP1-alpha catalytic subunit	PPP1CA	TRUE	FALSE
7.94153	2.8877	lcl|EF999921.1_prot_ABV71642.1_145[protein=UL132][protein_id=ABV71642.1][location=complement(210642..211454)][gbkey=CDS]	lcl|EF999921.1_prot_ABV71642.1_145[protein=UL132][protein_id=ABV71642.1][location=complement(210642..211454)][gbkey=CDS]		UL132	FALSE	TRUE
5.60135	2.87533	P84077;P61204	P84077;P61204	ADP-ribosylation factor 1;ADP-ribosylation factor 3	ARF1	TRUE	FALSE
5.85552	2.84922	lcl|EF999921.1_prot_ABV71556.1_59[protein=UL26][protein_id=ABV71556.1][location=complement(65030..65596)][gbkey=CDS]	lcl|EF999921.1_prot_ABV71556.1_59[protein=UL26][protein_id=ABV71556.1][location=complement(65030..65596)][gbkey=CDS]		UL26	FALSE	FALSE
6.66393	2.84918	lcl|EF999921.1_prot_ABV71607.1_110[protein=UL85][protein_id=ABV71607.1][location=complement(156803..157723)][gbkey=CDS]	lcl|EF999921.1_prot_ABV71607.1_110[protein=UL85][protein_id=ABV71607.1][location=complement(156803..157723)][gbkey=CDS]		UL85	FALSE	TRUE
5.31289	2.83185	P68400;Q8NEV1	P68400;Q8NEV1	Casein kinase II subunit alpha;Casein kinase II subunit alpha 3	CSNK2A1	TRUE	FALSE
4.10772	2.80917	lcl|EF999921.1_prot_ABV71618.1_121[protein=UL96][protein_id=ABV71618.1][location=173683..174066][gbkey=CDS]	lcl|EF999921.1_prot_ABV71618.1_121[protein=UL96][protein_id=ABV71618.1][location=173683..174066][gbkey=CDS]		UL96	FALSE	FALSE
4.9005	2.8089	lcl|EF999921.1_prot_ABV71517.1_20[protein=US27][protein_id=ABV71517.1][location=21860..22945][gbkey=CDS]	lcl|EF999921.1_prot_ABV71517.1_20[protein=US27][protein_id=ABV71517.1][location=21860..22945][gbkey=CDS]		US27	FALSE	TRUE
3.84255	2.77746	P21453	P21453	Sphingosine 1-phosphate receptor 1	S1PR1	FALSE	FALSE
6.93123	2.77318	Q7Z3U7	Q7Z3U7	Protein MON2 homolog	MON2	TRUE	FALSE
8.50846	2.76297	Q9Y5X1	Q9Y5X1	Sorting nexin-9	SNX9	FALSE	FALSE
4.88855	2.73753	Q9Y3R5	Q9Y3R5	Protein dopey-2	DOPEY2	FALSE	FALSE
6.56051	2.71151	O43278	O43278	Kunitz-type protease inhibitor 1	SPINT1	FALSE	FALSE
3.43509	2.70341	Q9BR77	Q9BR77	Coiled-coil domain-containing protein 77	CCDC77	FALSE	FALSE
6.68885	2.6991	lcl|EF999921.1_prot_ABV71576.1_79[protein=UL46][protein_id=ABV71576.1][location=complement(93277..94149)][gbkey=CDS]	lcl|EF999921.1_prot_ABV71576.1_79[protein=UL46][protein_id=ABV71576.1][location=complement(93277..94149)][gbkey=CDS]		UL46	FALSE	TRUE
7.57855	2.68533	lcl|EF999921.1_prot_ABV71593.1_96[protein=UL71][protein_id=ABV71593.1][location=137090..138232][gbkey=CDS]	lcl|EF999921.1_prot_ABV71593.1_96[protein=UL71][protein_id=ABV71593.1][location=137090..138232][gbkey=CDS]		UL71	FALSE	TRUE
2.79429	2.65906	P56377;Q96PC3	P56377	AP-1 complex subunit sigma-2	AP1S2	FALSE	FALSE
6.76326	2.65893	lcl|EF999921.1_prot_ABV71608.1_111[protein=UL86][protein_id=ABV71608.1][location=complement(157885..161997)][gbkey=CDS]	lcl|EF999921.1_prot_ABV71608.1_111[protein=UL86][protein_id=ABV71608.1][location=complement(157885..161997)][gbkey=CDS]		UL86	FALSE	TRUE
4.6337	2.65582	Q86UK7	Q86UK7	Zinc finger protein 598	ZNF598	FALSE	FALSE
6.00581	2.63694	Q9NVZ3	Q9NVZ3	Adaptin ear-binding coat-associated protein 2	NECAP2	FALSE	FALSE
4.47894	2.62018	P46109	P46109	Crk-like protein	CRKL	FALSE	FALSE
4.21561	2.61822	P62330	P62330	ADP-ribosylation factor 6	ARF6	FALSE	FALSE
2.01095	2.6136	O95819	O95819	Mitogen-activated protein kinase kinase kinase kinase 4	MAP4K4	TRUE	FALSE
4.91765	2.60904	Q16537	Q16537	Serine/threonine-protein phosphatase 2A 56 kDa regulatory subunit epsilon isoform	PPP2R5E	FALSE	FALSE
5.17719	2.59824	P48729;Q8N752	P48729;Q8N752	Casein kinase I isoform alpha;Casein kinase I isoform alpha-like	CSNK1A1	TRUE	FALSE
6.39427	2.59124	P31946	P31946	14-3-3 protein beta/alpha;14-3-3 protein beta/alpha, N-terminally processed	YWHAB	TRUE	FALSE
7.01374	2.57943	P61981	P61981	14-3-3 protein gamma;14-3-3 protein gamma, N-terminally processed	YWHAG	TRUE	FALSE
3.70085	2.55721	O60504	O60504	Vinexin	SORBS3	FALSE	FALSE
3.75616	2.52803	Q96HP0	Q96HP0	Dedicator of cytokinesis protein 6	DOCK6	FALSE	FALSE
5.21737	2.5153	P46108	P46108	Adapter molecule crk	CRK	FALSE	FALSE
1.41945	2.50232	Q8IUR0	Q8IUR0	Trafficking protein particle complex subunit 5	TRAPPC5	FALSE	FALSE
4.42983	2.50025	Q5W0V3	Q5W0V3	Protein FAM160B1	FAM160B1	FALSE	FALSE
3.88002	2.48459	P62140	P62140	Serine/threonine-protein phosphatase PP1-beta catalytic subunit	PPP1CB	FALSE	FALSE
3.99534	2.44039	P61962	P61962	DDB1- and CUL4-associated factor 7	DCAF7	FALSE	FALSE
3.87308	2.43456	lcl|EF999921.1_prot_ABV71579.1_82[protein=UL48A][protein_id=ABV71579.1][location=complement(103935..104162)][gbkey=CDS]	lcl|EF999921.1_prot_ABV71579.1_82[protein=UL48A][protein_id=ABV71579.1][location=complement(103935..104162)][gbkey=CDS]		UL48A	FALSE	TRUE
4.74551	2.42452	O75113	O75113	NEDD4-binding protein 1	N4BP1	FALSE	FALSE
6.00773	2.38958	Q9NRW1;Q14964	Q9NRW1	Ras-related protein Rab-6B	RAB6B	FALSE	FALSE
6.45104	2.37729	lcl|EF999921.1_prot_ABV71599.1_102[protein=UL77][protein_id=ABV71599.1][location=144650..146542][gbkey=CDS]	lcl|EF999921.1_prot_ABV71599.1_102[protein=UL77][protein_id=ABV71599.1][location=144650..146542][gbkey=CDS]		UL77	FALSE	FALSE
7.8123	2.35409	O00571;Q9NQI0	O00571	ATP-dependent RNA helicase DDX3X	DDX3X	TRUE	FALSE
3.83103	2.35404	Q13526	Q13526	Peptidyl-prolyl cis-trans isomerase NIMA-interacting 1	PIN1	FALSE	FALSE
2.47951	2.33803	Q8NC96	Q8NC96	Adaptin ear-binding coat-associated protein 1	NECAP1	FALSE	FALSE
1.80655	2.31471	P30260	P30260	Cell division cycle protein 27 homolog	CDC27	FALSE	FALSE
3.36581	2.31168	Q9UNK0	Q9UNK0	Syntaxin-8	STX8	FALSE	FALSE
5.22096	2.30415	lcl|EF999921.1_prot_ABV71615.1_118[protein=UL93][protein_id=ABV71615.1][location=168413..170197][gbkey=CDS]	lcl|EF999921.1_prot_ABV71615.1_118[protein=UL93][protein_id=ABV71615.1][location=168413..170197][gbkey=CDS]		UL93	FALSE	TRUE
6.64261	2.2961	lcl|EF999921.1_prot_ABV71625.1_128[protein=UL104][protein_id=ABV71625.1][location=complement(183708..185801)][gbkey=CDS]	lcl|EF999921.1_prot_ABV71625.1_128[protein=UL104][protein_id=ABV71625.1][location=complement(183708..185801)][gbkey=CDS]		UL104	FALSE	TRUE
2.66278	2.28508	Q05655	Q05655	Protein kinase C delta type;Protein kinase C delta type regulatory subunit;Protein kinase C delta type catalytic subunit	PRKCD	FALSE	FALSE
3.51664	2.28433	Q5XKK7	Q5XKK7	Protein FAM219B	FAM219B	FALSE	FALSE
2.05558	2.26342	P53990	P53990	IST1 homolog	IST1	FALSE	FALSE
5.77654	2.25888	P49841	P49841	Glycogen synthase kinase-3 beta	GSK3B	FALSE	FALSE
4.82719	2.21822	lcl|EF999921.1_prot_ABV71554.1_57[protein=UL24][protein_id=ABV71554.1][location=complement(61750..62652)][gbkey=CDS]	lcl|EF999921.1_prot_ABV71554.1_57[protein=UL24][protein_id=ABV71554.1][location=complement(61750..62652)][gbkey=CDS]		UL24	FALSE	TRUE
1.72543	2.15721	P49840	P49840	Glycogen synthase kinase-3 alpha	GSK3A	FALSE	FALSE
5.14617	2.14131	P23258;Q9NRH3	P23258;Q9NRH3	Tubulin gamma-1 chain;Tubulin gamma-2 chain	TUBG1	FALSE	FALSE
5.07085	2.14021	Q8NCA5	Q8NCA5	Protein FAM98A	FAM98A	FALSE	FALSE
4.02287	2.13214	O14786	O14786	Neuropilin-1	NRP1	FALSE	FALSE
4.98877	2.12358	O15523	O15523	ATP-dependent RNA helicase DDX3Y	DDX3Y	TRUE	FALSE
3.2529	2.12034	lcl|EF999921.1_prot_ABV71595.1_98[protein=UL73][protein_id=ABV71595.1][location=139495..139902][gbkey=CDS]	lcl|EF999921.1_prot_ABV71595.1_98[protein=UL73][protein_id=ABV71595.1][location=139495..139902][gbkey=CDS]		UL73	FALSE	FALSE
3.9552	2.12017	P05161	P05161	Ubiquitin-like protein ISG15	ISG15	FALSE	FALSE
5.20839	2.10899	P12931;Q9H3Y6;P42685;P06239;P08581;Q04912	P12931	Proto-oncogene tyrosine-protein kinase Src	SRC	FALSE	FALSE
6.08621	2.07483	O43752	O43752	Syntaxin-6	STX6	FALSE	FALSE
5.06019	2.07147	P30154	P30154	Serine/threonine-protein phosphatase 2A 65 kDa regulatory subunit A beta isoform	PPP2R1B	FALSE	FALSE
7.21688	2.04622	Q9NP79	Q9NP79	Vacuolar protein sorting-associated protein VTA1 homolog	VTA1	FALSE	FALSE
2.70843	2.04442	Q9H7E2	Q9H7E2	Tudor domain-containing protein 3	TDRD3	FALSE	FALSE
6.60162	2.04181	Q9NRW7	Q9NRW7	Vacuolar protein sorting-associated protein 45	VPS45	FALSE	FALSE
2.02383	2.03675	O60499	O60499	Syntaxin-10	STX10	FALSE	FALSE
2.37434	2.00583	Q9BVJ7	Q9BVJ7	Dual specificity protein phosphatase 23	DUSP23	FALSE	FALSE
7.17137	1.99524	P63151;Q9Y2T4	P63151	Serine/threonine-protein phosphatase 2A 55 kDa regulatory subunit B alpha isoform	PPP2R2A	FALSE	FALSE
1.44454	1.98176	Q6P9B6	Q6P9B6	TLD domain-containing protein 1	TLDC1	FALSE	FALSE
2.40389	1.96919	P20336	P20336	Ras-related protein Rab-3A	RAB3A	FALSE	FALSE
5.08505	1.96551	Q9Y5L0	Q9Y5L0	Transportin-3	TNPO3	FALSE	FALSE
5.40896	1.95336	Q15907	Q15907	Ras-related protein Rab-11B	RAB11B	TRUE	FALSE
2.8387	1.94864	Q9UL26	Q9UL26	Ras-related protein Rab-22A	RAB22A	FALSE	FALSE
5.46746	1.93882	O14787	O14787	Transportin-2	TNPO2	FALSE	FALSE
2.64688	1.90887	Q9UL15	Q9UL15	BAG family molecular chaperone regulator 5	BAG5	FALSE	FALSE
4.47501	1.89005	lcl|EF999921.1_prot_ABV71619.1_122[protein=UL97][protein_id=ABV71619.1][location=174187..176310][gbkey=CDS]	lcl|EF999921.1_prot_ABV71619.1_122[protein=UL97][protein_id=ABV71619.1][location=174187..176310][gbkey=CDS]		UL97	FALSE	TRUE
2.84953	1.87452	Q969X6	Q969X6	Cirhin	CIRH1A	FALSE	FALSE
6.42944	1.87045	Q86Y82	Q86Y82	Syntaxin-12	STX12	TRUE	FALSE
7.2305	1.86575	O15400	O15400	Syntaxin-7	STX7	TRUE	FALSE
3.8463	1.85848	Q13362	Q13362	Serine/threonine-protein phosphatase 2A 56 kDa regulatory subunit gamma isoform	PPP2R5C	FALSE	FALSE
2.42759	1.85265	Q9BRQ8	Q9BRQ8	Apoptosis-inducing factor 2	AIFM2	FALSE	FALSE
3.50024	1.8219	lcl|EF999921.1_prot_ABV71563.1_66[protein=UL33][protein_id=ABV71563.1][location=76075..77247][gbkey=CDS]	lcl|EF999921.1_prot_ABV71563.1_66[protein=UL33][protein_id=ABV71563.1][location=76075..77247][gbkey=CDS]		UL33	FALSE	TRUE
6.66179	1.79501	O00629	O00629	Importin subunit alpha-3	KPNA4	FALSE	FALSE
2.93269	1.79336	Q8IYS1	Q8IYS1	Peptidase M20 domain-containing protein 2	PM20D2	FALSE	FALSE
3.91745	1.79249	Q13501	Q13501	Sequestosome-1	SQSTM1	FALSE	FALSE
5.17523	1.79188	P62258	P62258	14-3-3 protein epsilon	YWHAE	TRUE	FALSE
4.7848	1.78474	O75351;Q6PIW4	O75351	Vacuolar protein sorting-associated protein 4B	VPS4B	FALSE	FALSE
4.31283	1.7843	Q96HC4	Q96HC4	PDZ and LIM domain protein 5	PDLIM5	FALSE	FALSE
2.84039	1.77967	Q9ULZ3	Q9ULZ3	Apoptosis-associated speck-like protein containing a CARD	PYCARD	FALSE	FALSE
3.35744	1.77625	Q9Y450	Q9Y450	HBS1-like protein	HBS1L	FALSE	FALSE
6.6988	1.76744	Q13492;O60641	Q13492	Phosphatidylinositol-binding clathrin assembly protein	PICALM	FALSE	FALSE
6.33928	1.74574	Q92973	Q92973	Transportin-1	TNPO1	TRUE	FALSE
3.69071	1.74512	Q15418	Q15418	Ribosomal protein S6 kinase alpha-1	RPS6KA1	FALSE	FALSE
1.90049	1.74158	P24385	P24385	G1/S-specific cyclin-D1	CCND1	FALSE	FALSE
5.2065	1.73329	Q14258	Q14258	E3 ubiquitin/ISG15 ligase TRIM25	TRIM25	FALSE	FALSE
2.45297	1.73055	Q9UKB1;Q9Y297	Q9UKB1;Q9Y297	F-box/WD repeat-containing protein 11;F-box/WD repeat-containing protein 1A	FBXW11	FALSE	FALSE
1.83027	1.73014	P20340	P20340	Ras-related protein Rab-6A	RAB6A	TRUE	FALSE
5.66737	1.72744	Q9BXF6	Q9BXF6	Rab11 family-interacting protein 5	RAB11FIP5	FALSE	FALSE
1.25848	1.67782	O14908	O14908	PDZ domain-containing protein GIPC1	GIPC1	FALSE	FALSE
4.4705	1.66825	P63104	P63104	14-3-3 protein zeta/delta	YWHAZ	TRUE	FALSE
1.67759	1.63436	Q9Y4P8	Q9Y4P8	WD repeat domain phosphoinositide-interacting protein 2	WIPI2	FALSE	FALSE
1.55238	1.61913	Q8IWA0	Q8IWA0	WD repeat-containing protein 75	WDR75	FALSE	FALSE
2.41699	1.5876	Q5JWR5	Q5JWR5	Protein dopey-1	DOPEY1	FALSE	FALSE
4.77887	1.58471	P27348	P27348	14-3-3 protein theta	YWHAQ	TRUE	FALSE
3.96368	1.58117	Q9NQX7	Q9NQX7	Integral membrane protein 2C;CT-BRI3	ITM2C	FALSE	FALSE
4.04705	1.53941	O75976	O75976	Carboxypeptidase D	CPD	FALSE	FALSE
2.75629	1.52967	Q96QD8	Q96QD8	Sodium-coupled neutral amino acid transporter 2	SLC38A2	FALSE	FALSE
5.54134	1.51815	Q96KG9	Q96KG9	N-terminal kinase-like protein	SCYL1	FALSE	FALSE
5.11063	1.51631	O15498	O15498	Synaptobrevin homolog YKT6	YKT6	FALSE	FALSE
1.22092	1.50575	P60510	P60510	Serine/threonine-protein phosphatase 4 catalytic subunit	PPP4C	FALSE	FALSE
3.8025	1.50565	P61020	P61020	Ras-related protein Rab-5B	RAB5B	TRUE	FALSE
2.51752	1.49842	Q9H0B6	Q9H0B6	Kinesin light chain 2	KLC2	FALSE	FALSE
4.51297	1.47938	O00505	O00505	Importin subunit alpha-4	KPNA3	FALSE	FALSE
4.47317	1.47818	P67870	P67870	Casein kinase II subunit beta	CSNK2B	TRUE	FALSE
1.2742	1.46754	Q5VIR6	Q5VIR6	Vacuolar protein sorting-associated protein 53 homolog	VPS53	FALSE	FALSE
2.01183	1.46719	Q96FZ7	Q96FZ7	Charged multivesicular body protein 6	CHMP6	FALSE	FALSE
1.08112	1.46547	Q8N3C0	Q8N3C0	Activating signal cointegrator 1 complex subunit 3	ASCC3	FALSE	FALSE
6.08709	1.42902	Q04917	Q04917	14-3-3 protein eta	YWHAH	TRUE	FALSE
7.34009	1.42478	Q15382	Q15382	GTP-binding protein Rheb	RHEB	FALSE	FALSE
4.58187	1.41954	P51148	P51148	Ras-related protein Rab-5C	RAB5C	TRUE	FALSE
3.69446	1.41673	P25685	P25685	DnaJ homolog subfamily B member 1	DNAJB1	FALSE	FALSE
4.79511	1.41344	Q9BTU6	Q9BTU6	Phosphatidylinositol 4-kinase type 2-alpha	PI4K2A	FALSE	FALSE
3.56748	1.41335	Q9Y4K4	Q9Y4K4	Mitogen-activated protein kinase kinase kinase kinase 5	MAP4K5	FALSE	FALSE
4.10906	1.41107	P84085	P84085	ADP-ribosylation factor 5	ARF5	FALSE	FALSE
3.09662	1.40347	P20645	P20645	Cation-dependent mannose-6-phosphate receptor	M6PR	FALSE	FALSE
1.94399	1.39322	Q13042	Q13042	Cell division cycle protein 16 homolog	CDC16	FALSE	FALSE
5.19655	1.39208	Q9BXS5;Q9Y6Q5	Q9BXS5	AP-1 complex subunit mu-1	AP1M1	TRUE	FALSE
4.35111	1.38865	Q15056	Q15056	Eukaryotic translation initiation factor 4H	EIF4H	FALSE	FALSE
3.72569	1.38555	Q2TAY7	Q2TAY7	WD40 repeat-containing protein SMU1;WD40 repeat-containing protein SMU1, N-terminally processed	SMU1	FALSE	FALSE
5.07266	1.38382	Q9NR12	Q9NR12	PDZ and LIM domain protein 7	PDLIM7	FALSE	FALSE
4.50855	1.36062	P20339	P20339	Ras-related protein Rab-5A	RAB5A	FALSE	FALSE
4.7529	1.3577	O43759	O43759	Synaptogyrin-1	SYNGR1	FALSE	FALSE
4.9408	1.35338	Q9BZH6	Q9BZH6	WD repeat-containing protein 11	WDR11	FALSE	FALSE
3.83785	1.35307	Q7KZI7	Q7KZI7	Serine/threonine-protein kinase MARK2	MARK2	FALSE	FALSE
2.30722	1.33277	lcl|EF999921.1_prot_ABV71515.1_18[protein=US24][protein_id=ABV71515.1][location=complement(17544..19046)][gbkey=CDS]	lcl|EF999921.1_prot_ABV71515.1_18[protein=US24][protein_id=ABV71515.1][location=complement(17544..19046)][gbkey=CDS]		US24	FALSE	FALSE
4.48171	1.33154	Q9H583	Q9H583	HEAT repeat-containing protein 1;HEAT repeat-containing protein 1, N-terminally processed	HEATR1	FALSE	FALSE
1.0856	1.3257	Q9Y316	Q9Y316	Protein MEMO1	MEMO1	FALSE	FALSE
5.94886	1.32192	Q9H4M9	Q9H4M9	EH domain-containing protein 1	EHD1	FALSE	FALSE
4.80038	1.30933	P61019	P61019	Ras-related protein Rab-2A	RAB2A	TRUE	FALSE
3.21837	1.30815	Q6NZ67;Q6P582	Q6NZ67;Q6P582	Mitotic-spindle organizing protein 2B;Mitotic-spindle organizing protein 2A	MZT2B	FALSE	FALSE
3.25991	1.30656	P42025	P42025	Beta-centractin	ACTR1B	FALSE	FALSE
1.42754	1.30357	P14923	P14923	Junction plakoglobin	JUP	FALSE	FALSE
7.19826	1.2708	Q13561	Q13561	Dynactin subunit 2	DCTN2	FALSE	FALSE
4.40049	1.27074	P62820	P62820	Ras-related protein Rab-1A	RAB1A	TRUE	FALSE
4.37142	1.26403	O14828	O14828	Secretory carrier-associated membrane protein 3	SCAMP3	FALSE	FALSE
1.27899	1.25925	Q96IZ0	Q96IZ0	PRKC apoptosis WT1 regulator protein	PAWR	FALSE	FALSE
5.44574	1.25585	Q14764	Q14764	Major vault protein	MVP	FALSE	FALSE
3.43058	1.24638	Q9BSJ2	Q9BSJ2	Gamma-tubulin complex component 2	TUBGCP2	FALSE	FALSE
5.22335	1.24482	P31689	P31689	DnaJ homolog subfamily A member 1	DNAJA1	FALSE	FALSE
4.24875	1.24086	P52292	P52292	Importin subunit alpha-1	KPNA2	FALSE	FALSE
3.75176	1.22009	P49593	P49593	Protein phosphatase 1F	PPM1F	FALSE	FALSE
5.16559	1.21286	P30153	P30153	Serine/threonine-protein phosphatase 2A 65 kDa regulatory subunit A alpha isoform	PPP2R1A	TRUE	FALSE
1.66165	1.20546	P61966	P61966	AP-1 complex subunit sigma-1A	AP1S1	FALSE	FALSE
2.87104	1.19419	Q9ULC4	Q9ULC4	Malignant T-cell-amplified sequence 1	MCTS1	FALSE	FALSE
3.95376	1.1912	Q9Y376	Q9Y376	Calcium-binding protein 39	CAB39	FALSE	FALSE
2.7171	1.17316	P61026;P59190	P61026	Ras-related protein Rab-10	RAB10	FALSE	FALSE
5.27606	1.16899	P61960	P61960	Ubiquitin-fold modifier 1	UFM1	TRUE	FALSE
1.45262	1.1566	Q6TFL4	Q6TFL4	Kelch-like protein 24	KLHL24	FALSE	FALSE
4.25501	1.15159	P61221	P61221	ATP-binding cassette sub-family E member 1	ABCE1	FALSE	FALSE
4.21376	1.12973	P67775	P67775	Serine/threonine-protein phosphatase 2A catalytic subunit alpha isoform	PPP2CA	FALSE	FALSE
4.2283	1.12613	P61163	P61163	Alpha-centractin	ACTR1A	FALSE	FALSE
4.06524	1.12589	P30622	P30622	CAP-Gly domain-containing linker protein 1	CLIP1	FALSE	FALSE
4.80674	1.1139	Q14203	Q14203	Dynactin subunit 1	DCTN1	FALSE	FALSE
2.23606	1.11086	Q86VS8	Q86VS8	Protein Hook homolog 3	HOOK3	FALSE	FALSE
4.89827	1.10362	O14662	O14662	Syntaxin-16	STX16	FALSE	FALSE
2.18279	1.10214	Q658Y4;P0C866	Q658Y4	Protein FAM91A1	FAM91A1	FALSE	FALSE
3.40872	1.09717	Q9Y224	Q9Y224	UPF0568 protein C14orf166	RTRAF	TRUE	FALSE
3.32736	1.07906	P17931	P17931	Galectin-3	LGALS3	FALSE	FALSE
4.36697	1.07902	Q10567	Q10567	AP-1 complex subunit beta-1	AP1B1	FALSE	FALSE
1.9646	1.07142	Q9Y296	Q9Y296	Trafficking protein particle complex subunit 4	TRAPPC4	FALSE	FALSE
2.18047	1.03642	Q9Y5X2	Q9Y5X2	Sorting nexin-8	SNX8	FALSE	FALSE
2.51917	1.02728	Q96S97	Q96S97	Myeloid-associated differentiation marker	MYADM	FALSE	FALSE
4.42553	1.02429	P84095	P84095	Rho-related GTP-binding protein RhoG	RHOG	FALSE	FALSE
6.32357	1.02227	Q15691	Q15691	Microtubule-associated protein RP/EB family member 1	MAPRE1	TRUE	FALSE
4.11381	0.986957	Q9NZN4	Q9NZN4	EH domain-containing protein 2	EHD2	FALSE	FALSE
4.55149	0.983403	P18085	P18085	ADP-ribosylation factor 4	ARF4	FALSE	FALSE
2.241	0.981856	O75531	O75531	Barrier-to-autointegration factor;Barrier-to-autointegration factor, N-terminally processed	BANF1	FALSE	FALSE
0.873051	0.981724	P15924	P15924	Desmoplakin	DSP	FALSE	FALSE
1.21506	0.973294	lcl|EF999921.1_prot_ABV71573.1_76[protein=UL43][protein_id=ABV71573.1][location=complement(87651..88922)][gbkey=CDS]	lcl|EF999921.1_prot_ABV71573.1_76[protein=UL43][protein_id=ABV71573.1][location=complement(87651..88922)][gbkey=CDS]		UL43	FALSE	FALSE
2.62878	0.969375	Q9UJW0	Q9UJW0	Dynactin subunit 4	DCTN4	FALSE	FALSE
1.25712	0.959455	Q14240	Q14240	Eukaryotic initiation factor 4A-II;Eukaryotic initiation factor 4A-II, N-terminally processed	EIF4A2	FALSE	FALSE
1.99695	0.951038	O60271;Q9UPT6	O60271	C-Jun-amino-terminal kinase-interacting protein 4	SPAG9	FALSE	FALSE
3.37735	0.946971	P61224;A6NIZ1	P61224;A6NIZ1	Ras-related protein Rap-1b;Ras-related protein Rap-1b-like protein	RAP1B	FALSE	FALSE
3.8818	0.944519	O43583	O43583	Density-regulated protein	DENR	FALSE	FALSE
1.91478	0.931143	P51665	P51665	26S proteasome non-ATPase regulatory subunit 7	PSMD7	FALSE	FALSE
1.26904	0.928781	P0C870	P0C870	JmjC domain-containing protein 7	JMJD7	FALSE	FALSE
5.03958	0.914832	Q14974	Q14974	Importin subunit beta-1	KPNB1	TRUE	FALSE
1.85125	0.909678	Q14738	Q14738	Serine/threonine-protein phosphatase 2A 56 kDa regulatory subunit delta isoform	PPP2R5D	FALSE	FALSE
3.003	0.905729	P51452	P51452	Dual specificity protein phosphatase 3	DUSP3	FALSE	FALSE
0.992679	0.902414	P48730	P48730	Casein kinase I isoform delta	CSNK1D	FALSE	FALSE
2.22049	0.895244	Q9NUY8	Q9NUY8	TBC1 domain family member 23	TBC1D23	FALSE	FALSE
3.83988	0.893651	P54652	P54652	Heat shock-related 70 kDa protein 2	HSPA2	FALSE	FALSE
3.89473	0.88751	O60716	O60716	Catenin delta-1	CTNND1	FALSE	FALSE
3.45166	0.870074	P36405	P36405	ADP-ribosylation factor-like protein 3	ARL3	FALSE	FALSE
2.93393	0.859011	O43813	O43813	LanC-like protein 1	LANCL1	FALSE	FALSE
1.33405	0.855975	Q9NWV8	Q9NWV8	BRISC and BRCA1-A complex member 1	BABAM1	FALSE	FALSE
1.72737	0.853666	P57772	P57772	Selenocysteine-specific elongation factor	EEFSEC	FALSE	FALSE
1.49064	0.852489	Q14684	Q14684	Ribosomal RNA processing protein 1 homolog B	RRP1B	FALSE	FALSE
2.33465	0.852177	Q9NZ32	Q9NZ32	Actin-related protein 10	ACTR10	FALSE	FALSE
3.24959	0.847203	Q7L576	Q7L576	Cytoplasmic FMR1-interacting protein 1	CYFIP1	FALSE	FALSE
0.960828	0.843925	Q8N584	Q8N584	Tetratricopeptide repeat protein 39C	TTC39C	FALSE	FALSE
3.93471	0.831341	P26196	P26196	Probable ATP-dependent RNA helicase DDX6	DDX6	FALSE	FALSE
2.05301	0.828836	Q07960	Q07960	Rho GTPase-activating protein 1	ARHGAP1	FALSE	FALSE
2.13624	0.828538	P41567	P41567	Eukaryotic translation initiation factor 1	EIF1	TRUE	FALSE
1.76516	0.821581	P60953;P17081;Q9H4E5	P60953	Cell division control protein 42 homolog	CDC42	TRUE	FALSE
3.21271	0.814826	Q13637;P57729	Q13637	Ras-related protein Rab-32	RAB32	FALSE	FALSE
3.35656	0.814557	O43747	O43747	AP-1 complex subunit gamma-1	AP1G1	FALSE	FALSE
4.6749	0.812398	P43034	P43034	Platelet-activating factor acetylhydrolase IB subunit alpha	PAFAH1B1	FALSE	FALSE
3.56956	0.811303	P51149	P51149	Ras-related protein Rab-7a	RAB7A	TRUE	FALSE
1.96889	0.809198	P52907	P52907	F-actin-capping protein subunit alpha-1	CAPZA1	FALSE	FALSE
2.4019	0.799639	Q9NTK5	Q9NTK5	Obg-like ATPase 1	OLA1	FALSE	FALSE
1.64501	0.786536	P62942	P62942	Peptidyl-prolyl cis-trans isomerase FKBP1A	FKBP1A	FALSE	FALSE
1.04573	0.780846	P46937	P46937	Transcriptional coactivator YAP1	YAP1	FALSE	FALSE
2.75839	0.767516	Q96N67	Q96N67	Dedicator of cytokinesis protein 7	DOCK7	FALSE	FALSE
2.79572	0.762482	P61088;Q5JXB2	P61088;Q5JXB2	Ubiquitin-conjugating enzyme E2 N;Putative ubiquitin-conjugating enzyme E2 N-like	UBE2N	TRUE	FALSE
1.08645	0.753293	Q8N6T3	Q8N6T3	ADP-ribosylation factor GTPase-activating protein 1	ARFGAP1	FALSE	FALSE
3.24968	0.751123	Q9Y6D5	Q9Y6D5	Brefeldin A-inhibited guanine nucleotide-exchange protein 2	ARFGEF2	FALSE	FALSE
2.75245	0.747677	O60884	O60884	DnaJ homolog subfamily A member 2	DNAJA2	FALSE	FALSE
4.58612	0.744225	P0DMV9;P0DMV8	P0DMV9;P0DMV8	Heat shock 70 kDa protein 1B;Heat shock 70 kDa protein 1A	HSPA1B	TRUE	FALSE
2.93996	0.743764	O43924	O43924	Retinal rod rhodopsin-sensitive cGMP 3,5-cyclic phosphodiesterase subunit delta	PDE6D	FALSE	FALSE
3.928	0.728143	Q15758	Q15758	Neutral amino acid transporter B(0)	SLC1A5	FALSE	FALSE
1.51986	0.714491	Q9H9H4	Q9H9H4	Vacuolar protein sorting-associated protein 37B	VPS37B	FALSE	FALSE
2.31945	0.709447	P21291	P21291	Cysteine and glycine-rich protein 1	CSRP1	TRUE	FALSE
2.71473	0.699543	P61106	P61106	Ras-related protein Rab-14	RAB14	TRUE	FALSE
5.20923	0.695619	Q96QK1	Q96QK1	Vacuolar protein sorting-associated protein 35	VPS35	FALSE	FALSE
0.585011	0.693901	Q8IXU6	Q8IXU6	Solute carrier family 35 member F2	SLC35F2	FALSE	FALSE
2.06205	0.69288	P41240;P42679	P41240	Tyrosine-protein kinase CSK	CSK	FALSE	FALSE
1.05869	0.686617	Q6UVJ0	Q6UVJ0	Spindle assembly abnormal protein 6 homolog	SASS6	FALSE	FALSE
0.808324	0.684449	Q06481	Q06481	Amyloid-like protein 2	APLP2	FALSE	FALSE
5.44968	0.678946	P63010	P63010	AP-2 complex subunit beta	AP2B1	FALSE	FALSE
2.63684	0.675864	P40616	P40616	ADP-ribosylation factor-like protein 1	ARL1	FALSE	FALSE
3.25678	0.668254	lcl|EF999921.1_prot_ABV71628.1_131[protein=UL114][protein_id=ABV71628.1][location=complement(196683..197435)][gbkey=CDS]	lcl|EF999921.1_prot_ABV71628.1_131[protein=UL114][protein_id=ABV71628.1][location=complement(196683..197435)][gbkey=CDS]		UL114	FALSE	FALSE
0.914127	0.666589	P24666	P24666	Low molecular weight phosphotyrosine protein phosphatase	ACP1	FALSE	FALSE
0.790781	0.655882	Q9UKY7	Q9UKY7	Protein CDV3 homolog	CDV3	FALSE	FALSE
2.45083	0.655543	Q13409;O14576	Q13409	Cytoplasmic dynein 1 intermediate chain 2	DYNC1I2	FALSE	FALSE
1.96956	0.649281	Q8IZH2	Q8IZH2	5-3 exoribonuclease 1	XRN1	FALSE	FALSE
2.49798	0.649258	P54920;Q9H115	P54920	Alpha-soluble NSF attachment protein	NAPA	FALSE	FALSE
1.82146	0.641913	Q96BW5	Q96BW5	Phosphotriesterase-related protein	PTER	FALSE	FALSE
1.79277	0.62566	P51153	P51153	Ras-related protein Rab-13	RAB13	FALSE	FALSE
3.19096	0.609698	lcl|EF999921.1_prot_ABV71656.1_159[protein=UL135][protein_id=ABV71656.1][location=complement(221198..222184)][gbkey=CDS]	lcl|EF999921.1_prot_ABV71656.1_159[protein=UL135][protein_id=ABV71656.1][location=complement(221198..222184)][gbkey=CDS]		UL135	FALSE	FALSE
1.87519	0.607544	Q07866	Q07866	Kinesin light chain 1	KLC1	FALSE	FALSE
2.17486	0.605826	Q9H223	Q9H223	EH domain-containing protein 4	EHD4	FALSE	FALSE
2.14975	0.582738	Q9BZG1	Q9BZG1	Ras-related protein Rab-34	RAB34	FALSE	FALSE
1.92004	0.575531	Q9BY44	Q9BY44	Eukaryotic translation initiation factor 2A;Eukaryotic translation initiation factor 2A, N-terminally processed	EIF2A	FALSE	FALSE
1.69339	0.56661	Q9Y6D6	Q9Y6D6	Brefeldin A-inhibited guanine nucleotide-exchange protein 1	ARFGEF1	FALSE	FALSE
0.543885	0.560439	Q9P0S9	Q9P0S9	Transmembrane protein 14C	TMEM14C	FALSE	FALSE
0.408868	0.554121	Q96GC5	Q96GC5	39S ribosomal protein L48, mitochondrial	MRPL48	FALSE	FALSE
1.56337	0.533813	P09972	P09972	Fructose-bisphosphate aldolase C	ALDOC	FALSE	FALSE
1.60948	0.530087	O75935	O75935	Dynactin subunit 3	DCTN3	FALSE	FALSE
2.51526	0.523341	O00560	O00560	Syntenin-1	SDCBP	FALSE	FALSE
1.40335	0.523088	Q13616	Q13616	Cullin-1	CUL1	FALSE	FALSE
1.88973	0.519181	Q8WWK9	Q8WWK9	Cytoskeleton-associated protein 2	CKAP2	FALSE	FALSE
0.961165	0.514425	Q9H444	Q9H444	Charged multivesicular body protein 4b	CHMP4B	FALSE	FALSE
1.44137	0.49578	Q9Y3A5	Q9Y3A5	Ribosome maturation protein SBDS	SBDS	FALSE	FALSE
0.928315	0.492713	Q9H269	Q9H269	Vacuolar protein sorting-associated protein 16 homolog	VPS16	FALSE	FALSE
1.44253	0.490281	O43617	O43617	Trafficking protein particle complex subunit 3	TRAPPC3	FALSE	FALSE
5.37649	0.486705	P11142	P11142	Heat shock cognate 71 kDa protein	HSPA8	TRUE	FALSE
0.514953	0.48406	P68036;A0A1B0GUS4	P68036	Ubiquitin-conjugating enzyme E2 L3	UBE2L3	FALSE	FALSE
1.3705	0.466093	Q14847	Q14847	LIM and SH3 domain protein 1	LASP1	TRUE	FALSE
3.07297	0.464149	P61764	P61764	Syntaxin-binding protein 1	STXBP1	FALSE	FALSE
2.05265	0.464094	Q5VXT5	Q5VXT5	Synaptophysin-like protein 2	SYPL2	FALSE	FALSE
1.07497	0.461099	O00139	O00139	Kinesin-like protein KIF2A	KIF2A	FALSE	FALSE
0.944175	0.440948	Q96K37	Q96K37	Solute carrier family 35 member E1	SLC35E1	FALSE	FALSE
1.87709	0.438765	P61006;Q96E17	P61006	Ras-related protein Rab-8A	RAB8A	FALSE	FALSE
2.22882	0.420842	O95486	O95486	Protein transport protein Sec24A	SEC24A	FALSE	FALSE
1.3288	0.419265	Q15286	Q15286	Ras-related protein Rab-35	RAB35	FALSE	FALSE
2.39908	0.418483	Q9Y6G9	Q9Y6G9	Cytoplasmic dynein 1 light intermediate chain 1	DYNC1LI1	FALSE	FALSE
1.64236	0.405677	P55010	P55010	Eukaryotic translation initiation factor 5	EIF5	FALSE	FALSE
0.506867	0.401727	Q9Y5B8	Q9Y5B8	Nucleoside diphosphate kinase 7	NME7	FALSE	FALSE
0.800187	0.400694	Q9UDY4	Q9UDY4	DnaJ homolog subfamily B member 4	DNAJB4	FALSE	FALSE
0.968416	0.38901	Q05397	Q05397	Focal adhesion kinase 1	PTK2	FALSE	FALSE
1.21116	0.388137	Q9H0U4;Q92928	Q9H0U4;Q92928	Ras-related protein Rab-1B;Putative Ras-related protein Rab-1C	RAB1B	TRUE	FALSE
0.424855	0.388071	Q9NQX3	Q9NQX3	Gephyrin;Molybdopterin adenylyltransferase;Molybdopterin molybdenumtransferase	GPHN	FALSE	FALSE
2.87627	0.388054	P78344	P78344	Eukaryotic translation initiation factor 4 gamma 2	EIF4G2	FALSE	FALSE
1.23681	0.38715	Q9NVD7	Q9NVD7	Alpha-parvin	PARVA	FALSE	FALSE
1.19281	0.381154	Q9NXV6	Q9NXV6	CDKN2A-interacting protein	CDKN2AIP	FALSE	FALSE
0.965124	0.380282	Q8NBN3	Q8NBN3	Transmembrane protein 87A	TMEM87A	FALSE	FALSE
3.53158	0.376791	O95782	O95782	AP-2 complex subunit alpha-1	AP2A1	FALSE	FALSE
1.01798	0.362839	Q8WVT3	Q8WVT3	Trafficking protein particle complex subunit 12	TRAPPC12	FALSE	FALSE
0.284634	0.361057	P98179	P98179	RNA-binding protein 3	RBM3	FALSE	FALSE
1.19318	0.355289	P62937;P0DN26;A0A0B4J2A2;A0A075B767;A0A075B759;Q9Y536;F5H284;P0DN37	P62937	Peptidyl-prolyl cis-trans isomerase A;Peptidyl-prolyl cis-trans isomerase A, N-terminally processed	PPIA	TRUE	FALSE
0.355643	0.334666	Q9Y2J2	Q9Y2J2	Band 4.1-like protein 3;Band 4.1-like protein 3, N-terminally processed	EPB41L3	FALSE	FALSE
0.485083	0.334085	O94804	O94804	Serine/threonine-protein kinase 10	STK10	FALSE	FALSE
2.14478	0.332019	P05556	P05556	Integrin beta-1	ITGB1	FALSE	FALSE
0.402363	0.331277	Q8N884	Q8N884	Cyclic GMP-AMP synthase	MB21D1	FALSE	FALSE
0.898017	0.322726	P10909	P10909	Clusterin;Clusterin beta chain;Clusterin alpha chain	CLU	FALSE	FALSE
2.24972	0.322156	P18206	P18206	Vinculin	VCL	FALSE	FALSE
1.73429	0.317026	P52565	P52565	Rho GDP-dissociation inhibitor 1	ARHGDIA	FALSE	FALSE
1.96485	0.308491	P10599	P10599	Thioredoxin	TXN	TRUE	FALSE
0.609072	0.303325	Q9UMX0	Q9UMX0	Ubiquilin-1	UBQLN1	FALSE	FALSE
1.41143	0.303205	Q9Y262	Q9Y262	Eukaryotic translation initiation factor 3 subunit L	EIF3L	FALSE	FALSE
1.09979	0.299553	P47755	P47755	F-actin-capping protein subunit alpha-2	CAPZA2	FALSE	FALSE
0.608408	0.292749	P47813;O14602	P47813;O14602	Eukaryotic translation initiation factor 1A, X-chromosomal;Eukaryotic translation initiation factor 1A, Y-chromosomal	EIF1AX	FALSE	FALSE
0.10609	0.288203	Q9Y287	Q9Y287	Integral membrane protein 2B;BRI2, membrane form;BRI2 intracellular domain;BRI2C, soluble form;Bri23 peptide	ITM2B	FALSE	FALSE
0.855704	0.285163	O15143	O15143	Actin-related protein 2/3 complex subunit 1B	ARPC1B	FALSE	FALSE
1.1151	0.28516	P08134	P08134	Rho-related GTP-binding protein RhoC	RHOC	FALSE	FALSE
0.365636	0.281798	Q8TBM8	Q8TBM8	DnaJ homolog subfamily B member 14	DNAJB14	FALSE	FALSE
0.673615	0.280956	Q7Z478	Q7Z478	ATP-dependent RNA helicase DHX29	DHX29	FALSE	FALSE
0.862974	0.274412	Q6IBS0	Q6IBS0	Twinfilin-2	TWF2	FALSE	FALSE
0.352329	0.246292	Q14160;Q9BTT6	Q14160	Protein scribble homolog	SCRIB	FALSE	FALSE
0.649096	0.236343	Q14247	Q14247	Src substrate cortactin	CTTN	FALSE	FALSE
0.512166	0.226068	Q7L1Q6	Q7L1Q6	Basic leucine zipper and W2 domain-containing protein 1	BZW1	FALSE	FALSE
0.505128	0.225772	Q7Z739;Q9BYJ9	Q7Z739	YTH domain-containing family protein 3	YTHDF3	FALSE	FALSE
0.433232	0.220616	O94973	O94973	AP-2 complex subunit alpha-2	AP2A2	FALSE	FALSE
0.420269	0.219484	P35475	P35475	Alpha-L-iduronidase	IDUA	FALSE	FALSE
0.305337	0.216823	Q9UHD9	Q9UHD9	Ubiquilin-2	UBQLN2	FALSE	FALSE
0.29381	0.216817	Q9NV96;Q3MIR4	Q9NV96	Cell cycle control protein 50A	TMEM30A	FALSE	FALSE
0.29841	0.215866	P63241;Q6IS14;Q9GZV4	P63241;Q6IS14;Q9GZV4	Eukaryotic translation initiation factor 5A-1;Eukaryotic translation initiation factor 5A-1-like;Eukaryotic translation initiation factor 5A-2	EIF5A	TRUE	FALSE
0.414547	0.214502	Q92882	Q92882	Osteoclast-stimulating factor 1	OSTF1	FALSE	FALSE
1.21105	0.212315	P53004	P53004	Biliverdin reductase A	BLVRA	FALSE	FALSE
1.22582	0.211471	Q99536	Q99536	Synaptic vesicle membrane protein VAT-1 homolog	VAT1	FALSE	FALSE
0.325033	0.209991	Q9UBB4	Q9UBB4	Ataxin-10	ATXN10	FALSE	FALSE
0.174413	0.208701	P49848	P49848	Transcription initiation factor TFIID subunit 6	TAF6	FALSE	FALSE
0.776256	0.205014	Q9UL25	Q9UL25	Ras-related protein Rab-21	RAB21	FALSE	FALSE
0.754353	0.200484	Q9Y2A7	Q9Y2A7	Nck-associated protein 1	NCKAP1	FALSE	FALSE
1.17306	0.197856	O60684	O60684	Importin subunit alpha-7	KPNA6	FALSE	FALSE
0.314489	0.195927	P11279	P11279	Lysosome-associated membrane glycoprotein 1	LAMP1	FALSE	FALSE
0.957297	0.179509	P62495	P62495	Eukaryotic peptide chain release factor subunit 1	ETF1	FALSE	FALSE
0.703393	0.168573	Q15257	Q15257	Serine/threonine-protein phosphatase 2A activator	PPP2R4	FALSE	FALSE
1.13462	0.168473	P60842	P60842	Eukaryotic initiation factor 4A-I	EIF4A1	TRUE	FALSE
0.266368	0.165943	Q14019	Q14019	Coactosin-like protein	COTL1	FALSE	FALSE
0.330635	0.154822	Q6DKI1	Q6DKI1	60S ribosomal protein L7-like 1	RPL7L1	FALSE	FALSE
0.0982903	0.150557	Q01804	Q01804	OTU domain-containing protein 4	OTUD4	FALSE	FALSE
0.133076	0.139191	Q9NSK0	Q9NSK0	Kinesin light chain 4	KLC4	FALSE	FALSE
0.470392	0.138556	Q9Y3I0	Q9Y3I0	tRNA-splicing ligase RtcB homolog	RTCB	FALSE	FALSE
0.539095	0.11977	P12081	P12081	Histidine--tRNA ligase, cytoplasmic	HARS	FALSE	FALSE
0.0346161	0.111197	Q16666	Q16666	Gamma-interferon-inducible protein 16	IFI16	FALSE	FALSE
0.0797986	0.104623	Q9H3Z4	Q9H3Z4	DnaJ homolog subfamily C member 5	DNAJC5	FALSE	FALSE
0.0935075	0.103348	Q9UHB7	Q9UHB7	AF4/FMR2 family member 4	AFF4	FALSE	FALSE
0.343846	0.0947795	P04080	P04080	Cystatin-B	CSTB	TRUE	FALSE
0.323229	0.0882306	Q86V48	Q86V48	Leucine zipper protein 1	LUZP1	FALSE	FALSE
0.0732436	0.0861492	Q9BQE4	Q9BQE4	Selenoprotein S	VIMP	FALSE	FALSE
0.145058	0.07447	Q12792	Q12792	Twinfilin-1	TWF1	FALSE	FALSE
0.082774	0.0720491	Q04446	Q04446	1,4-alpha-glucan-branching enzyme	GBE1	FALSE	FALSE
0.0531059	0.0717225	Q9Y3D0	Q9Y3D0	Mitotic spindle-associated MMXD complex subunit MIP18	FAM96B	FALSE	FALSE
0.429811	0.0692959	Q92499	Q92499	ATP-dependent RNA helicase DDX1	DDX1	FALSE	FALSE
0.560059	0.0681453	Q96CW1	Q96CW1	AP-2 complex subunit mu	AP2M1	FALSE	FALSE
0.363218	0.0641251	P68104;Q5VTE0	P68104;Q5VTE0	Elongation factor 1-alpha 1;Putative elongation factor 1-alpha-like 3	EEF1A1	TRUE	FALSE
0.0965159	0.0570645	P30043	P30043	Flavin reductase (NADPH)	BLVRB	FALSE	FALSE
0.158127	0.0534177	P20337	P20337	Ras-related protein Rab-3B	RAB3B	FALSE	FALSE
0.229904	0.0522442	Q53EU6	Q53EU6	Glycerol-3-phosphate acyltransferase 3	AGPAT9	FALSE	FALSE
0.29102	0.0522389	Q14914	Q14914	Prostaglandin reductase 1	PTGR1	FALSE	FALSE
0.0662579	0.0449767	Q15366	Q15366	Poly(rC)-binding protein 2	PCBP2	FALSE	FALSE
0.0921721	0.0443034	Q6WKZ4;Q7L804	Q6WKZ4	Rab11 family-interacting protein 1	RAB11FIP1	FALSE	FALSE
0.161797	0.0419831	Q8IYB5	Q8IYB5	Stromal membrane-associated protein 1	SMAP1	FALSE	FALSE
0.090532	0.0408115	lcl|EF999921.1_prot_ABV71591.1_94[protein=UL69][protein_id=ABV71591.1][location=complement(131966..134191)][gbkey=CDS]	lcl|EF999921.1_prot_ABV71591.1_94[protein=UL69][protein_id=ABV71591.1][location=complement(131966..134191)][gbkey=CDS]		UL69	FALSE	TRUE
0.117755	0.0343461	P04899	P04899	Guanine nucleotide-binding protein G(i) subunit alpha-2	GNAI2	FALSE	FALSE
0.12473	0.0329041	Q92900	Q92900	Regulator of nonsense transcripts 1	UPF1	FALSE	FALSE
0.174707	0.031774	Q13442	Q13442	28 kDa heat- and acid-stable phosphoprotein	PDAP1	FALSE	FALSE
0.120819	0.0314274	P23528	P23528	Cofilin-1	CFL1	FALSE	FALSE
0.0254403	0.0310001	Q68D91	Q68D91	Metallo-beta-lactamase domain-containing protein 2	MBLAC2	FALSE	FALSE
0.027448	0.0247731	O43823	O43823	A-kinase anchor protein 8	AKAP8	FALSE	FALSE
0.0660108	0.0239196	P20073	P20073	Annexin A7	ANXA7	FALSE	FALSE
0.0141936	0.0171957	O00391	O00391	Sulfhydryl oxidase 1	QSOX1	FALSE	FALSE
0.034828	0.0135531	Q99615	Q99615	DnaJ homolog subfamily C member 7	DNAJC7	FALSE	FALSE
0.0247569	0.0130167	P29966	P29966	Myristoylated alanine-rich C-kinase substrate	MARCKS	FALSE	FALSE
0.0293691	0.00630093	Q00610	Q00610	Clathrin heavy chain 1	CLTC	TRUE	FALSE
0.000167896	-8.96454e-05	O43399	O43399	Tumor protein D54	TPD52L2	FALSE	FALSE
0.0247106	-0.00680685	Q00341	Q00341	Vigilin	HDLBP	FALSE	FALSE
0.0090494	-0.0105824	Q9Y4D1;Q86T65	Q9Y4D1	Disheveled-associated activator of morphogenesis 1	DAAM1	FALSE	FALSE
0.168256	-0.0184922	O43396	O43396	Thioredoxin-like protein 1	TXNL1	FALSE	FALSE
0.068	-0.0263758	Q9HB71	Q9HB71	Calcyclin-binding protein	CACYBP	FALSE	FALSE
0.0333886	-0.0284953	Q7Z4G1	Q7Z4G1	COMM domain-containing protein 6	COMMD6	FALSE	FALSE
0.0501525	-0.0370278	Q13685	Q13685	Angio-associated migratory cell protein	AAMP	FALSE	FALSE
0.148995	-0.0384111	P59998	P59998	Actin-related protein 2/3 complex subunit 4	ARPC4	FALSE	FALSE
0.103087	-0.0431485	Q8N1G4	Q8N1G4	Leucine-rich repeat-containing protein 47	LRRC47	FALSE	FALSE
0.0334897	-0.0549078	O94992;Q96MH2	O94992	Protein HEXIM1	HEXIM1	FALSE	FALSE
0.134025	-0.0578113	Q99460	Q99460	26S proteasome non-ATPase regulatory subunit 1	PSMD1	FALSE	FALSE
0.203669	-0.0643148	P36507	P36507	Dual specificity mitogen-activated protein kinase kinase 2	MAP2K2	FALSE	FALSE
0.207606	-0.0658026	P10301	P10301	Ras-related protein R-Ras	RRAS	FALSE	FALSE
0.212559	-0.0766506	P23588	P23588	Eukaryotic translation initiation factor 4B	EIF4B	FALSE	FALSE
0.168037	-0.0770402	Q9NUU7;Q9UHL0	Q9NUU7	ATP-dependent RNA helicase DDX19A	DDX19A	FALSE	FALSE
0.445626	-0.0833821	P50570;Q05193	P50570	Dynamin-2	DNM2	FALSE	FALSE
0.175325	-0.0871601	P42345	P42345	Serine/threonine-protein kinase mTOR	MTOR	FALSE	FALSE
0.31336	-0.0981784	O95373	O95373	Importin-7	IPO7	FALSE	FALSE
0.314594	-0.101179	P29144	P29144	Tripeptidyl-peptidase 2	TPP2	FALSE	FALSE
0.23422	-0.10415	P14384	P14384	Carboxypeptidase M	CPM	FALSE	FALSE
0.287604	-0.108636	P27105	P27105	Erythrocyte band 7 integral membrane protein	STOM	FALSE	FALSE
0.0808359	-0.119368	P02656	P02656	Apolipoprotein C-III	APOC3	FALSE	FALSE
0.095716	-0.124262	P84157	P84157	Matrix-remodeling-associated protein 7	MXRA7	FALSE	FALSE
0.536378	-0.13056	Q9Y5A9	Q9Y5A9	YTH domain-containing family protein 2	YTHDF2	FALSE	FALSE
0.0683763	-0.133267	O00233	O00233	26S proteasome non-ATPase regulatory subunit 9	PSMD9	FALSE	FALSE
0.292641	-0.134045	P15104	P15104	Glutamine synthetase	GLUL	FALSE	FALSE
0.55482	-0.141191	Q9UKK9	Q9UKK9	ADP-sugar pyrophosphatase	NUDT5	FALSE	FALSE
0.391652	-0.14257	Q8WZA0	Q8WZA0	Protein LZIC	LZIC	FALSE	FALSE
0.195584	-0.145758	Q8NEF9	Q8NEF9	Serum response factor-binding protein 1	SRFBP1	FALSE	FALSE
0.680882	-0.152064	P11233	P11233	Ras-related protein Ral-A	RALA	FALSE	FALSE
0.251723	-0.158606	Q8N2G8	Q8N2G8	GH3 domain-containing protein	GHDC	FALSE	FALSE
0.107472	-0.160699	P61086	P61086	Ubiquitin-conjugating enzyme E2 K	UBE2K	FALSE	FALSE
0.445387	-0.160792	P30740;O75830	P30740	Leukocyte elastase inhibitor	SERPINB1	FALSE	FALSE
0.609408	-0.164492	P28066	P28066	Proteasome subunit alpha type-5	PSMA5	FALSE	FALSE
0.142454	-0.168731	Q14651	Q14651	Plastin-1	PLS1	FALSE	FALSE
0.142856	-0.172201	Q7Z4H3	Q7Z4H3	HD domain-containing protein 2	HDDC2	FALSE	FALSE
0.94906	-0.176048	Q16775	Q16775	Hydroxyacylglutathione hydrolase, mitochondrial	HAGH	FALSE	FALSE
0.519055	-0.177531	Q9UPN7	Q9UPN7	Serine/threonine-protein phosphatase 6 regulatory subunit 1	PPP6R1	FALSE	FALSE
0.411555	-0.181577	Q9BX95	Q9BX95	Sphingosine-1-phosphate phosphatase 1	SGPP1	FALSE	FALSE
1.28342	-0.184889	P08195	P08195	4F2 cell-surface antigen heavy chain	SLC3A2	FALSE	FALSE
0.692445	-0.186131	Q15121	Q15121	Astrocytic phosphoprotein PEA-15	PEA15	FALSE	FALSE
0.668469	-0.190705	P61160	P61160	Actin-related protein 2	ACTR2	FALSE	FALSE
0.780597	-0.198823	O75340	O75340	Programmed cell death protein 6	PDCD6	FALSE	FALSE
0.72196	-0.20268	P02786	P02786	Transferrin receptor protein 1;Transferrin receptor protein 1, serum form	TFRC	FALSE	FALSE
0.329551	-0.210059	O00178	O00178	GTP-binding protein 1	GTPBP1	FALSE	FALSE
0.367646	-0.212432	Q8IXJ6	Q8IXJ6	NAD-dependent protein deacetylase sirtuin-2	SIRT2	FALSE	FALSE
0.41192	-0.215681	P25787	P25787	Proteasome subunit alpha type-2	PSMA2	FALSE	FALSE
0.175523	-0.22375	O14497	O14497	AT-rich interactive domain-containing protein 1A	ARID1A	FALSE	FALSE
0.358071	-0.230167	Q8IXQ5	Q8IXQ5	Kelch-like protein 7	KLHL7	FALSE	FALSE
0.216224	-0.24306	Q96LJ7	Q96LJ7	Dehydrogenase/reductase SDR family member 1	DHRS1	FALSE	FALSE
2.28813	-0.245409	O14818;Q8TAA3	O14818	Proteasome subunit alpha type-7	PSMA7	FALSE	FALSE
0.413255	-0.246357	Q9NVK5	Q9NVK5	FGFR1 oncogene partner 2	FGFR1OP2	FALSE	FALSE
0.645455	-0.253733	Q96ER9	Q96ER9	Coiled-coil domain-containing protein 51	CCDC51	FALSE	FALSE
0.809977	-0.255509	Q99733	Q99733	Nucleosome assembly protein 1-like 4	NAP1L4	FALSE	FALSE
1.90221	-0.25565	P04792	P04792	Heat shock protein beta-1	HSPB1	FALSE	FALSE
0.107313	-0.264249	Q969E2	Q969E2	Secretory carrier-associated membrane protein 4	SCAMP4	FALSE	FALSE
1.90977	-0.26567	Q7KZF4	Q7KZF4	Staphylococcal nuclease domain-containing protein 1	SND1	FALSE	FALSE
0.922831	-0.271897	Q9Y2H6	Q9Y2H6	Fibronectin type-III domain-containing protein 3A	FNDC3A	FALSE	FALSE
1.16798	-0.28444	P61923	P61923	Coatomer subunit zeta-1	COPZ1	FALSE	FALSE
2.63251	-0.284627	P30086	P30086	Phosphatidylethanolamine-binding protein 1;Hippocampal cholinergic neurostimulating peptide	PEBP1	FALSE	FALSE
0.452703	-0.284993	Q15435	Q15435	Protein phosphatase 1 regulatory subunit 7	PPP1R7	FALSE	FALSE
1.15014	-0.29585	P12268	P12268	Inosine-5-monophosphate dehydrogenase 2	IMPDH2	FALSE	FALSE
0.348592	-0.296641	Q9UID3	Q9UID3	Vacuolar protein sorting-associated protein 51 homolog	VPS51	FALSE	FALSE
0.423851	-0.29941	O75886	O75886	Signal transducing adapter molecule 2	STAM2	FALSE	FALSE
0.210518	-0.305261	Q9Y217	Q9Y217	Myotubularin-related protein 6	MTMR6	FALSE	FALSE
1.2305	-0.306536	P04075;P05062	P04075	Fructose-bisphosphate aldolase A	ALDOA	FALSE	FALSE
1.3792	-0.306762	O15144	O15144	Actin-related protein 2/3 complex subunit 2	ARPC2	FALSE	FALSE
0.923616	-0.31055	O00303	O00303	Eukaryotic translation initiation factor 3 subunit F	EIF3F	FALSE	FALSE
0.251761	-0.311872	Q14137	Q14137	Ribosome biogenesis protein BOP1	BOP1	FALSE	FALSE
0.329134	-0.313857	O43301	O43301	Heat shock 70 kDa protein 12A	HSPA12A	FALSE	FALSE
0.101963	-0.318345	O43760	O43760	Synaptogyrin-2	SYNGR2	FALSE	FALSE
0.73008	-0.320999	Q6ZMI0	Q6ZMI0	Protein phosphatase 1 regulatory subunit 21	PPP1R21	FALSE	FALSE
2.86767	-0.321771	Q14204	Q14204	Cytoplasmic dynein 1 heavy chain 1	DYNC1H1	FALSE	FALSE
0.760292	-0.323866	Q9UJX3	Q9UJX3	Anaphase-promoting complex subunit 7	ANAPC7	FALSE	FALSE
0.639697	-0.324215	Q96AC1;Q9BQL6	Q96AC1	Fermitin family homolog 2	FERMT2	FALSE	FALSE
0.912189	-0.325198	P49720	P49720	Proteasome subunit beta type-3	PSMB3	FALSE	FALSE
0.645847	-0.326561	Q9H2J4	Q9H2J4	Phosducin-like protein 3	PDCL3	FALSE	FALSE
1.31095	-0.328772	Q9Y487	Q9Y487	V-type proton ATPase 116 kDa subunit a isoform 2	ATP6V0A2	FALSE	FALSE
1.28266	-0.331222	Q13641	Q13641	Trophoblast glycoprotein	TPBG	FALSE	FALSE
1.64181	-0.336575	P62241	P62241	40S ribosomal protein S8	RPS8	FALSE	FALSE
3.29748	-0.337211	Q8NE71	Q8NE71	ATP-binding cassette sub-family F member 1	ABCF1	FALSE	FALSE
0.324601	-0.338986	P01137	P01137	Transforming growth factor beta-1;Latency-associated peptide	TGFB1	FALSE	FALSE
0.176854	-0.339791	Q9HAS0	Q9HAS0	Protein Njmu-R1	C17orf75	FALSE	FALSE
0.340701	-0.340865	P37840	P37840	Alpha-synuclein	SNCA	FALSE	FALSE
0.183128	-0.341077	Q9NP61	Q9NP61	ADP-ribosylation factor GTPase-activating protein 3	ARFGAP3	FALSE	FALSE
4.23068	-0.352757	O00299	O00299	Chloride intracellular channel protein 1	CLIC1	FALSE	FALSE
0.842903	-0.358013	P21359	P21359	Neurofibromin;Neurofibromin truncated	NF1	FALSE	FALSE
0.427184	-0.359406	P08047	P08047	Transcription factor Sp1	SP1	FALSE	FALSE
1.75492	-0.364118	Q13330	Q13330	Metastasis-associated protein MTA1	MTA1	FALSE	FALSE
0.517181	-0.365002	Q53GG5	Q53GG5	PDZ and LIM domain protein 3	PDLIM3	FALSE	FALSE
1.15431	-0.367712	Q8IWE2	Q8IWE2	Protein NOXP20	FAM114A1	FALSE	FALSE
0.414182	-0.369906	Q9NVH0	Q9NVH0	Exonuclease 3-5 domain-containing protein 2	EXD2	FALSE	FALSE
0.610758	-0.375973	P51178	P51178	1-phosphatidylinositol 4,5-bisphosphate phosphodiesterase delta-1	PLCD1	FALSE	FALSE
0.177535	-0.380812	P07311	P07311	Acylphosphatase-1	ACYP1	FALSE	FALSE
0.626162	-0.387661	Q99805	Q99805	Transmembrane 9 superfamily member 2	TM9SF2	FALSE	FALSE
1.20163	-0.388783	P26641	P26641	Elongation factor 1-gamma	EEF1G	FALSE	FALSE
0.694216	-0.403934	Q96L92	Q96L92	Sorting nexin-27	SNX27	FALSE	FALSE
0.768339	-0.406755	Q9Y2L9	Q9Y2L9	Leucine-rich repeat and calponin homology domain-containing protein 1	LRCH1	FALSE	FALSE
0.775611	-0.408011	P54727	P54727	UV excision repair protein RAD23 homolog B	RAD23B	FALSE	FALSE
3.53185	-0.410271	O00154	O00154	Cytosolic acyl coenzyme A thioester hydrolase	ACOT7	FALSE	FALSE
1.41466	-0.411554	Q9NQ48	Q9NQ48	Leucine zipper transcription factor-like protein 1	LZTFL1	FALSE	FALSE
0.464841	-0.413575	Q9NVE7	Q9NVE7	Pantothenate kinase 4	PANK4	FALSE	FALSE
0.418222	-0.425626	Q96FQ6	Q96FQ6	Protein S100-A16	S100A16	FALSE	FALSE
3.74124	-0.429509	P53992	P53992	Protein transport protein Sec24C	SEC24C	FALSE	FALSE
0.116445	-0.430613	Q96K76	Q96K76	Ubiquitin carboxyl-terminal hydrolase 47	USP47	FALSE	FALSE
0.569568	-0.43374	Q9NXA8	Q9NXA8	NAD-dependent protein deacylase sirtuin-5, mitochondrial	SIRT5	FALSE	FALSE
0.888364	-0.438299	Q92599	Q92599	Septin-8	2023-09-08	FALSE	FALSE
1.11973	-0.440975	Q9H3K2	Q9H3K2	Growth hormone-inducible transmembrane protein	GHITM	FALSE	FALSE
0.496522	-0.442799	Q9NPL8	Q9NPL8	Complex I assembly factor TIMMDC1, mitochondrial	TIMMDC1	FALSE	FALSE
2.62615	-0.445309	P22061	P22061	Protein-L-isoaspartate(D-aspartate) O-methyltransferase	PCMT1	FALSE	FALSE
1.85687	-0.44684	Q9Y3C6	Q9Y3C6	Peptidyl-prolyl cis-trans isomerase-like 1	PPIL1	TRUE	FALSE
0.445214	-0.447019	Q9H2P0	Q9H2P0	Activity-dependent neuroprotector homeobox protein	ADNP	FALSE	FALSE
2.08959	-0.452239	Q92542	Q92542	Nicastrin	NCSTN	FALSE	FALSE
0.386249	-0.454077	Q9NPQ8;Q9NVN3	Q9NPQ8	Synembryn-A	RIC8A	FALSE	FALSE
0.552431	-0.455345	Q99986	Q99986	Serine/threonine-protein kinase VRK1	VRK1	FALSE	FALSE
1.07822	-0.45658	P56537	P56537	Eukaryotic translation initiation factor 6	EIF6	FALSE	FALSE
0.508954	-0.463157	O14974	O14974	Protein phosphatase 1 regulatory subunit 12A	PPP1R12A	FALSE	FALSE
4.84166	-0.467981	P41091;Q2VIR3	P41091;Q2VIR3	Eukaryotic translation initiation factor 2 subunit 3;Putative eukaryotic translation initiation factor 2 subunit 3-like protein	EIF2S3	FALSE	FALSE
0.789754	-0.47678	P63096	P63096	Guanine nucleotide-binding protein G(i) subunit alpha-1	GNAI1	FALSE	FALSE
0.819812	-0.479287	Q9H9Q2	Q9H9Q2	COP9 signalosome complex subunit 7b	COPS7B	FALSE	FALSE
1.21484	-0.486196	Q7KYR7;Q8WVV5	Q7KYR7	Butyrophilin subfamily 2 member A1	BTN2A1	FALSE	FALSE
1.35342	-0.486982	Q15008	Q15008	26S proteasome non-ATPase regulatory subunit 6	PSMD6	FALSE	FALSE
0.634324	-0.489645	P51116	P51116	Fragile X mental retardation syndrome-related protein 2	FXR2	FALSE	FALSE
0.51439	-0.491826	P35250	P35250	Replication factor C subunit 2	RFC2	FALSE	FALSE
1.26124	-0.492392	lcl|EF999921.1_prot_ABV71516.1_19[protein=US26][protein_id=ABV71516.1][location=complement(19683..21494)][gbkey=CDS]	lcl|EF999921.1_prot_ABV71516.1_19[protein=US26][protein_id=ABV71516.1][location=complement(19683..21494)][gbkey=CDS]		US26	FALSE	FALSE
0.654814	-0.501659	Q9NWT6	Q9NWT6	Hypoxia-inducible factor 1-alpha inhibitor	HIF1AN	FALSE	FALSE
0.352354	-0.503605	Q86V21	Q86V21	Acetoacetyl-CoA synthetase	AACS	FALSE	FALSE
0.161962	-0.509091	Q9ULC3	Q9ULC3	Ras-related protein Rab-23	RAB23	FALSE	FALSE
2.04218	-0.510988	P15880	P15880	40S ribosomal protein S2	RPS2	FALSE	FALSE
1.26795	-0.518669	Q8N3Y7	Q8N3Y7	Epidermal retinol dehydrogenase 2	SDR16C5	FALSE	FALSE
1.24668	-0.524276	Q9NS86	Q9NS86	LanC-like protein 2	LANCL2	FALSE	FALSE
2.93297	-0.536257	P06744	P06744	Glucose-6-phosphate isomerase	GPI	FALSE	FALSE
4.06286	-0.539715	Q9UNM6	Q9UNM6	26S proteasome non-ATPase regulatory subunit 13	PSMD13	FALSE	FALSE
2.79535	-0.539877	O95433	O95433	Activator of 90 kDa heat shock protein ATPase homolog 1	AHSA1	FALSE	FALSE
0.452493	-0.541079	Q9H267	Q9H267	Vacuolar protein sorting-associated protein 33B	VPS33B	FALSE	FALSE
0.273068	-0.546232	Q92626	Q92626	Peroxidasin homolog	PXDN	FALSE	FALSE
0.197617	-0.546366	Q9NP72	Q9NP72	Ras-related protein Rab-18	RAB18	FALSE	FALSE
1.32081	-0.547345	lcl|EF999921.1_prot_ABV71528.1_31[protein=RL11][protein_id=ABV71528.1][location=41504..42208][gbkey=CDS]	lcl|EF999921.1_prot_ABV71528.1_31[protein=RL11][protein_id=ABV71528.1][location=41504..42208][gbkey=CDS]		RL11	FALSE	FALSE
1.14274	-0.547422	P50579	P50579	Methionine aminopeptidase 2	METAP2	FALSE	FALSE
0.511893	-0.549405	Q00535	Q00535	Cyclin-dependent-like kinase 5	CDK5	FALSE	FALSE
1.7875	-0.550904	Q8IZ07;Q6ZTN6	Q8IZ07	Ankyrin repeat domain-containing protein 13A	ANKRD13A	FALSE	FALSE
4.0397	-0.55161	Q9NRV9	Q9NRV9	Heme-binding protein 1	HEBP1	FALSE	FALSE
2.48139	-0.552079	Q96TA1	Q96TA1	Niban-like protein 1	FAM129B	FALSE	FALSE
1.31495	-0.552261	Q9Y3E0	Q9Y3E0	Vesicle transport protein GOT1B	GOLT1B	FALSE	FALSE
4.6203	-0.553782	P30041	P30041	Peroxiredoxin-6	PRDX6	FALSE	FALSE
3.64116	-0.558506	P50395	P50395	Rab GDP dissociation inhibitor beta	GDI2	FALSE	FALSE
1.87036	-0.563927	P43487;Q9C010	P43487	Ran-specific GTPase-activating protein	RANBP1	FALSE	FALSE
3.78907	-0.56668	P28482	P28482	Mitogen-activated protein kinase 1	MAPK1	FALSE	FALSE
1.201	-0.56877	Q9H3U1	Q9H3U1	Protein unc-45 homolog A	UNC45A	FALSE	FALSE
0.782887	-0.571023	Q01415	Q01415	N-acetylgalactosamine kinase	GALK2	FALSE	FALSE
0.683784	-0.576798	P48739	P48739	Phosphatidylinositol transfer protein beta isoform	PITPNB	FALSE	FALSE
1.7558	-0.580971	Q96T23	Q96T23	Remodeling and spacing factor 1	RSF1	FALSE	FALSE
0.604325	-0.582507	Q96A49	Q96A49	Synapse-associated protein 1	SYAP1	FALSE	FALSE
0.847659	-0.583981	P35318	P35318	ADM;Adrenomedullin;Proadrenomedullin N-20 terminal peptide	ADM	FALSE	FALSE
1.66019	-0.585397	lcl|EF999921.1_prot_ABV71568.1_71[protein=UL38][protein_id=ABV71568.1][location=complement(83952..84947)][gbkey=CDS]	lcl|EF999921.1_prot_ABV71568.1_71[protein=UL38][protein_id=ABV71568.1][location=complement(83952..84947)][gbkey=CDS]		UL38	FALSE	TRUE
1.15575	-0.587416	P15170	P15170	Eukaryotic peptide chain release factor GTP-binding subunit ERF3A	GSPT1	FALSE	FALSE
0.444387	-0.587666	O14976	O14976	Cyclin-G-associated kinase	GAK	FALSE	FALSE
1.53714	-0.590014	Q5H8A4	Q5H8A4	GPI ethanolamine phosphate transferase 2	PIGG	FALSE	FALSE
1.87047	-0.595639	P46934	P46934	E3 ubiquitin-protein ligase NEDD4	NEDD4	FALSE	FALSE
0.946532	-0.59649	O95336	O95336	6-phosphogluconolactonase	PGLS	FALSE	FALSE
4.24235	-0.598667	P16152	P16152	Carbonyl reductase [NADPH] 1	CBR1	FALSE	FALSE
1.58624	-0.599116	Q9NZJ6	Q9NZJ6	Ubiquinone biosynthesis O-methyltransferase, mitochondrial	COQ3	FALSE	FALSE
2.17197	-0.608872	Q9NUQ9	Q9NUQ9	Protein FAM49B	FAM49B	FALSE	FALSE
3.17246	-0.609373	Q08722	Q08722	Leukocyte surface antigen CD47	CD47	FALSE	FALSE
0.696082	-0.611257	O95801	O95801	Tetratricopeptide repeat protein 4	TTC4	FALSE	FALSE
3.9949	-0.611807	P00558	P00558	Phosphoglycerate kinase 1	PGK1	FALSE	FALSE
2.46408	-0.617108	P51114	P51114	Fragile X mental retardation syndrome-related protein 1	FXR1	FALSE	FALSE
0.587606	-0.618507	Q96C19	Q96C19	EF-hand domain-containing protein D2	EFHD2	FALSE	FALSE
0.846923	-0.621453	P04424	P04424	Argininosuccinate lyase	ASL	FALSE	FALSE
1.4139	-0.623288	Q9Y478	Q9Y478	5-AMP-activated protein kinase subunit beta-1	PRKAB1	FALSE	FALSE
0.870987	-0.625172	Q9P2N5	Q9P2N5	RNA-binding protein 27	RBM27	FALSE	FALSE
3.7435	-0.638777	P62917	P62917	60S ribosomal protein L8	RPL8	FALSE	FALSE
0.829725	-0.642814	Q9Y3T9	Q9Y3T9	Nucleolar complex protein 2 homolog	NOC2L	FALSE	FALSE
2.42018	-0.646419	Q86XL3	Q86XL3	Ankyrin repeat and LEM domain-containing protein 2	ANKLE2	FALSE	FALSE
1.93591	-0.648322	P16070	P16070	CD44 antigen	CD44	FALSE	FALSE
0.369936	-0.64858	P51809	P51809	Vesicle-associated membrane protein 7	VAMP7	FALSE	FALSE
1.91515	-0.651762	O95071	O95071	E3 ubiquitin-protein ligase UBR5	UBR5	FALSE	FALSE
2.0494	-0.652416	Q02790	Q02790	Peptidyl-prolyl cis-trans isomerase FKBP4;Peptidyl-prolyl cis-trans isomerase FKBP4, N-terminally processed	FKBP4	FALSE	FALSE
1.70688	-0.657735	O60476	O60476	Mannosyl-oligosaccharide 1,2-alpha-mannosidase IB	MAN1A2	FALSE	FALSE
1.6349	-0.662035	P06280	P06280	Alpha-galactosidase A	GLA	FALSE	FALSE
1.03796	-0.662463	Q5SW79;Q96L14	Q5SW79	Centrosomal protein of 170 kDa	CEP170	FALSE	FALSE
0.676783	-0.667303	O43159	O43159	Ribosomal RNA-processing protein 8	RRP8	FALSE	FALSE
1.65771	-0.669302	Q9Y6I9	Q9Y6I9	Testis-expressed sequence 264 protein	TEX264	FALSE	FALSE
0.825961	-0.678082	Q96IU4	Q96IU4	Alpha/beta hydrolase domain-containing protein 14B	ABHD14B	FALSE	FALSE
3.68392	-0.680827	P33176;O60282;Q12840	P33176	Kinesin-1 heavy chain	KIF5B	FALSE	FALSE
1.17987	-0.681227	Q99996	Q99996	A-kinase anchor protein 9	AKAP9	FALSE	FALSE
4.54089	-0.682465	P50990	P50990	T-complex protein 1 subunit theta	CCT8	FALSE	FALSE
1.00793	-0.682825	Q9P2K5	Q9P2K5	Myelin expression factor 2	MYEF2	FALSE	FALSE
2.73706	-0.685328	P18621	P18621	60S ribosomal protein L17	RPL17	FALSE	FALSE
2.5063	-0.687265	Q13404	Q13404	Ubiquitin-conjugating enzyme E2 variant 1	UBE2V1	FALSE	FALSE
0.703317	-0.687975	Q5JVF3	Q5JVF3	PCI domain-containing protein 2	PCID2	FALSE	FALSE
1.57019	-0.690531	Q9BZQ8	Q9BZQ8	Protein Niban	FAM129A	FALSE	FALSE
3.28124	-0.690773	P47756	P47756	F-actin-capping protein subunit beta	CAPZB	FALSE	FALSE
2.54553	-0.691472	Q16851	Q16851	UTP--glucose-1-phosphate uridylyltransferase	UGP2	FALSE	FALSE
3.03472	-0.693179	Q9Y617	Q9Y617	Phosphoserine aminotransferase	PSAT1	FALSE	FALSE
4.67646	-0.693583	P07355;A6NMY6	P07355;A6NMY6	Annexin A2;Putative annexin A2-like protein	ANXA2	TRUE	FALSE
1.36435	-0.694201	Q9P000	Q9P000	COMM domain-containing protein 9	COMMD9	FALSE	FALSE
3.24249	-0.696803	O00231	O00231	26S proteasome non-ATPase regulatory subunit 11	PSMD11	FALSE	FALSE
0.417688	-0.703258	Q99816	Q99816	Tumor susceptibility gene 101 protein	TSG101	FALSE	FALSE
4.38778	-0.703675	P07737	P07737	Profilin-1	PFN1	TRUE	FALSE
2.95823	-0.705397	Q8IWA4;O95140	Q8IWA4	Mitofusin-1	MFN1	FALSE	FALSE
0.924235	-0.70965	O15397	O15397	Importin-8	IPO8	FALSE	FALSE
6.38937	-0.710102	P11413	P11413	Glucose-6-phosphate 1-dehydrogenase	G6PD	FALSE	FALSE
0.585029	-0.710381	P51570	P51570	Galactokinase	GALK1	FALSE	FALSE
2.55883	-0.711379	O43324	O43324	Eukaryotic translation elongation factor 1 epsilon-1	EEF1E1	FALSE	FALSE
1.11151	-0.724869	P63000;P15153	P63000;P15153	Ras-related C3 botulinum toxin substrate 1;Ras-related C3 botulinum toxin substrate 2	RAC1	FALSE	FALSE
2.97715	-0.729428	Q9BTE1	Q9BTE1	Dynactin subunit 5	DCTN5	FALSE	FALSE
5.01113	-0.731573	P13639	P13639	Elongation factor 2	EEF2	TRUE	FALSE
0.713064	-0.731591	Q13177	Q13177	Serine/threonine-protein kinase PAK 2;PAK-2p27;PAK-2p34	PAK2	FALSE	FALSE
0.83322	-0.732527	O75691	O75691	Small subunit processome component 20 homolog	UTP20	FALSE	FALSE
2.56187	-0.733905	Q99638	Q99638	Cell cycle checkpoint control protein RAD9A	RAD9A	FALSE	FALSE
2.59659	-0.734703	Q6ZSR9	Q6ZSR9	Uncharacterized protein FLJ45252		FALSE	FALSE
4.82496	-0.735225	O00151	O00151	PDZ and LIM domain protein 1	PDLIM1	FALSE	FALSE
1.72162	-0.74411	O14980	O14980	Exportin-1	XPO1	FALSE	FALSE
3.65821	-0.744887	P05198	P05198	Eukaryotic translation initiation factor 2 subunit 1	EIF2S1	FALSE	FALSE
0.652051	-0.747647	Q8N201	Q8N201	Integrator complex subunit 1	INTS1	FALSE	FALSE
0.597716	-0.750439	Q9H0R3	Q9H0R3	Transmembrane protein 222	TMEM222	FALSE	FALSE
2.53508	-0.750659	O00442	O00442	RNA 3-terminal phosphate cyclase	RTCA	FALSE	FALSE
2.2346	-0.758075	O76003	O76003	Glutaredoxin-3	GLRX3	FALSE	FALSE
1.29002	-0.760077	O95487	O95487	Protein transport protein Sec24B	SEC24B	FALSE	FALSE
1.21173	-0.761956	P48556	P48556	26S proteasome non-ATPase regulatory subunit 8	PSMD8	FALSE	FALSE
1.1043	-0.766309	P54646	P54646	5-AMP-activated protein kinase catalytic subunit alpha-2	PRKAA2	FALSE	FALSE
0.750846	-0.768212	Q99570	Q99570	Phosphoinositide 3-kinase regulatory subunit 4	PIK3R4	FALSE	FALSE
0.373933	-0.772273	O75436	O75436	Vacuolar protein sorting-associated protein 26A	VPS26A	FALSE	FALSE
0.766079	-0.772741	Q96KP1	Q96KP1	Exocyst complex component 2	EXOC2	FALSE	FALSE
3.56673	-0.773265	Q15437	Q15437	Protein transport protein Sec23B	SEC23B	TRUE	FALSE
1.75024	-0.774832	Q52LJ0	Q52LJ0	Protein FAM98B	FAM98B	FALSE	FALSE
3.00904	-0.775824	O94903	O94903	Proline synthase co-transcribed bacterial homolog protein	PROSC	FALSE	FALSE
2.73827	-0.78217	P55209	P55209	Nucleosome assembly protein 1-like 1	NAP1L1	FALSE	FALSE
3.37953	-0.782264	P04083	P04083	Annexin A1	ANXA1	TRUE	FALSE
1.90705	-0.785771	Q15631	Q15631	Translin	TSN	FALSE	FALSE
0.808781	-0.787524	Q16763	Q16763	Ubiquitin-conjugating enzyme E2 S	UBE2S	FALSE	FALSE
1.20761	-0.788321	Q9Y4C8	Q9Y4C8	Probable RNA-binding protein 19	RBM19	FALSE	FALSE
1.1394	-0.788664	P86791;P86790	P86791;P86790	Vacuolar fusion protein CCZ1 homolog;Vacuolar fusion protein CCZ1 homolog B	CCZ1	FALSE	FALSE
2.56943	-0.788864	Q12768	Q12768	WASH complex subunit strumpellin	KIAA0196	FALSE	FALSE
0.555644	-0.789157	P08754;P11488;P19087;A8MTJ3;P38405	P08754	Guanine nucleotide-binding protein G(k) subunit alpha	GNAI3	FALSE	FALSE
1.81266	-0.789791	Q969T9	Q969T9	WW domain-binding protein 2	WBP2	FALSE	FALSE
2.27256	-0.790496	Q9Y303	Q9Y303	Putative N-acetylglucosamine-6-phosphate deacetylase	AMDHD2	FALSE	FALSE
3.84963	-0.791047	P06396;REV__Q6TDU7	P06396	Gelsolin	GSN	FALSE	FALSE
0.531346	-0.795463	lcl|EF999921.1_prot_ABV71546.1_49[protein=UL16][protein_id=ABV71546.1][location=55190..55918][gbkey=CDS]	lcl|EF999921.1_prot_ABV71546.1_49[protein=UL16][protein_id=ABV71546.1][location=55190..55918][gbkey=CDS]		UL16	FALSE	FALSE
2.24243	-0.804137	P16989	P16989	Y-box-binding protein 3	YBX3	FALSE	FALSE
0.708805	-0.805047	P30825;P52569	P30825	High affinity cationic amino acid transporter 1	SLC7A1	FALSE	FALSE
0.626616	-0.810477	Q00169	Q00169	Phosphatidylinositol transfer protein alpha isoform	PITPNA	FALSE	FALSE
1.22455	-0.810609	Q96ST3	Q96ST3	Paired amphipathic helix protein Sin3a	SIN3A	FALSE	FALSE
0.326635	-0.812791	Q13325	Q13325	Interferon-induced protein with tetratricopeptide repeats 5	IFIT5	FALSE	FALSE
1.9536	-0.812993	P22059;Q969R2	P22059	Oxysterol-binding protein 1	OSBP	FALSE	FALSE
2.7352	-0.81369	Q92979	Q92979	Ribosomal RNA small subunit methyltransferase NEP1	EMG1	FALSE	FALSE
3.7167	-0.820707	Q96KP4	Q96KP4	Cytosolic non-specific dipeptidase	CNDP2	FALSE	FALSE
3.15928	-0.823805	P12814;P35609;Q08043	P12814	Alpha-actinin-1	ACTN1	FALSE	FALSE
1.43864	-0.824644	Q6UWE0	Q6UWE0	E3 ubiquitin-protein ligase LRSAM1	LRSAM1	FALSE	FALSE
1.10723	-0.825731	O95822;Q5T655	O95822	Malonyl-CoA decarboxylase, mitochondrial	MLYCD	FALSE	FALSE
1.40055	-0.825743	Q8NB90	Q8NB90	Spermatogenesis-associated protein 5	SPATA5	FALSE	FALSE
2.95633	-0.828109	Q9BYV8	Q9BYV8	Centrosomal protein of 41 kDa	CEP41	FALSE	FALSE
0.512626	-0.828751	Q13617	Q13617	Cullin-2	CUL2	FALSE	FALSE
0.696654	-0.830085	Q9H0U9	Q9H0U9	Testis-specific Y-encoded-like protein 1	TSPYL1	FALSE	FALSE
0.833995	-0.830214	Q8TAA5	Q8TAA5	GrpE protein homolog 2, mitochondrial	GRPEL2	FALSE	FALSE
3.92439	-0.831078	O43242	O43242	26S proteasome non-ATPase regulatory subunit 3	PSMD3	FALSE	FALSE
1.89391	-0.835345	Q15526	Q15526	Surfeit locus protein 1	SURF1	FALSE	FALSE
2.22001	-0.83565	O75312	O75312	Zinc finger protein ZPR1	ZPR1	FALSE	FALSE
1.49772	-0.835908	Q5VWJ9	Q5VWJ9	Sorting nexin-30	SNX30	FALSE	FALSE
3.1976	-0.838937	P31942	P31942	Heterogeneous nuclear ribonucleoprotein H3	HNRNPH3	FALSE	FALSE
1.45905	-0.842996	C4AMC7;Q6VEQ5;A8K0Z3;A8MWX3;Q9NQA3	C4AMC7;Q6VEQ5;A8K0Z3;A8MWX3	Putative WAS protein family homolog 3;WAS protein family homolog 2;WAS protein family homolog 1;Putative WAS protein family homolog 4	WASH3P	FALSE	FALSE
0.958451	-0.843281	O14981	O14981	TATA-binding protein-associated factor 172	BTAF1	FALSE	FALSE
2.46368	-0.843992	Q06124	Q06124	Tyrosine-protein phosphatase non-receptor type 11	PTPN11	FALSE	FALSE
2.31773	-0.844815	Q8ND24	Q8ND24	RING finger protein 214	RNF214	FALSE	FALSE
2.12811	-0.84724	P49810	P49810	Presenilin-2;Presenilin-2 NTF subunit;Presenilin-2 CTF subunit	PSEN2	FALSE	FALSE
2.06085	-0.849638	P50914	P50914	60S ribosomal protein L14	RPL14	FALSE	FALSE
1.60815	-0.852614	Q8TAD4	Q8TAD4	Zinc transporter 5	SLC30A5	FALSE	FALSE
0.918159	-0.853929	Q14676	Q14676	Mediator of DNA damage checkpoint protein 1	MDC1	FALSE	FALSE
3.02991	-0.857495	P78371	P78371	T-complex protein 1 subunit beta	CCT2	FALSE	FALSE
1.15719	-0.863393	P49750	P49750	YLP motif-containing protein 1	YLPM1	FALSE	FALSE
3.61689	-0.864892	P40227	P40227	T-complex protein 1 subunit zeta	CCT6A	FALSE	FALSE
2.21687	-0.871448	P16298	P16298	Serine/threonine-protein phosphatase 2B catalytic subunit beta isoform	PPP3CB	FALSE	FALSE
1.87302	-0.872033	Q8N3R9	Q8N3R9	MAGUK p55 subfamily member 5	MPP5	FALSE	FALSE
0.911822	-0.872665	Q96Q11	Q96Q11	CCA tRNA nucleotidyltransferase 1, mitochondrial	TRNT1	FALSE	FALSE
0.849062	-0.873361	P20042	P20042	Eukaryotic translation initiation factor 2 subunit 2	EIF2S2	FALSE	FALSE
3.84496	-0.87339	P98175	P98175	RNA-binding protein 10	RBM10	FALSE	FALSE
1.38434	-0.875166	Q15554	Q15554	Telomeric repeat-binding factor 2	TERF2	FALSE	FALSE
5.60655	-0.877207	Q16658	Q16658	Fascin	FSCN1	FALSE	FALSE
2.39707	-0.877705	P20226;Q6SJ96	P20226	TATA-box-binding protein	TBP	FALSE	FALSE
0.940538	-0.879272	Q6PCB7	Q6PCB7	Long-chain fatty acid transport protein 1	SLC27A1	FALSE	FALSE
1.18297	-0.879554	Q9Y672	Q9Y672	Dolichyl pyrophosphate Man9GlcNAc2 alpha-1,3-glucosyltransferase	ALG6	FALSE	FALSE
1.74414	-0.883401	Q96B23	Q96B23	Uncharacterized protein C18orf25	C18orf25	FALSE	FALSE
4.16137	-0.88746	P61313	P61313	60S ribosomal protein L15	RPL15	FALSE	FALSE
1.00752	-0.887799	Q6P9B9	Q6P9B9	Integrator complex subunit 5	INTS5	FALSE	FALSE
3.37745	-0.892707	P50995	P50995	Annexin A11	ANXA11	FALSE	FALSE
1.5743	-0.89352	Q9NQT4	Q9NQT4	Exosome complex component RRP46	EXOSC5	FALSE	FALSE
0.787144	-0.89416	Q9NPI6	Q9NPI6	mRNA-decapping enzyme 1A	DCP1A	FALSE	FALSE
2.25377	-0.894597	P51532	P51532	Transcription activator BRG1	SMARCA4	FALSE	FALSE
2.24639	-0.896165	lcl|EF999921.1_prot_ABV71617.1_120[protein=UL95][protein_id=ABV71617.1][location=172091..173686][gbkey=CDS]	lcl|EF999921.1_prot_ABV71617.1_120[protein=UL95][protein_id=ABV71617.1][location=172091..173686][gbkey=CDS]		UL95	FALSE	FALSE
0.791033	-0.899193	Q9GZY8	Q9GZY8	Mitochondrial fission factor	MFF	FALSE	FALSE
0.839735	-0.901316	P15144	P15144	Aminopeptidase N	ANPEP	FALSE	FALSE
3.70715	-0.90175	Q9Y3F4	Q9Y3F4	Serine-threonine kinase receptor-associated protein	STRAP	FALSE	FALSE
1.80168	-0.902534	P51159;O00194	P51159	Ras-related protein Rab-27A	RAB27A	FALSE	FALSE
3.22277	-0.903757	P30046;A6NHG4	P30046;A6NHG4	D-dopachrome decarboxylase;D-dopachrome decarboxylase-like protein	DDT	FALSE	FALSE
0.91042	-0.906874	Q14320	Q14320	Protein FAM50A	FAM50A	FALSE	FALSE
1.42045	-0.910103	P54802	P54802	Alpha-N-acetylglucosaminidase;Alpha-N-acetylglucosaminidase 82 kDa form;Alpha-N-acetylglucosaminidase 77 kDa form	NAGLU	FALSE	FALSE
1.24386	-0.911906	Q5VZK9	Q5VZK9	Leucine-rich repeat-containing protein 16A	LRRC16A	FALSE	FALSE
3.32323	-0.912547	P13693;Q56UQ5	P13693	Translationally-controlled tumor protein	TPT1	FALSE	FALSE
5.28727	-0.912699	P60866	P60866	40S ribosomal protein S20	RPS20	FALSE	FALSE
3.79794	-0.914994	Q9NR31	Q9NR31	GTP-binding protein SAR1a	SAR1A	FALSE	FALSE
1.09964	-0.915319	P21397	P21397	Amine oxidase [flavin-containing] A	MAOA	FALSE	FALSE
1.90617	-0.915545	Q9BW92	Q9BW92	Threonine--tRNA ligase, mitochondrial	TARS2	FALSE	FALSE
1.17218	-0.920959	Q9NX08	Q9NX08	COMM domain-containing protein 8	COMMD8	FALSE	FALSE
2.27104	-0.921102	P68366	P68366	Tubulin alpha-4A chain	TUBA4A	FALSE	FALSE
3.82925	-0.925351	P07900;Q14568;Q58FG0;Q58FG1	P07900	Heat shock protein HSP 90-alpha	HSP90AA1	FALSE	FALSE
0.760938	-0.92568	Q99961;Q99962	Q99961	Endophilin-A2	SH3GL1	FALSE	FALSE
4.68789	-0.928954	P60900	P60900	Proteasome subunit alpha type-6	PSMA6	FALSE	FALSE
1.3696	-0.932145	P51688	P51688	N-sulphoglucosamine sulphohydrolase	SGSH	FALSE	FALSE
1.11969	-0.932565	Q9HCD5	Q9HCD5	Nuclear receptor coactivator 5	NCOA5	FALSE	FALSE
2.01073	-0.933982	Q9NVM9	Q9NVM9	Protein asunder homolog	ASUN	FALSE	FALSE
1.85107	-0.934993	Q14694	Q14694	Ubiquitin carboxyl-terminal hydrolase 10	USP10	FALSE	FALSE
4.00589	-0.936105	P62826	P62826	GTP-binding nuclear protein Ran	RAN	FALSE	FALSE
1.54002	-0.936181	P51151;Q9NP90	P51151	Ras-related protein Rab-9A	RAB9A	FALSE	FALSE
2.88343	-0.936784	Q7L5N7	Q7L5N7	Lysophosphatidylcholine acyltransferase 2	LPCAT2	FALSE	FALSE
2.08585	-0.936839	P00568;Q9Y6K8	P00568	Adenylate kinase isoenzyme 1	AK1	FALSE	FALSE
3.07061	-0.93888	O00203;Q13367	O00203	AP-3 complex subunit beta-1	AP3B1	FALSE	FALSE
3.66763	-0.939112	P12429	P12429	Annexin A3	ANXA3	FALSE	FALSE
1.78376	-0.942006	Q7L2H7	Q7L2H7	Eukaryotic translation initiation factor 3 subunit M	EIF3M	FALSE	FALSE
1.04963	-0.946766	O60783	O60783	28S ribosomal protein S14, mitochondrial	MRPS14	FALSE	FALSE
1.20026	-0.947966	Q13445	Q13445	Transmembrane emp24 domain-containing protein 1	TMED1	FALSE	FALSE
3.18346	-0.948513	P00338	P00338	L-lactate dehydrogenase A chain	LDHA	FALSE	FALSE
1.48413	-0.949263	Q96AX1	Q96AX1	Vacuolar protein sorting-associated protein 33A	VPS33A	FALSE	FALSE
2.74546	-0.950233	Q9UBI6	Q9UBI6	Guanine nucleotide-binding protein G(I)/G(S)/G(O) subunit gamma-12	GNG12	FALSE	FALSE
1.05055	-0.95031	O15511	O15511	Actin-related protein 2/3 complex subunit 5	ARPC5	FALSE	FALSE
2.65621	-0.955904	Q69YQ0	Q69YQ0	Cytospin-A	SPECC1L	FALSE	FALSE
2.69543	-0.957115	P57737	P57737	Coronin-7	CORO7	FALSE	FALSE
3.9712	-0.957796	P09488	P09488	Glutathione S-transferase Mu 1	GSTM1	FALSE	FALSE
2.94692	-0.96227	P23526	P23526	Adenosylhomocysteinase	AHCY	FALSE	FALSE
2.01318	-0.962639	O14647	O14647	Chromodomain-helicase-DNA-binding protein 2	CHD2	FALSE	FALSE
4.82775	-0.966769	P08133	P08133	Annexin A6	ANXA6	FALSE	FALSE
1.81604	-0.972515	Q9NTZ6	Q9NTZ6	RNA-binding protein 12	RBM12	FALSE	FALSE
1.14571	-0.973319	Q9UKG1	Q9UKG1	DCC-interacting protein 13-alpha	APPL1	FALSE	FALSE
0.984084	-0.979153	Q86TX2;P49753	Q86TX2;P49753	Acyl-coenzyme A thioesterase 1;Acyl-coenzyme A thioesterase 2, mitochondrial	ACOT1	FALSE	FALSE
1.78601	-0.979422	Q9NP58	Q9NP58	ATP-binding cassette sub-family B member 6, mitochondrial	ABCB6	FALSE	FALSE
2.31443	-0.987089	Q8NDI1	Q8NDI1	EH domain-binding protein 1	EHBP1	FALSE	FALSE
0.39291	-0.989667	Q9H299	Q9H299	SH3 domain-binding glutamic acid-rich-like protein 3	SH3BGRL3	TRUE	FALSE
1.05828	-0.993339	Q9UDT6	Q9UDT6	CAP-Gly domain-containing linker protein 2	CLIP2	FALSE	FALSE
3.56046	-0.995465	Q9UJ70	Q9UJ70	N-acetyl-D-glucosamine kinase	NAGK	FALSE	FALSE
0.968254	-0.998556	P15374	P15374	Ubiquitin carboxyl-terminal hydrolase isozyme L3	UCHL3	FALSE	FALSE
1.40754	-0.999521	Q8N543	Q8N543	Prolyl 3-hydroxylase OGFOD1	OGFOD1	FALSE	FALSE
1.03836	-1.00525	P21283;Q8NEY4	P21283	V-type proton ATPase subunit C 1	ATP6V1C1	FALSE	FALSE
2.91337	-1.00534	P62195	P62195	26S protease regulatory subunit 8	PSMC5	FALSE	FALSE
2.14591	-1.00658	Q8WVX9	Q8WVX9	Fatty acyl-CoA reductase 1	FAR1	FALSE	FALSE
1.92175	-1.00674	Q9Y2K2	Q9Y2K2	Serine/threonine-protein kinase SIK3	SIK3	FALSE	FALSE
1.34557	-1.00702	Q8NC44	Q8NC44	Protein FAM134A	FAM134A	FALSE	FALSE
2.20583	-1.01312	Q13765;E9PAV3;Q9BZK3	Q13765;E9PAV3	Nascent polypeptide-associated complex subunit alpha;Nascent polypeptide-associated complex subunit alpha, muscle-specific form	NACA	FALSE	FALSE
1.50735	-1.01484	P11766	P11766	Alcohol dehydrogenase class-3	ADH5	FALSE	FALSE
2.91714	-1.01503	Q8WX93;Q86TC9	Q8WX93	Palladin	PALLD	FALSE	FALSE
3.71619	-1.01512	Q8WUM4	Q8WUM4	Programmed cell death 6-interacting protein	PDCD6IP	FALSE	FALSE
2.13747	-1.01669	P62847	P62847	40S ribosomal protein S24	RPS24	FALSE	FALSE
1.76973	-1.01885	Q9H479	Q9H479	Fructosamine-3-kinase	FN3K	FALSE	FALSE
0.578945	-1.02063	Q9H910	Q9H910	Hematological and neurological expressed 1-like protein	HN1L	FALSE	FALSE
0.476274	-1.0286	O75608	O75608	Acyl-protein thioesterase 1	LYPLA1	FALSE	FALSE
1.73681	-1.02908	Q01780	Q01780	Exosome component 10	EXOSC10	FALSE	FALSE
2.5983	-1.02928	P05023;P13637;P50993;Q13733;P20648;P54707	P05023	Sodium/potassium-transporting ATPase subunit alpha-1	ATP1A1	FALSE	FALSE
1.31863	-1.04027	P50452	P50452	Serpin B8	SERPINB8	FALSE	FALSE
1.35241	-1.04059	O15061	O15061	Synemin	SYNM	FALSE	FALSE
2.43406	-1.04487	Q5T4S7	Q5T4S7	E3 ubiquitin-protein ligase UBR4	UBR4	FALSE	FALSE
1.18385	-1.0454	O75663	O75663	TIP41-like protein	TIPRL	FALSE	FALSE
1.59093	-1.04622	Q15208;Q9Y2H1	Q15208	Serine/threonine-protein kinase 38	STK38	FALSE	FALSE
1.65179	-1.04639	Q6PI78	Q6PI78	Transmembrane protein 65	TMEM65	FALSE	FALSE
0.540621	-1.04852	Q15154	Q15154	Pericentriolar material 1 protein	PCM1	FALSE	FALSE
1.6062	-1.05016	Q96DI7	Q96DI7	U5 small nuclear ribonucleoprotein 40 kDa protein	SNRNP40	FALSE	FALSE
2.11855	-1.05249	Q9H4L5	Q9H4L5	Oxysterol-binding protein-related protein 3	OSBPL3	FALSE	FALSE
0.975878	-1.05361	Q9UNZ2	Q9UNZ2	NSFL1 cofactor p47	NSFL1C	FALSE	FALSE
1.13002	-1.05364	Q8WXI9	Q8WXI9	Transcriptional repressor p66-beta	GATAD2B	FALSE	FALSE
1.9613	-1.05546	P01889;P30511	P01889	HLA class I histocompatibility antigen, B-7 alpha chain	HLA-B	FALSE	FALSE
1.81147	-1.05562	O75592	O75592	E3 ubiquitin-protein ligase MYCBP2	MYCBP2	FALSE	FALSE
0.954649	-1.05739	Q14997	Q14997	Proteasome activator complex subunit 4	PSME4	FALSE	FALSE
1.64998	-1.05845	P13716	P13716	Delta-aminolevulinic acid dehydratase	ALAD	FALSE	FALSE
2.00916	-1.06231	Q96EK7	Q96EK7	Constitutive coactivator of peroxisome proliferator-activated receptor gamma	FAM120B	FALSE	FALSE
2.19511	-1.06337	P07437	P07437	Tubulin beta chain	TUBB	FALSE	FALSE
3.3933	-1.06441	P35268	P35268	60S ribosomal protein L22	RPL22	FALSE	FALSE
1.90145	-1.07128	O94915	O94915	Protein furry homolog-like	FRYL	FALSE	FALSE
3.60643	-1.07161	P48643	P48643	T-complex protein 1 subunit epsilon	CCT5	FALSE	FALSE
1.08294	-1.07237	O00534	O00534	von Willebrand factor A domain-containing protein 5A	VWA5A	FALSE	FALSE
4.19979	-1.07293	P30520;Q8N142	P30520	Adenylosuccinate synthetase isozyme 2	ADSS	FALSE	FALSE
1.63984	-1.07539	Q9NXH9	Q9NXH9	tRNA (guanine(26)-N(2))-dimethyltransferase	TRMT1	FALSE	FALSE
1.26278	-1.0802	P80723	P80723	Brain acid soluble protein 1	BASP1	FALSE	FALSE
1.17157	-1.08183	P48506	P48506	Glutamate--cysteine ligase catalytic subunit	GCLC	FALSE	FALSE
0.925962	-1.08932	Q96EC8	Q96EC8	Protein YIPF6	YIPF6	FALSE	FALSE
4.63368	-1.08948	P67809;Q9Y2T7	P67809	Nuclease-sensitive element-binding protein 1	YBX1	FALSE	FALSE
3.98924	-1.0901	P55036	P55036	26S proteasome non-ATPase regulatory subunit 4	PSMD4	FALSE	FALSE
1.72027	-1.09078	O14972	O14972	Down syndrome critical region protein 3	DSCR3	FALSE	FALSE
4.37444	-1.09634	P17174	P17174	Aspartate aminotransferase, cytoplasmic	GOT1	FALSE	FALSE
3.79588	-1.09647	Q9NUQ6	Q9NUQ6	SPATS2-like protein	SPATS2L	FALSE	FALSE
1.59743	-1.09946	Q9H2D1	Q9H2D1	Mitochondrial folate transporter/carrier	SLC25A32	FALSE	FALSE
2.39269	-1.10201	Q7Z417	Q7Z417	Nuclear fragile X mental retardation-interacting protein 2	NUFIP2	FALSE	FALSE
3.63056	-1.1057	P61421	P61421	V-type proton ATPase subunit d 1	ATP6V0D1	FALSE	FALSE
1.80819	-1.10853	Q9BQ67	Q9BQ67	Glutamate-rich WD repeat-containing protein 1	GRWD1	FALSE	FALSE
1.50129	-1.1104	Q6PJT7	Q6PJT7	Zinc finger CCCH domain-containing protein 14	ZC3H14	FALSE	FALSE
1.17586	-1.11068	Q9UBU6	Q9UBU6	Protein FAM8A1	FAM8A1	FALSE	FALSE
4.37914	-1.11148	P17987	P17987	T-complex protein 1 subunit alpha	TCP1	FALSE	FALSE
2.83221	-1.11165	Q9Y265	Q9Y265	RuvB-like 1	RUVBL1	FALSE	FALSE
0.66774	-1.11341	Q9BRP8	Q9BRP8	Partner of Y14 and mago	WIBG	FALSE	FALSE
2.11587	-1.11414	O15042	O15042	U2 snRNP-associated SURP motif-containing protein	U2SURP	FALSE	FALSE
5.15116	-1.11457	P15531	P15531	Nucleoside diphosphate kinase A	NME1	FALSE	FALSE
2.25082	-1.1146	O14646	O14646	Chromodomain-helicase-DNA-binding protein 1	CHD1	FALSE	FALSE
2.07281	-1.11529	Q96SK2	Q96SK2	Transmembrane protein 209	TMEM209	FALSE	FALSE
3.59506	-1.12039	P62249	P62249	40S ribosomal protein S16	RPS16	TRUE	FALSE
1.17253	-1.12055	P78347;Q86UP8;Q6EKJ0	P78347	General transcription factor II-I	GTF2I	FALSE	FALSE
2.03199	-1.12134	O00743	O00743	Serine/threonine-protein phosphatase 6 catalytic subunit;Serine/threonine-protein phosphatase 6 catalytic subunit, N-terminally processed	PPP6C	FALSE	FALSE
3.199	-1.12549	P54709	P54709	Sodium/potassium-transporting ATPase subunit beta-3	ATP1B3	FALSE	FALSE
4.7071	-1.12662	Q6PML9	Q6PML9	Zinc transporter 9	SLC30A9	FALSE	FALSE
2.631	-1.12732	P30419	P30419	Glycylpeptide N-tetradecanoyltransferase 1	NMT1	FALSE	FALSE
3.56673	-1.12927	P04406;O14556	P04406	Glyceraldehyde-3-phosphate dehydrogenase	GAPDH	FALSE	FALSE
2.84227	-1.13054	Q49A26	Q49A26	Putative oxidoreductase GLYR1	GLYR1	FALSE	FALSE
1.48991	-1.13055	Q12846	Q12846	Syntaxin-4	STX4	FALSE	FALSE
0.620365	-1.13346	P49902	P49902	Cytosolic purine 5-nucleotidase	NT5C2	FALSE	FALSE
1.88084	-1.13615	Q5T447	Q5T447	E3 ubiquitin-protein ligase HECTD3	HECTD3	FALSE	FALSE
3.53049	-1.14081	P62424	P62424	60S ribosomal protein L7a	RPL7A	FALSE	FALSE
2.04072	-1.14267	O00541	O00541	Pescadillo homolog	PES1	FALSE	FALSE
4.22331	-1.14393	P50991	P50991	T-complex protein 1 subunit delta	CCT4	FALSE	FALSE
3.56614	-1.14482	O43776	O43776	Asparagine--tRNA ligase, cytoplasmic	NARS	FALSE	FALSE
2.47243	-1.14543	P08183;P21439	P08183	Multidrug resistance protein 1	ABCB1	FALSE	FALSE
2.53828	-1.14595	P31350	P31350	Ribonucleoside-diphosphate reductase subunit M2	RRM2	FALSE	FALSE
2.93833	-1.14707	Q99829	Q99829	Copine-1	CPNE1	FALSE	FALSE
3.34257	-1.14784	P21589	P21589	5-nucleotidase	NT5E	FALSE	FALSE
2.81705	-1.14944	P09493	P09493	Tropomyosin alpha-1 chain	TPM1	FALSE	FALSE
1.2514	-1.15055	P62857	P62857	40S ribosomal protein S28	RPS28	FALSE	FALSE
1.93223	-1.15214	O95861	O95861	3(2),5-bisphosphate nucleotidase 1	BPNT1	FALSE	FALSE
1.76243	-1.15324	Q96S44	Q96S44	TP53-regulating kinase	TP53RK	FALSE	FALSE
5.36605	-1.15671	P21281;P15313	P21281	V-type proton ATPase subunit B, brain isoform	ATP6V1B2	FALSE	FALSE
1.85015	-1.15703	Q99653	Q99653	Calcineurin B homologous protein 1	CHP1	FALSE	FALSE
1.18765	-1.15772	Q9NPJ6	Q9NPJ6	Mediator of RNA polymerase II transcription subunit 4	MED4	FALSE	FALSE
1.41349	-1.15954	Q7RTV0	Q7RTV0	PHD finger-like domain-containing protein 5A	PHF5A	FALSE	FALSE
1.35896	-1.1655	Q9H2D6	Q9H2D6	TRIO and F-actin-binding protein	TRIOBP	FALSE	FALSE
1.81252	-1.16753	Q5BKZ1	Q5BKZ1	DBIRD complex subunit ZNF326	ZNF326	FALSE	FALSE
2.09941	-1.16964	Q96P70	Q96P70	Importin-9	IPO9	FALSE	FALSE
2.19111	-1.1728	Q9Y676	Q9Y676	28S ribosomal protein S18b, mitochondrial	MRPS18B	FALSE	FALSE
4.00454	-1.17285	Q96IG2	Q96IG2	F-box/LRR-repeat protein 20	FBXL20	FALSE	FALSE
2.056	-1.17677	P40222	P40222	Alpha-taxilin	TXLNA	FALSE	FALSE
0.7209	-1.17774	Q04323	Q04323	UBX domain-containing protein 1	UBXN1	FALSE	FALSE
0.877287	-1.17826	O15427	O15427	Monocarboxylate transporter 4	SLC16A3	FALSE	FALSE
1.5838	-1.17962	Q8NBM4	Q8NBM4	Ubiquitin-associated domain-containing protein 2	UBAC2	FALSE	FALSE
0.584028	-1.18031	Q15942	Q15942	Zyxin	ZYX	FALSE	FALSE
2.23942	-1.18044	P09104	P09104	Gamma-enolase	ENO2	FALSE	FALSE
4.30336	-1.18121	Q01518	Q01518	Adenylyl cyclase-associated protein 1	CAP1	FALSE	FALSE
1.53896	-1.18515	Q9BWU0	Q9BWU0	Kanadaptin	SLC4A1AP	FALSE	FALSE
2.08312	-1.1875	Q13895	Q13895	Bystin	BYSL	FALSE	FALSE
1.60955	-1.18893	Q9BVT8	Q9BVT8	Transmembrane and ubiquitin-like domain-containing protein 1	TMUB1	FALSE	FALSE
4.36011	-1.19047	Q06323	Q06323	Proteasome activator complex subunit 1	PSME1	FALSE	FALSE
5.33069	-1.19133	O60664	O60664	Perilipin-3	PLIN3	FALSE	FALSE
2.89826	-1.19223	Q9H3S7	Q9H3S7	Tyrosine-protein phosphatase non-receptor type 23	PTPN23	FALSE	FALSE
3.04	-1.19357	P42574	P42574	Caspase-3;Caspase-3 subunit p17;Caspase-3 subunit p12	CASP3	FALSE	FALSE
3.68293	-1.20041	Q15365;P57723	Q15365	Poly(rC)-binding protein 1	PCBP1	FALSE	FALSE
5.22778	-1.20433	P08758	P08758	Annexin A5	ANXA5	FALSE	FALSE
2.6333	-1.20564	Q9UDR5	Q9UDR5	Alpha-aminoadipic semialdehyde synthase, mitochondrial;Lysine ketoglutarate reductase;Saccharopine dehydrogenase	AASS	FALSE	FALSE
4.0883	-1.20733	P34932	P34932	Heat shock 70 kDa protein 4	HSPA4	FALSE	FALSE
2.80264	-1.20738	P63173	P63173	60S ribosomal protein L38	RPL38	FALSE	FALSE
1.66609	-1.20776	Q9Y508	Q9Y508	E3 ubiquitin-protein ligase RNF114	RNF114	FALSE	FALSE
1.70184	-1.2114	Q9NP81	Q9NP81	Serine--tRNA ligase, mitochondrial	SARS2	FALSE	FALSE
3.57063	-1.21747	P14174	P14174	Macrophage migration inhibitory factor	MIF	FALSE	FALSE
3.43004	-1.21923	Q7Z392	Q7Z392	Trafficking protein particle complex subunit 11	TRAPPC11	FALSE	FALSE
3.0258	-1.22336	Q9Y696;O15247	Q9Y696	Chloride intracellular channel protein 4	CLIC4	FALSE	FALSE
2.48494	-1.22474	Q6P3X3	Q6P3X3	Tetratricopeptide repeat protein 27	TTC27	FALSE	FALSE
1.52472	-1.22523	Q969S3	Q969S3	Zinc finger protein 622	ZNF622	FALSE	FALSE
2.82916	-1.2285	Q9UN86	Q9UN86	Ras GTPase-activating protein-binding protein 2	G3BP2	FALSE	FALSE
2.73592	-1.22922	Q9BWF3	Q9BWF3	RNA-binding protein 4	RBM4	FALSE	FALSE
4.48986	-1.23082	P60981	P60981	Destrin	DSTN	FALSE	FALSE
0.742708	-1.23106	P25686	P25686	DnaJ homolog subfamily B member 2	DNAJB2	FALSE	FALSE
2.70604	-1.236	Q6L8Q7	Q6L8Q7	2,5-phosphodiesterase 12	PDE12	FALSE	FALSE
3.29417	-1.23654	P29992	P29992	Guanine nucleotide-binding protein subunit alpha-11	GNA11	FALSE	FALSE
4.03984	-1.23749	P08238;Q58FF7	P08238	Heat shock protein HSP 90-beta	HSP90AB1	FALSE	FALSE
2.10988	-1.23866	P23381	P23381	Tryptophan--tRNA ligase, cytoplasmic;T1-TrpRS;T2-TrpRS	WARS	FALSE	FALSE
5.00856	-1.23887	Q06210	Q06210	Glutamine--fructose-6-phosphate aminotransferase [isomerizing] 1	GFPT1	FALSE	FALSE
0.497038	-1.24062	P37108	P37108	Signal recognition particle 14 kDa protein	SRP14	FALSE	FALSE
1.23921	-1.24147	Q13618	Q13618	Cullin-3	CUL3	FALSE	FALSE
4.41482	-1.24881	Q99832	Q99832	T-complex protein 1 subunit eta	CCT7	FALSE	FALSE
2.04036	-1.26483	Q17RY0;Q7Z5Q1;Q8NE35	Q17RY0;Q7Z5Q1;Q8NE35	Cytoplasmic polyadenylation element-binding protein 4;Cytoplasmic polyadenylation element-binding protein 2;Cytoplasmic polyadenylation element-binding protein 3	CPEB4	FALSE	FALSE
3.31504	-1.2698	P46781	P46781	40S ribosomal protein S9	RPS9	FALSE	FALSE
1.3771	-1.27158	O94913	O94913	Pre-mRNA cleavage complex 2 protein Pcf11	PCF11	FALSE	FALSE
2.31171	-1.27169	Q99470	Q99470	Stromal cell-derived factor 2	SDF2	FALSE	FALSE
2.04666	-1.2723	P52594	P52594	Arf-GAP domain and FG repeat-containing protein 1	AGFG1	FALSE	FALSE
3.09429	-1.27646	O95249	O95249	Golgi SNAP receptor complex member 1	GOSR1	FALSE	FALSE
2.57852	-1.27756	Q9NX20	Q9NX20	39S ribosomal protein L16, mitochondrial	MRPL16	FALSE	FALSE
4.20223	-1.27864	P30050	P30050	60S ribosomal protein L12	RPL12	FALSE	FALSE
6.69776	-1.27926	Q06830	Q06830	Peroxiredoxin-1	PRDX1	FALSE	FALSE
1.59212	-1.28116	Q99719;Q8WYJ6;O43236	Q99719	Septin-5	2023-09-05	FALSE	FALSE
1.85158	-1.28391	Q99496	Q99496	E3 ubiquitin-protein ligase RING2	RNF2	FALSE	FALSE
1.69031	-1.28618	Q92572	Q92572	AP-3 complex subunit sigma-1	AP3S1	FALSE	FALSE
5.69707	-1.28634	P00491	P00491	Purine nucleoside phosphorylase	PNP	FALSE	FALSE
3.02928	-1.28674	P25788	P25788	Proteasome subunit alpha type-3	PSMA3	FALSE	FALSE
1.59936	-1.29025	Q8WUK0	Q8WUK0	Phosphatidylglycerophosphatase and protein-tyrosine phosphatase 1	PTPMT1	FALSE	FALSE
2.58901	-1.29062	P19105;O14950	P19105;O14950	Myosin regulatory light chain 12A;Myosin regulatory light chain 12B	MYL12A	FALSE	FALSE
1.63477	-1.29126	Q9NQ50	Q9NQ50	39S ribosomal protein L40, mitochondrial	MRPL40	FALSE	FALSE
1.59189	-1.29202	Q15019	Q15019	Septin-2	2023-09-02	FALSE	FALSE
0.69848	-1.29308	Q9BRX2	Q9BRX2	Protein pelota homolog	PELO	FALSE	FALSE
4.17682	-1.2931	P68032;P63267;P68133;P62736	P68032;P63267;P68133;P62736	Actin, alpha cardiac muscle 1;Actin, gamma-enteric smooth muscle;Actin, alpha skeletal muscle;Actin, aortic smooth muscle	ACTC1	FALSE	FALSE
1.72933	-1.29464	Q9HCS7	Q9HCS7	Pre-mRNA-splicing factor SYF1	XAB2	FALSE	FALSE
3.41616	-1.29472	Q9NQS1	Q9NQS1	Cell death regulator Aven	AVEN	FALSE	FALSE
3.02226	-1.2981	Q16881	Q16881	Thioredoxin reductase 1, cytoplasmic	TXNRD1	FALSE	FALSE
1.66734	-1.30038	O96011	O96011	Peroxisomal membrane protein 11B	PEX11B	FALSE	FALSE
1.10833	-1.3006	Q8TD55	Q8TD55	Pleckstrin homology domain-containing family O member 2	PLEKHO2	FALSE	FALSE
2.30299	-1.30165	Q9Y2Q5	Q9Y2Q5	Ragulator complex protein LAMTOR2	LAMTOR2	FALSE	FALSE
2.17	-1.30815	Q9BVG4	Q9BVG4	Protein PBDC1	PBDC1	FALSE	FALSE
3.38867	-1.30962	P62263	P62263	40S ribosomal protein S14	RPS14	FALSE	FALSE
2.38944	-1.31258	P22102	P22102	Trifunctional purine biosynthetic protein adenosine-3;Phosphoribosylamine--glycine ligase;Phosphoribosylformylglycinamidine cyclo-ligase;Phosphoribosylglycinamide formyltransferase	GART	FALSE	FALSE
1.8993	-1.31342	Q5VW32	Q5VW32	BRO1 domain-containing protein BROX	BROX	FALSE	FALSE
2.98272	-1.31526	Q9H078	Q9H078	Caseinolytic peptidase B protein homolog	CLPB	FALSE	FALSE
1.84392	-1.31711	Q9H4A5	Q9H4A5	Golgi phosphoprotein 3-like	GOLPH3L	FALSE	FALSE
2.91142	-1.31801	Q9BW83	Q9BW83	Intraflagellar transport protein 27 homolog	IFT27	FALSE	FALSE
2.13473	-1.31813	Q14344	Q14344	Guanine nucleotide-binding protein subunit alpha-13	GNA13	FALSE	FALSE
1.01814	-1.31894	O94760	O94760	N(G),N(G)-dimethylarginine dimethylaminohydrolase 1	DDAH1	FALSE	FALSE
1.46721	-1.32166	P42356;A4QPH2;Q8N8J0	P42356	Phosphatidylinositol 4-kinase alpha	PI4KA	FALSE	FALSE
0.807651	-1.32311	P11117	P11117	Lysosomal acid phosphatase	ACP2	FALSE	FALSE
1.08225	-1.32595	Q96QG7	Q96QG7	Myotubularin-related protein 9	MTMR9	FALSE	FALSE
4.63148	-1.32602	Q969S9	Q969S9	Ribosome-releasing factor 2, mitochondrial	GFM2	FALSE	FALSE
0.83167	-1.32724	Q8IZP0	Q8IZP0	Abl interactor 1	ABI1	FALSE	FALSE
2.51865	-1.3299	P05362	P05362	Intercellular adhesion molecule 1	ICAM1	FALSE	FALSE
1.82154	-1.33029	Q9Y6M7	Q9Y6M7	Sodium bicarbonate cotransporter 3	SLC4A7	FALSE	FALSE
5.06882	-1.33135	Q13509;Q9H4B7	Q13509	Tubulin beta-3 chain	TUBB3	FALSE	FALSE
5.04668	-1.33225	P07195;Q6ZMR3;P07864	P07195	L-lactate dehydrogenase B chain	LDHB	FALSE	FALSE
2.85975	-1.33261	Q9P258	Q9P258	Protein RCC2	RCC2	FALSE	FALSE
2.17779	-1.33284	Q9NVH1	Q9NVH1	DnaJ homolog subfamily C member 11	DNAJC11	FALSE	FALSE
1.84139	-1.33313	Q6UXV4	Q6UXV4	MICOS complex subunit MIC27	APOOL	FALSE	FALSE
1.42367	-1.3341	Q8NCG7	Q8NCG7	Sn1-specific diacylglycerol lipase beta	DAGLB	FALSE	FALSE
1.53415	-1.33592	Q15648	Q15648	Mediator of RNA polymerase II transcription subunit 1	MED1	FALSE	FALSE
0.891742	-1.33907	Q12974	Q12974	Protein tyrosine phosphatase type IVA 2	PTP4A2	FALSE	FALSE
1.37655	-1.34047	Q9BXY0	Q9BXY0	Protein MAK16 homolog	MAK16	FALSE	FALSE
4.7847	-1.34553	P26639	P26639	Threonine--tRNA ligase, cytoplasmic	TARS	FALSE	FALSE
2.90688	-1.3486	Q9Y3B3	Q9Y3B3	Transmembrane emp24 domain-containing protein 7	TMED7	FALSE	FALSE
1.83741	-1.34932	P32321	P32321	Deoxycytidylate deaminase	DCTD	FALSE	FALSE
1.93428	-1.35255	Q96FV9	Q96FV9	THO complex subunit 1	THOC1	FALSE	FALSE
1.58457	-1.35801	Q99426	Q99426	Tubulin-folding cofactor B	TBCB	FALSE	FALSE
1.19757	-1.35809	P13984	P13984	General transcription factor IIF subunit 2	GTF2F2	FALSE	FALSE
4.71163	-1.35842	P35237	P35237	Serpin B6	SERPINB6	FALSE	FALSE
1.3582	-1.36488	O60216;Q9H4I0	O60216	Double-strand-break repair protein rad21 homolog	RAD21	FALSE	FALSE
1.25272	-1.36829	Q5NDL2	Q5NDL2	EGF domain-specific O-linked N-acetylglucosamine transferase	EOGT	FALSE	FALSE
1.55688	-1.36943	lcl|EF999921.1_prot_ABV71614.1_117[protein=UL92][protein_id=ABV71614.1][location=167842..168447][gbkey=CDS]	lcl|EF999921.1_prot_ABV71614.1_117[protein=UL92][protein_id=ABV71614.1][location=167842..168447][gbkey=CDS]		UL92	FALSE	FALSE
4.58647	-1.37541	P46940	P46940	Ras GTPase-activating-like protein IQGAP1	IQGAP1	FALSE	FALSE
2.65866	-1.37563	Q9Y223	Q9Y223	Bifunctional UDP-N-acetylglucosamine 2-epimerase/N-acetylmannosamine kinase;UDP-N-acetylglucosamine 2-epimerase (hydrolyzing);N-acetylmannosamine kinase	GNE	FALSE	FALSE
6.19388	-1.37674	Q92598	Q92598	Heat shock protein 105 kDa	HSPH1	FALSE	FALSE
3.46236	-1.37684	P29692	P29692	Elongation factor 1-delta	EEF1D	FALSE	FALSE
3.4612	-1.379	Q5T1M5	Q5T1M5	FK506-binding protein 15	FKBP15	FALSE	FALSE
2.76297	-1.37937	P41227;Q9BSU3	P41227	N-alpha-acetyltransferase 10	NAA10	FALSE	FALSE
5.14798	-1.3802	P23396	P23396	40S ribosomal protein S3	RPS3	TRUE	FALSE
3.25307	-1.3803	O15121	O15121	Sphingolipid delta(4)-desaturase DES1	DEGS1	FALSE	FALSE
2.32464	-1.38178	Q9P2M7	Q9P2M7	Cingulin	CGN	FALSE	FALSE
3.3429	-1.38538	Q8N8S7;Q9UI08	Q8N8S7	Protein enabled homolog	ENAH	FALSE	FALSE
3.26177	-1.38544	Q9BWD1	Q9BWD1	Acetyl-CoA acetyltransferase, cytosolic	ACAT2	FALSE	FALSE
5.13574	-1.38713	Q8WVM7	Q8WVM7	Cohesin subunit SA-1	STAG1	FALSE	FALSE
4.17414	-1.38714	P25789	P25789	Proteasome subunit alpha type-4	PSMA4	FALSE	FALSE
4.98126	-1.389	P35249	P35249	Replication factor C subunit 4	RFC4	FALSE	FALSE
4.44618	-1.38948	O60763;REV__Q5VZ89	O60763	General vesicular transport factor p115	USO1	FALSE	FALSE
1.27489	-1.38971	Q9BZK7;O60907	Q9BZK7;O60907	F-box-like/WD repeat-containing protein TBL1XR1;F-box-like/WD repeat-containing protein TBL1X	TBL1XR1	FALSE	FALSE
2.24687	-1.3904	O15321	O15321	Transmembrane 9 superfamily member 1	TM9SF1	FALSE	FALSE
1.66812	-1.39312	P53367	P53367	Arfaptin-1	ARFIP1	FALSE	FALSE
4.18055	-1.39736	O95793	O95793	Double-stranded RNA-binding protein Staufen homolog 1	STAU1	FALSE	FALSE
5.00158	-1.39803	P14618;P30613	P14618	Pyruvate kinase PKM	PKM	FALSE	FALSE
2.93114	-1.39807	P22392;O60361	P22392;O60361	Nucleoside diphosphate kinase B;Putative nucleoside diphosphate kinase	NME2	FALSE	FALSE
4.52037	-1.39809	P26038	P26038	Moesin	MSN	FALSE	FALSE
1.37093	-1.39845	O14964	O14964	Hepatocyte growth factor-regulated tyrosine kinase substrate	HGS	FALSE	FALSE
1.53413	-1.39985	P51948	P51948	CDK-activating kinase assembly factor MAT1	MNAT1	FALSE	FALSE
4.88968	-1.40112	lcl|EF999921.1_prot_ABV71602.1_105[protein=UL80][protein_id=ABV71602.1][location=148905..151031][gbkey=CDS]	lcl|EF999921.1_prot_ABV71602.1_105[protein=UL80][protein_id=ABV71602.1][location=148905..151031][gbkey=CDS]		UL80	FALSE	TRUE
1.3792	-1.40175	O75970	O75970	Multiple PDZ domain protein	MPDZ	FALSE	FALSE
4.89073	-1.4027	Q02878	Q02878	60S ribosomal protein L6	RPL6	FALSE	FALSE
2.7852	-1.40324	Q9UBW8	Q9UBW8	COP9 signalosome complex subunit 7a	COPS7A	FALSE	FALSE
2.69285	-1.40622	Q06265	Q06265	Exosome complex component RRP45	EXOSC9	FALSE	FALSE
4.89806	-1.4078	P11940;Q9H361;Q4VXU2;Q5JQF8	P11940	Polyadenylate-binding protein 1	PABPC1	FALSE	FALSE
2.83178	-1.4113	Q9BQ39	Q9BQ39	ATP-dependent RNA helicase DDX50	DDX50	FALSE	FALSE
0.834041	-1.41358	P00813	P00813	Adenosine deaminase	ADA	FALSE	FALSE
0.696042	-1.41823	O94855	O94855	Protein transport protein Sec24D	SEC24D	FALSE	FALSE
1.41336	-1.42053	Q02338	Q02338	D-beta-hydroxybutyrate dehydrogenase, mitochondrial	BDH1	FALSE	FALSE
3.27311	-1.42203	Q16576	Q16576	Histone-binding protein RBBP7	RBBP7	FALSE	FALSE
1.304	-1.42357	P49589	P49589	Cysteine--tRNA ligase, cytoplasmic	CARS	FALSE	FALSE
3.5987	-1.42519	Q92922	Q92922	SWI/SNF complex subunit SMARCC1	SMARCC1	FALSE	FALSE
2.35902	-1.42556	Q96E11	Q96E11	Ribosome-recycling factor, mitochondrial	MRRF	FALSE	FALSE
2.91411	-1.42853	Q9HD26	Q9HD26	Golgi-associated PDZ and coiled-coil motif-containing protein	GOPC	FALSE	FALSE
2.76721	-1.42871	Q13586	Q13586	Stromal interaction molecule 1	STIM1	FALSE	FALSE
4.70201	-1.43226	P17980	P17980	26S protease regulatory subunit 6A	PSMC3	FALSE	FALSE
1.66827	-1.43282	P82914	P82914	28S ribosomal protein S15, mitochondrial	MRPS15	FALSE	FALSE
3.26932	-1.43604	Q13347	Q13347	Eukaryotic translation initiation factor 3 subunit I	EIF3I	FALSE	FALSE
3.87428	-1.43722	Q9H6Z4	Q9H6Z4	Ran-binding protein 3	RANBP3	FALSE	FALSE
5.01294	-1.43769	P06733	P06733	Alpha-enolase	ENO1	FALSE	FALSE
1.04165	-1.43807	Q4V328	Q4V328	GRIP1-associated protein 1	GRIPAP1	FALSE	FALSE
2.05879	-1.44077	lcl|EF999921.1_prot_ABV71609.1_112[protein=UL87][protein_id=ABV71609.1][location=162057..164882][gbkey=CDS]	lcl|EF999921.1_prot_ABV71609.1_112[protein=UL87][protein_id=ABV71609.1][location=162057..164882][gbkey=CDS]		UL87	FALSE	FALSE
2.11377	-1.44322	P54725	P54725	UV excision repair protein RAD23 homolog A	RAD23A	FALSE	FALSE
5.19632	-1.44414	Q4G0J3	Q4G0J3	La-related protein 7	LARP7	FALSE	FALSE
2.00931	-1.44451	P40123	P40123	Adenylyl cyclase-associated protein 2	CAP2	FALSE	FALSE
3.4273	-1.44711	Q13769	Q13769	THO complex subunit 5 homolog	THOC5	FALSE	FALSE
3.23254	-1.44908	Q96A65	Q96A65	Exocyst complex component 4	EXOC4	FALSE	FALSE
4.31401	-1.45085	Q9NV31	Q9NV31	U3 small nucleolar ribonucleoprotein protein IMP3	IMP3	FALSE	FALSE
5.23811	-1.45226	P12277;P06732	P12277	Creatine kinase B-type	CKB	FALSE	FALSE
4.04429	-1.45373	P61158;Q9P1U1;Q9C0K3	P61158	Actin-related protein 3	ACTR3	FALSE	FALSE
2.73696	-1.45456	Q13200	Q13200	26S proteasome non-ATPase regulatory subunit 2	PSMD2	FALSE	FALSE
3.38836	-1.45508	O94822	O94822	E3 ubiquitin-protein ligase listerin	LTN1	FALSE	FALSE
2.09698	-1.45552	O95218	O95218	Zinc finger Ran-binding domain-containing protein 2	ZRANB2	FALSE	FALSE
1.1042	-1.4585	O15212	O15212	Prefoldin subunit 6	PFDN6	FALSE	FALSE
2.71815	-1.45865	Q9UHI6	Q9UHI6	Probable ATP-dependent RNA helicase DDX20	DDX20	FALSE	FALSE
0.621326	-1.45891	Q9NYL9	Q9NYL9	Tropomodulin-3	TMOD3	FALSE	FALSE
3.378	-1.46494	Q9Y2S7	Q9Y2S7	Polymerase delta-interacting protein 2	POLDIP2	FALSE	FALSE
1.35673	-1.46533	P0DN79;P35520	P0DN79;P35520	Cystathionine beta-synthase	CBS	FALSE	FALSE
2.19977	-1.46726	Q9UH99	Q9UH99	SUN domain-containing protein 2	SUN2	FALSE	FALSE
3.84514	-1.46797	O00499	O00499	Myc box-dependent-interacting protein 1	BIN1	FALSE	FALSE
4.30032	-1.46957	P49368	P49368	T-complex protein 1 subunit gamma	CCT3	FALSE	FALSE
1.78822	-1.47019	Q9UI30	Q9UI30	Multifunctional methyltransferase subunit TRM112-like protein	TRMT112	FALSE	FALSE
2.0386	-1.47413	P01034	P01034	Cystatin-C	CST3	FALSE	FALSE
2.81003	-1.4764	Q9H9Y6	Q9H9Y6	DNA-directed RNA polymerase I subunit RPA2	POLR1B	FALSE	FALSE
1.80743	-1.4776	O43719	O43719	HIV Tat-specific factor 1	HTATSF1	FALSE	FALSE
3.92102	-1.47777	Q13451	Q13451	Peptidyl-prolyl cis-trans isomerase FKBP5;Peptidyl-prolyl cis-trans isomerase FKBP5, N-terminally processed	FKBP5	FALSE	FALSE
2.95973	-1.47876	Q9GZS3	Q9GZS3	WD repeat-containing protein 61;WD repeat-containing protein 61, N-terminally processed	WDR61	FALSE	FALSE
3.16527	-1.47961	Q9NP80	Q9NP80	Calcium-independent phospholipase A2-gamma	PNPLA8	FALSE	FALSE
1.55571	-1.48088	O95302	O95302	Peptidyl-prolyl cis-trans isomerase FKBP9	FKBP9	FALSE	FALSE
4.58204	-1.48205	P53618	P53618	Coatomer subunit beta	COPB1	FALSE	FALSE
4.18162	-1.4831	Q8N442	Q8N442	Translation factor GUF1, mitochondrial	GUF1	FALSE	FALSE
1.89479	-1.4849	P48637	P48637	Glutathione synthetase	GSS	FALSE	FALSE
3.1239	-1.485	O60749	O60749	Sorting nexin-2	SNX2	FALSE	FALSE
2.03708	-1.48509	Q9NT62	Q9NT62	Ubiquitin-like-conjugating enzyme ATG3	ATG3	FALSE	FALSE
2.78335	-1.48578	Q9NQT5	Q9NQT5	Exosome complex component RRP40	EXOSC3	FALSE	FALSE
2.2057	-1.4894	Q8N556	Q8N556	Actin filament-associated protein 1	AFAP1	FALSE	FALSE
2.59355	-1.49166	Q9NRF8	Q9NRF8	CTP synthase 2	CTPS2	FALSE	FALSE
2.19244	-1.49207	P28074	P28074	Proteasome subunit beta type-5	PSMB5	FALSE	FALSE
2.60318	-1.49251	P22234	P22234	Multifunctional protein ADE2;Phosphoribosylaminoimidazole-succinocarboxamide synthase;Phosphoribosylaminoimidazole carboxylase	PAICS	FALSE	FALSE
1.12113	-1.49442	Q2M389	Q2M389	WASH complex subunit 7	KIAA1033	FALSE	FALSE
3.26	-1.49476	Q9Y6W5;Q9UPY6	Q9Y6W5	Wiskott-Aldrich syndrome protein family member 2	WASF2	FALSE	FALSE
2.01937	-1.49498	P07093	P07093	Glia-derived nexin	SERPINE2	FALSE	FALSE
2.06891	-1.49663	Q9NRL3	Q9NRL3	Striatin-4	STRN4	FALSE	FALSE
3.18841	-1.49793	P62888	P62888	60S ribosomal protein L30	RPL30	FALSE	FALSE
2.95481	-1.49852	Q10469	Q10469	Alpha-1,6-mannosyl-glycoprotein 2-beta-N-acetylglucosaminyltransferase	MGAT2	FALSE	FALSE
1.17702	-1.50056	Q5QJE6	Q5QJE6	Deoxynucleotidyltransferase terminal-interacting protein 2	DNTTIP2	FALSE	FALSE
2.60074	-1.501	Q96AA3	Q96AA3	Protein RFT1 homolog	RFT1	FALSE	FALSE
3.19849	-1.50418	Q14166	Q14166	Tubulin--tyrosine ligase-like protein 12	TTLL12	FALSE	FALSE
3.97097	-1.50589	Q9NV06	Q9NV06	DDB1- and CUL4-associated factor 13	DCAF13	FALSE	FALSE
3.05276	-1.50768	Q96JJ3;Q92556	Q96JJ3	Engulfment and cell motility protein 2	ELMO2	FALSE	FALSE
4.05582	-1.51027	Q14315	Q14315	Filamin-C	FLNC	FALSE	FALSE
3.23783	-1.51095	P28070	P28070	Proteasome subunit beta type-4	PSMB4	FALSE	FALSE
1.46341	-1.51159	Q9UHY7	Q9UHY7	Enolase-phosphatase E1	ENOPH1	FALSE	FALSE
1.69068	-1.51334	Q9P260	Q9P260	LisH domain and HEAT repeat-containing protein KIAA1468	KIAA1468	FALSE	FALSE
4.58026	-1.51373	O00469	O00469	Procollagen-lysine,2-oxoglutarate 5-dioxygenase 2	PLOD2	FALSE	FALSE
7.56742	-1.51646	Q71U36;P0DPH8;P0DPH7;Q6PEY2	Q71U36;P0DPH8;P0DPH7;Q6PEY2	Tubulin alpha-1A chain;Tubulin alpha-3E chain	TUBA1A	FALSE	FALSE
5.57087	-1.51808	P32119	P32119	Peroxiredoxin-2	PRDX2	FALSE	FALSE
1.48528	-1.52028	Q13232	Q13232	Nucleoside diphosphate kinase 3	NME3	FALSE	FALSE
2.72403	-1.52144	Q13464	Q13464	Rho-associated protein kinase 1	ROCK1	FALSE	FALSE
2.93436	-1.52244	Q13868	Q13868	Exosome complex component RRP4	EXOSC2	FALSE	FALSE
1.41596	-1.52288	Q86TB9	Q86TB9	Protein PAT1 homolog 1	PATL1	FALSE	FALSE
1.8202	-1.52507	Q9Y4A5	Q9Y4A5	Transformation/transcription domain-associated protein	TRRAP	FALSE	FALSE
1.85088	-1.52642	Q9H173	Q9H173	Nucleotide exchange factor SIL1	SIL1	FALSE	FALSE
2.42076	-1.52896	Q96G21	Q96G21	U3 small nucleolar ribonucleoprotein protein IMP4	IMP4	FALSE	FALSE
1.34655	-1.53157	Q13057	Q13057	Bifunctional coenzyme A synthase;Phosphopantetheine adenylyltransferase;Dephospho-CoA kinase	COASY	FALSE	FALSE
3.55233	-1.53438	Q9H4A6	Q9H4A6	Golgi phosphoprotein 3	GOLPH3	FALSE	FALSE
3.35605	-1.53631	Q9BY77	Q9BY77	Polymerase delta-interacting protein 3	POLDIP3	FALSE	FALSE
0.763751	-1.5394	P55957	P55957	BH3-interacting domain death agonist;BH3-interacting domain death agonist p15;BH3-interacting domain death agonist p13;BH3-interacting domain death agonist p11	BID	FALSE	FALSE
4.75807	-1.53968	O60506	O60506	Heterogeneous nuclear ribonucleoprotein Q	SYNCRIP	FALSE	FALSE
2.26789	-1.54072	Q9UK41	Q9UK41	Vacuolar protein sorting-associated protein 28 homolog	VPS28	FALSE	FALSE
3.1432	-1.54468	Q9UHR5	Q9UHR5	SAP30-binding protein	SAP30BP	FALSE	FALSE
1.87632	-1.54523	Q15018	Q15018	BRISC complex subunit Abro1	FAM175B	FALSE	FALSE
2.25468	-1.54799	P62879;Q9HAV0	P62879	Guanine nucleotide-binding protein G(I)/G(S)/G(T) subunit beta-2	GNB2	FALSE	FALSE
5.3664	-1.54859	P60709;Q6S8J3;A5A3E0;Q562R1;P0CG38;Q9BYX7;P0CG39	P60709	Actin, cytoplasmic 1;Actin, cytoplasmic 1, N-terminally processed	ACTB	FALSE	FALSE
2.67226	-1.55083	Q8WVQ1	Q8WVQ1	Soluble calcium-activated nucleotidase 1	CANT1	FALSE	FALSE
3.56917	-1.55433	Q9UL46	Q9UL46	Proteasome activator complex subunit 2	PSME2	FALSE	FALSE
3.11867	-1.55495	Q8WZ82	Q8WZ82	Ovarian cancer-associated gene 2 protein	OVCA2	FALSE	FALSE
2.50399	-1.55898	Q96JH7	Q96JH7	Deubiquitinating protein VCIP135	VCPIP1	FALSE	FALSE
1.29921	-1.55921	P19388	P19388	DNA-directed RNA polymerases I, II, and III subunit RPABC1	POLR2E	FALSE	FALSE
1.8294	-1.56141	Q9BVK8	Q9BVK8	Transmembrane protein 147	TMEM147	FALSE	FALSE
3.76387	-1.56212	Q9BTY7	Q9BTY7	Protein HGH1 homolog	HGH1	FALSE	FALSE
5.45792	-1.56521	O43175	O43175	D-3-phosphoglycerate dehydrogenase	PHGDH	FALSE	FALSE
2.08684	-1.56636	Q96T76	Q96T76	MMS19 nucleotide excision repair protein homolog	MMS19	FALSE	FALSE
2.93636	-1.56656	Q01581;P54868	Q01581	Hydroxymethylglutaryl-CoA synthase, cytoplasmic	HMGCS1	FALSE	FALSE
3.25633	-1.56723	Q9Y230	Q9Y230	RuvB-like 2	RUVBL2	FALSE	FALSE
1.63822	-1.57	O00401	O00401	Neural Wiskott-Aldrich syndrome protein	WASL	FALSE	FALSE
0.899648	-1.57051	P29317;P54762;P54760;Q15375;P54753;Q9UF33;P29323;Q06187;P29322	P29317	Ephrin type-A receptor 2	EPHA2	FALSE	FALSE
3.20476	-1.57171	Q969G5	Q969G5	Protein kinase C delta-binding protein	PRKCDBP	FALSE	FALSE
2.85462	-1.5718	P20618	P20618	Proteasome subunit beta type-1	PSMB1	FALSE	FALSE
1.73648	-1.57213	Q9P287	Q9P287	BRCA2 and CDKN1A-interacting protein	BCCIP	FALSE	FALSE
3.11889	-1.57245	Q8N7H5	Q8N7H5	RNA polymerase II-associated factor 1 homolog	PAF1	FALSE	FALSE
2.20233	-1.57298	Q92600	Q92600	Cell differentiation protein RCD1 homolog	RQCD1	FALSE	FALSE
2.17751	-1.57726	Q8N684	Q8N684	Cleavage and polyadenylation specificity factor subunit 7	CPSF7	FALSE	FALSE
3.69039	-1.57768	P55884	P55884	Eukaryotic translation initiation factor 3 subunit B	EIF3B	FALSE	FALSE
1.1724	-1.5805	P32929	P32929	Cystathionine gamma-lyase	CTH	FALSE	FALSE
2.12345	-1.5808	P17480	P17480	Nucleolar transcription factor 1	UBTF	FALSE	FALSE
2.69939	-1.5828	Q8N335	Q8N335	Glycerol-3-phosphate dehydrogenase 1-like protein	GPD1L	FALSE	FALSE
3.72977	-1.58602	P62277	P62277	40S ribosomal protein S13	RPS13	FALSE	FALSE
2.96963	-1.58616	P83436	P83436	Conserved oligomeric Golgi complex subunit 7	COG7	FALSE	FALSE
2.29087	-1.58834	Q99747	Q99747	Gamma-soluble NSF attachment protein	NAPG	FALSE	FALSE
2.19133	-1.58905	Q15843	Q15843	NEDD8	NEDD8	FALSE	FALSE
2.92066	-1.58927	Q04206	Q04206	Transcription factor p65	RELA	FALSE	FALSE
2.53732	-1.58984	Q8IWX8	Q8IWX8	Calcium homeostasis endoplasmic reticulum protein	CHERP	FALSE	FALSE
0.813874	-1.59135	O15372	O15372	Eukaryotic translation initiation factor 3 subunit H	EIF3H	FALSE	FALSE
1.72335	-1.59196	O14841	O14841	5-oxoprolinase	OPLAH	FALSE	FALSE
3.97434	-1.59276	O43707	O43707	Alpha-actinin-4	ACTN4	FALSE	FALSE
2.34668	-1.59337	O94919	O94919	Endonuclease domain-containing 1 protein	ENDOD1	FALSE	FALSE
2.32372	-1.59485	Q7Z4V5	Q7Z4V5	Hepatoma-derived growth factor-related protein 2	HDGFRP2	FALSE	FALSE
1.72358	-1.59679	P27635;Q96L21	P27635	60S ribosomal protein L10	RPL10	FALSE	FALSE
1.43624	-1.59834	Q9BYN0	Q9BYN0	Sulfiredoxin-1	SRXN1	FALSE	FALSE
2.23096	-1.60131	P60983;O60234	P60983	Glia maturation factor beta	GMFB	FALSE	FALSE
2.08117	-1.61081	Q8N0X7	Q8N0X7	Spartin	SPG20	FALSE	FALSE
3.85975	-1.61287	P39023;Q92901	P39023	60S ribosomal protein L3	RPL3	FALSE	FALSE
4.29108	-1.61354	O75475	O75475	PC4 and SFRS1-interacting protein	PSIP1	FALSE	FALSE
1.81666	-1.61371	Q12800	Q12800	Alpha-globin transcription factor CP2	TFCP2	FALSE	FALSE
3.72592	-1.61378	Q07020	Q07020	60S ribosomal protein L18	RPL18	FALSE	FALSE
1.12675	-1.61387	P55196	P55196	Afadin	MLLT4	FALSE	FALSE
2.28564	-1.61489	Q86Y39	Q86Y39	NADH dehydrogenase [ubiquinone] 1 alpha subcomplex subunit 11	NDUFA11	FALSE	FALSE
4.95152	-1.61501	P61978	P61978	Heterogeneous nuclear ribonucleoprotein K	HNRNPK	FALSE	FALSE
2.76374	-1.6163	Q9NRN7	Q9NRN7	L-aminoadipate-semialdehyde dehydrogenase-phosphopantetheinyl transferase	AASDHPPT	FALSE	FALSE
4.86731	-1.61711	P62851	P62851	40S ribosomal protein S25	RPS25	FALSE	FALSE
2.69529	-1.61805	Q9BQA1	Q9BQA1	Methylosome protein 50	WDR77	FALSE	FALSE
1.48612	-1.62088	P18887	P18887	DNA repair protein XRCC1	XRCC1	FALSE	FALSE
5.67988	-1.62396	P37802;Q9UI15	P37802	Transgelin-2	TAGLN2	FALSE	FALSE
1.26726	-1.62595	Q9NX76	Q9NX76	CKLF-like MARVEL transmembrane domain-containing protein 6	CMTM6	FALSE	FALSE
4.19955	-1.62694	O95817	O95817	BAG family molecular chaperone regulator 3	BAG3	FALSE	FALSE
0.76878	-1.62707	Q00688	Q00688	Peptidyl-prolyl cis-trans isomerase FKBP3	FKBP3	FALSE	FALSE
1.14792	-1.62716	P01116	P01116	GTPase KRas;GTPase KRas, N-terminally processed	KRAS	FALSE	FALSE
2.21626	-1.62767	Q9BSH5	Q9BSH5	Haloacid dehalogenase-like hydrolase domain-containing protein 3	HDHD3	FALSE	FALSE
0.766166	-1.63017	P61081	P61081	NEDD8-conjugating enzyme Ubc12	UBE2M	FALSE	FALSE
2.38436	-1.63041	P07384	P07384	Calpain-1 catalytic subunit	CAPN1	FALSE	FALSE
2.94224	-1.63108	Q9HAU5	Q9HAU5	Regulator of nonsense transcripts 2	UPF2	FALSE	FALSE
3.02831	-1.63214	Q96DH6	Q96DH6	RNA-binding protein Musashi homolog 2	MSI2	FALSE	FALSE
5.69943	-1.63262	P09211	P09211	Glutathione S-transferase P	GSTP1	FALSE	FALSE
3.89254	-1.63523	Q16555	Q16555	Dihydropyrimidinase-related protein 2	DPYSL2	FALSE	FALSE
2.01636	-1.63898	Q9NWV4	Q9NWV4	UPF0587 protein C1orf123	C1orf123	FALSE	FALSE
2.06836	-1.64009	Q9Y3C4	Q9Y3C4	EKC/KEOPS complex subunit TPRKB	TPRKB	FALSE	FALSE
3.46539	-1.64317	P05388;Q8NHW5	P05388;Q8NHW5	60S acidic ribosomal protein P0;60S acidic ribosomal protein P0-like	RPLP0	FALSE	FALSE
6.23482	-1.64511	P09525	P09525	Annexin A4	ANXA4	FALSE	FALSE
2.16989	-1.64638	Q9NPF4	Q9NPF4	Probable tRNA N6-adenosine threonylcarbamoyltransferase	OSGEP	FALSE	FALSE
2.87947	-1.6467	Q9H0U6	Q9H0U6	39S ribosomal protein L18, mitochondrial	MRPL18	FALSE	FALSE
3.65043	-1.64727	O15127	O15127	Secretory carrier-associated membrane protein 2	SCAMP2	FALSE	FALSE
2.77774	-1.64964	Q9Y276	Q9Y276	Mitochondrial chaperone BCS1	BCS1L	FALSE	FALSE
3.78362	-1.65153	Q9Y490	Q9Y490	Talin-1	TLN1	FALSE	FALSE
3.72528	-1.65228	Q13867	Q13867	Bleomycin hydrolase	BLMH	FALSE	FALSE
1.1854	-1.65241	Q93008;O00507	Q93008	Probable ubiquitin carboxyl-terminal hydrolase FAF-X	USP9X	FALSE	FALSE
4.27403	-1.65249	Q9P0R6	Q9P0R6	GSK3-beta interaction protein	GSKIP	FALSE	FALSE
6.55634	-1.65419	Q15181	Q15181	Inorganic pyrophosphatase	PPA1	FALSE	FALSE
2.16958	-1.65586	Q9Y680	Q9Y680	Peptidyl-prolyl cis-trans isomerase FKBP7	FKBP7	FALSE	FALSE
0.525642	-1.65686	lcl|EF999921.1_prot_ABV71509.1_12[protein=US18][protein_id=ABV71509.1][location=complement(10328..11152)][gbkey=CDS]	lcl|EF999921.1_prot_ABV71509.1_12[protein=US18][protein_id=ABV71509.1][location=complement(10328..11152)][gbkey=CDS]		US18	FALSE	FALSE
2.56337	-1.65738	Q8IV08	Q8IV08	Phospholipase D3	PLD3	FALSE	FALSE
3.73655	-1.65959	Q9NSD9	Q9NSD9	Phenylalanine--tRNA ligase beta subunit	FARSB	FALSE	FALSE
2.97747	-1.66006	Q96GD0;Q6ZT62	Q96GD0	Pyridoxal phosphate phosphatase	PDXP	FALSE	FALSE
3.38823	-1.66018	Q13283	Q13283	Ras GTPase-activating protein-binding protein 1	G3BP1	FALSE	FALSE
3.51317	-1.66134	P35813;O75688	P35813	Protein phosphatase 1A	PPM1A	FALSE	FALSE
2.3121	-1.66334	Q8IVL5	Q8IVL5	Prolyl 3-hydroxylase 2	LEPREL1	FALSE	FALSE
3.40828	-1.66335	Q15643	Q15643	Thyroid receptor-interacting protein 11	TRIP11	FALSE	FALSE
0.885989	-1.6645	P00492	P00492	Hypoxanthine-guanine phosphoribosyltransferase	HPRT1	FALSE	FALSE
1.98829	-1.66731	Q96AT9;Q2QD12	Q96AT9	Ribulose-phosphate 3-epimerase	RPE	FALSE	FALSE
3.70937	-1.66766	O75347	O75347	Tubulin-specific chaperone A	TBCA	FALSE	FALSE
1.77083	-1.66825	P78316	P78316	Nucleolar protein 14	NOP14	FALSE	FALSE
3.10561	-1.67175	Q9NUL3	Q9NUL3	Double-stranded RNA-binding protein Staufen homolog 2	STAU2	FALSE	FALSE
5.17429	-1.67241	Q86X76	Q86X76	Nitrilase homolog 1	NIT1	FALSE	FALSE
2.22143	-1.67317	P29084	P29084	Transcription initiation factor IIE subunit beta	GTF2E2	FALSE	FALSE
3.71195	-1.67425	O43708	O43708	Maleylacetoacetate isomerase	GSTZ1	FALSE	FALSE
1.49034	-1.67822	Q13148	Q13148	TAR DNA-binding protein 43	TARDBP	FALSE	FALSE
1.41373	-1.67946	Q9H0V9	Q9H0V9	VIP36-like protein	LMAN2L	FALSE	FALSE
3.05143	-1.6811	Q8N5N7	Q8N5N7	39S ribosomal protein L50, mitochondrial	MRPL50	FALSE	FALSE
2.49318	-1.68342	Q5T8P6	Q5T8P6	RNA-binding protein 26	RBM26	FALSE	FALSE
2.56525	-1.68418	P38435	P38435	Vitamin K-dependent gamma-carboxylase	GGCX	FALSE	FALSE
1.92726	-1.68587	Q13363	Q13363	C-terminal-binding protein 1	CTBP1	FALSE	FALSE
4.3351	-1.68614	O60488	O60488	Long-chain-fatty-acid--CoA ligase 4	ACSL4	FALSE	FALSE
6.02428	-1.68954	O60885;Q15059	O60885	Bromodomain-containing protein 4	BRD4	FALSE	FALSE
4.13779	-1.68957	P62913	P62913	60S ribosomal protein L11	RPL11	FALSE	FALSE
4.73317	-1.69101	P50502;Q8NFI4;Q8IZP2	P50502;Q8NFI4;Q8IZP2	Hsc70-interacting protein;Putative protein FAM10A5;Putative protein FAM10A4	ST13	FALSE	FALSE
1.82091	-1.69152	Q02952	Q02952	A-kinase anchor protein 12	AKAP12	FALSE	FALSE
2.1977	-1.6918	Q9UBB5	Q9UBB5	Methyl-CpG-binding domain protein 2	MBD2	FALSE	FALSE
4.87984	-1.69192	P31948	P31948	Stress-induced-phosphoprotein 1	STIP1	FALSE	FALSE
3.3938	-1.69336	P60604	P60604	Ubiquitin-conjugating enzyme E2 G2	UBE2G2	FALSE	FALSE
4.68877	-1.69358	P62081	P62081	40S ribosomal protein S7	RPS7	FALSE	FALSE
2.72272	-1.69401	Q14966	Q14966	Zinc finger protein 638	ZNF638	FALSE	FALSE
2.03215	-1.69469	Q92620	Q92620	Pre-mRNA-splicing factor ATP-dependent RNA helicase PRP16	DHX38	FALSE	FALSE
2.86254	-1.69515	Q01658	Q01658	Protein Dr1	DR1	FALSE	FALSE
2.66308	-1.69755	Q9NYB0	Q9NYB0	Telomeric repeat-binding factor 2-interacting protein 1	TERF2IP	FALSE	FALSE
0.71193	-1.70218	Q9BVK6	Q9BVK6	Transmembrane emp24 domain-containing protein 9	TMED9	FALSE	FALSE
2.63056	-1.70328	P07942	P07942	Laminin subunit beta-1	LAMB1	FALSE	FALSE
3.45138	-1.70433	Q5JSH3	Q5JSH3	WD repeat-containing protein 44	WDR44	FALSE	FALSE
4.04709	-1.70698	P26373	P26373	60S ribosomal protein L13	RPL13	FALSE	FALSE
3.90522	-1.70919	P30085	P30085	UMP-CMP kinase	CMPK1	FALSE	FALSE
1.41442	-1.71003	P14735	P14735	Insulin-degrading enzyme	IDE	FALSE	FALSE
4.34551	-1.71106	Q9NP92	Q9NP92	28S ribosomal protein S30, mitochondrial	MRPS30	FALSE	FALSE
3.68404	-1.71157	P13797	P13797	Plastin-3	PLS3	FALSE	FALSE
2.47473	-1.71555	Q86U28	Q86U28	Iron-sulfur cluster assembly 2 homolog, mitochondrial	ISCA2	FALSE	FALSE
4.71379	-1.71636	Q9UKU7	Q9UKU7	Isobutyryl-CoA dehydrogenase, mitochondrial	ACAD8	FALSE	FALSE
2.10539	-1.71717	Q9H974	Q9H974	Queuine tRNA-ribosyltransferase subunit QTRTD1	QTRTD1	FALSE	FALSE
2.05822	-1.71746	Q9NTJ3	Q9NTJ3	Structural maintenance of chromosomes protein 4	SMC4	FALSE	FALSE
2.67799	-1.71963	Q9NWS0	Q9NWS0	PIH1 domain-containing protein 1	PIH1D1	FALSE	FALSE
0.758006	-1.72063	O43237	O43237	Cytoplasmic dynein 1 light intermediate chain 2	DYNC1LI2	FALSE	FALSE
2.63255	-1.72104	Q9GZR7	Q9GZR7	ATP-dependent RNA helicase DDX24	DDX24	FALSE	FALSE
2.32241	-1.72586	Q9H501	Q9H501	ESF1 homolog	ESF1	FALSE	FALSE
3.41335	-1.72601	Q96KR1	Q96KR1	Zinc finger RNA-binding protein	ZFR	FALSE	FALSE
1.77938	-1.72673	Q96F86	Q96F86	Enhancer of mRNA-decapping protein 3	EDC3	FALSE	FALSE
4.17704	-1.73495	Q9NZJ7	Q9NZJ7	Mitochondrial carrier homolog 1	MTCH1	FALSE	FALSE
1.90545	-1.73631	Q9NZZ3	Q9NZZ3	Charged multivesicular body protein 5	CHMP5	FALSE	FALSE
2.22149	-1.7367	Q6P161	Q6P161	39S ribosomal protein L54, mitochondrial	MRPL54	FALSE	FALSE
3.14183	-1.74123	Q16595	Q16595	Frataxin, mitochondrial;Frataxin intermediate form;Frataxin(56-210);Frataxin(78-210);Frataxin mature form	FXN	FALSE	FALSE
3.38031	-1.74158	P48651	P48651	Phosphatidylserine synthase 1	PTDSS1	FALSE	FALSE
5.90157	-1.74268	P15311	P15311	Ezrin	EZR	FALSE	FALSE
5.17732	-1.74355	P46783;Q9NQ39	P46783;Q9NQ39	40S ribosomal protein S10;Putative 40S ribosomal protein S10-like	RPS10	FALSE	FALSE
2.16809	-1.74418	Q9UIG0	Q9UIG0	Tyrosine-protein kinase BAZ1B	BAZ1B	FALSE	FALSE
3.35609	-1.74429	P32189;Q14409	P32189;Q14409	Glycerol kinase;Putative glycerol kinase 3	GK	FALSE	FALSE
1.3446	-1.74472	Q9Y6E0	Q9Y6E0	Serine/threonine-protein kinase 24;Serine/threonine-protein kinase 24 36 kDa subunit;Serine/threonine-protein kinase 24 12 kDa subunit	STK24	FALSE	FALSE
3.61346	-1.74483	Q12907	Q12907	Vesicular integral-membrane protein VIP36	LMAN2	FALSE	FALSE
4.12617	-1.7495	Q969Z0	Q969Z0	Protein TBRG4	TBRG4	FALSE	FALSE
0.929842	-1.75093	Q15404	Q15404	Ras suppressor protein 1	RSU1	FALSE	FALSE
1.47774	-1.75094	Q15800	Q15800	Methylsterol monooxygenase 1	MSMO1	FALSE	FALSE
1.7832	-1.752	Q9BZQ6	Q9BZQ6	ER degradation-enhancing alpha-mannosidase-like protein 3	EDEM3	FALSE	FALSE
4.38316	-1.75551	Q86VP6	Q86VP6	Cullin-associated NEDD8-dissociated protein 1	CAND1	FALSE	FALSE
3.94906	-1.75587	O95208	O95208	Epsin-2	EPN2	FALSE	FALSE
3.16064	-1.75652	Q10570	Q10570	Cleavage and polyadenylation specificity factor subunit 1	CPSF1	FALSE	FALSE
3.04643	-1.75702	Q96P16	Q96P16	Regulation of nuclear pre-mRNA domain-containing protein 1A	RPRD1A	FALSE	FALSE
1.88851	-1.7573	Q14677	Q14677	Clathrin interactor 1	CLINT1	FALSE	FALSE
3.10861	-1.75731	P62244	P62244	40S ribosomal protein S15a	RPS15A	FALSE	FALSE
5.20636	-1.75785	P11586	P11586	C-1-tetrahydrofolate synthase, cytoplasmic;Methylenetetrahydrofolate dehydrogenase;Methenyltetrahydrofolate cyclohydrolase;Formyltetrahydrofolate synthetase;C-1-tetrahydrofolate synthase, cytoplasmic, N-terminally processed	MTHFD1	FALSE	FALSE
4.92917	-1.75804	P60174	P60174	Triosephosphate isomerase	TPI1	FALSE	FALSE
4.77092	-1.75897	P50454	P50454	Serpin H1	SERPINH1	FALSE	FALSE
2.85843	-1.75955	P35754	P35754	Glutaredoxin-1	GLRX	FALSE	FALSE
1.83707	-1.76112	P30533	P30533	Alpha-2-macroglobulin receptor-associated protein	LRPAP1	FALSE	FALSE
1.79431	-1.77101	P23921	P23921	Ribonucleoside-diphosphate reductase large subunit	RRM1	FALSE	FALSE
2.54697	-1.77391	Q15126	Q15126	Phosphomevalonate kinase	PMVK	FALSE	FALSE
3.13995	-1.77722	Q8N2F6	Q8N2F6	Armadillo repeat-containing protein 10	ARMC10	FALSE	FALSE
3.27565	-1.77809	Q14692	Q14692	Ribosome biogenesis protein BMS1 homolog	BMS1	FALSE	FALSE
1.88098	-1.7784	P04183	P04183	Thymidine kinase, cytosolic	TK1	FALSE	FALSE
6.26789	-1.77958	P22314	P22314	Ubiquitin-like modifier-activating enzyme 1	UBA1	FALSE	FALSE
3.71374	-1.78003	Q9Y2V7	Q9Y2V7	Conserved oligomeric Golgi complex subunit 6	COG6	FALSE	FALSE
3.30216	-1.78314	P49916	P49916	DNA ligase 3	LIG3	FALSE	FALSE
2.82579	-1.7835	P31150	P31150	Rab GDP dissociation inhibitor alpha	GDI1	FALSE	FALSE
1.9305	-1.78449	O00273	O00273	DNA fragmentation factor subunit alpha	DFFA	FALSE	FALSE
3.51961	-1.78769	Q92783	Q92783	Signal transducing adapter molecule 1	STAM	FALSE	FALSE
3.24027	-1.78775	Q4G0F5	Q4G0F5	Vacuolar protein sorting-associated protein 26B	VPS26B	FALSE	FALSE
2.09231	-1.78875	Q8WUY8	Q8WUY8	N-acetyltransferase 14	NAT14	FALSE	FALSE
4.44528	-1.79071	P53701	P53701	Cytochrome c-type heme lyase	HCCS	FALSE	FALSE
3.7787	-1.79111	Q14152	Q14152	Eukaryotic translation initiation factor 3 subunit A	EIF3A	FALSE	FALSE
3.23178	-1.79138	Q96IJ6	Q96IJ6	Mannose-1-phosphate guanyltransferase alpha	GMPPA	FALSE	FALSE
0.791243	-1.79402	Q96K17	Q96K17	Transcription factor BTF3 homolog 4	BTF3L4	FALSE	FALSE
5.13616	-1.79488	Q9HCE0	Q9HCE0	Ectopic P granules protein 5 homolog	EPG5	FALSE	FALSE
3.25721	-1.79788	P12955	P12955	Xaa-Pro dipeptidase	PEPD	FALSE	FALSE
5.17115	-1.79875	P13473	P13473	Lysosome-associated membrane glycoprotein 2	LAMP2	FALSE	FALSE
4.16512	-1.80442	Q9UBQ7	Q9UBQ7	Glyoxylate reductase/hydroxypyruvate reductase	GRHPR	FALSE	FALSE
2.00528	-1.80653	Q9NX24	Q9NX24	H/ACA ribonucleoprotein complex subunit 2	NHP2	FALSE	FALSE
5.02754	-1.80683	P35637	P35637	RNA-binding protein FUS	FUS	FALSE	FALSE
1.10922	-1.80848	Q13642	Q13642	Four and a half LIM domains protein 1	FHL1	FALSE	FALSE
2.27284	-1.81495	Q86TM6	Q86TM6	E3 ubiquitin-protein ligase synoviolin	SYVN1	FALSE	FALSE
4.59722	-1.81657	Q9BX40	Q9BX40	Protein LSM14 homolog B	LSM14B	FALSE	FALSE
3.48469	-1.81672	P16219	P16219	Short-chain specific acyl-CoA dehydrogenase, mitochondrial	ACADS	FALSE	FALSE
3.49173	-1.81922	Q03001	Q03001	Dystonin	DST	FALSE	FALSE
1.04291	-1.81953	P21926	P21926	CD9 antigen	CD9	TRUE	FALSE
3.7329	-1.82067	P53396	P53396	ATP-citrate synthase	ACLY	FALSE	FALSE
3.81297	-1.82151	Q9BVJ6;Q5TAP6	Q9BVJ6	U3 small nucleolar RNA-associated protein 14 homolog A	UTP14A	FALSE	FALSE
3.62842	-1.82172	Q96ST2	Q96ST2	Protein IWS1 homolog	IWS1	FALSE	FALSE
2.16524	-1.8244	Q9BY32	Q9BY32	Inosine triphosphate pyrophosphatase	ITPA	FALSE	FALSE
6.3437	-1.82456	lcl|EF999921.1_prot_ABV71611.1_114[protein=UL89][protein_id=ABV71611.1][location=complement(join(166165..167301,171205..172092))][gbkey=CDS]	lcl|EF999921.1_prot_ABV71611.1_114[protein=UL89][protein_id=ABV71611.1][location=complement(join(166165..167301,171205..172092))][gbkey=CDS]		UL89	FALSE	TRUE
4.09389	-1.82521	P54577	P54577	Tyrosine--tRNA ligase, cytoplasmic;Tyrosine--tRNA ligase, cytoplasmic, N-terminally processed	YARS	FALSE	FALSE
2.89338	-1.83383	Q15436	Q15436	Protein transport protein Sec23A	SEC23A	FALSE	FALSE
5.52066	-1.83456	P52209	P52209	6-phosphogluconate dehydrogenase, decarboxylating	PGD	FALSE	FALSE
1.52605	-1.83705	Q9UNF0	Q9UNF0	Protein kinase C and casein kinase substrate in neurons protein 2	PACSIN2	FALSE	FALSE
3.00175	-1.84003	O95347	O95347	Structural maintenance of chromosomes protein 2	SMC2	FALSE	FALSE
3.91873	-1.84129	Q03426	Q03426	Mevalonate kinase	MVK	FALSE	FALSE
3.78948	-1.84143	Q9Y2P8	Q9Y2P8	RNA 3-terminal phosphate cyclase-like protein	RCL1	FALSE	FALSE
4.65751	-1.84148	Q9BTW9	Q9BTW9	Tubulin-specific chaperone D	TBCD	FALSE	FALSE
2.54606	-1.84469	Q96HD1	Q96HD1	Cysteine-rich with EGF-like domain protein 1	CRELD1	FALSE	FALSE
1.37113	-1.84645	Q01995	Q01995	Transgelin	TAGLN	FALSE	FALSE
5.4559	-1.84852	P55072	P55072	Transitional endoplasmic reticulum ATPase	VCP	FALSE	FALSE
2.17949	-1.84884	P23229	P23229	Integrin alpha-6;Integrin alpha-6 heavy chain;Integrin alpha-6 light chain;Processed integrin alpha-6	ITGA6	FALSE	FALSE
2.45	-1.85053	Q9UQ88;P21127	Q9UQ88;P21127	Cyclin-dependent kinase 11A;Cyclin-dependent kinase 11B	CDK11A	FALSE	FALSE
2.3075	-1.85141	Q9UKG9	Q9UKG9	Peroxisomal carnitine O-octanoyltransferase	CROT	FALSE	FALSE
1.20997	-1.85162	Q7Z434	Q7Z434	Mitochondrial antiviral-signaling protein	MAVS	FALSE	FALSE
3.47558	-1.85247	P19971	P19971	Thymidine phosphorylase	TYMP	FALSE	FALSE
2.7837	-1.85256	Q92538	Q92538	Golgi-specific brefeldin A-resistance guanine nucleotide exchange factor 1	GBF1	FALSE	FALSE
2.49568	-1.86159	Q4G148	Q4G148	Glucoside xylosyltransferase 1	GXYLT1	FALSE	FALSE
4.88343	-1.86239	P61353	P61353	60S ribosomal protein L27	RPL27	FALSE	FALSE
2.55095	-1.86336	P05165	P05165	Propionyl-CoA carboxylase alpha chain, mitochondrial	PCCA	FALSE	FALSE
2.9668	-1.86404	P18074	P18074	TFIIH basal transcription factor complex helicase XPD subunit	ERCC2	FALSE	FALSE
4.88063	-1.86462	Q08AM6	Q08AM6	Protein VAC14 homolog	VAC14	FALSE	FALSE
3.73497	-1.8667	P26599	P26599	Polypyrimidine tract-binding protein 1	PTBP1	FALSE	FALSE
4.00275	-1.86721	O15118	O15118	Niemann-Pick C1 protein	NPC1	FALSE	FALSE
4.91463	-1.86773	Q969N2	Q969N2	GPI transamidase component PIG-T	PIGT	FALSE	FALSE
5.98626	-1.87024	Q9UBS4	Q9UBS4	DnaJ homolog subfamily B member 11	DNAJB11	FALSE	FALSE
5.28655	-1.87058	P62701	P62701	40S ribosomal protein S4, X isoform	RPS4X	FALSE	FALSE
2.01034	-1.87092	O43488;Q8NHP1;O95154	O43488	Aflatoxin B1 aldehyde reductase member 2	AKR7A2	FALSE	FALSE
2.74024	-1.87579	Q13601	Q13601	KRR1 small subunit processome component homolog	KRR1	FALSE	FALSE
3.70433	-1.87723	Q96K12	Q96K12	Fatty acyl-CoA reductase 2	FAR2	FALSE	FALSE
2.01104	-1.87845	Q7Z3J2	Q7Z3J2	UPF0505 protein C16orf62	C16orf62	FALSE	FALSE
3.98041	-1.8789	P08865	P08865	40S ribosomal protein SA	RPSA	FALSE	FALSE
2.52748	-1.88147	P48449	P48449	Lanosterol synthase	LSS	FALSE	FALSE
1.52288	-1.89003	Q08J23	Q08J23	tRNA (cytosine(34)-C(5))-methyltransferase	NSUN2	FALSE	FALSE
1.80472	-1.89011	O14617	O14617	AP-3 complex subunit delta-1	AP3D1	FALSE	FALSE
3.05959	-1.89132	A6NDU8	A6NDU8	UPF0600 protein C5orf51	C5orf51	FALSE	FALSE
2.28539	-1.89305	Q96A35	Q96A35	39S ribosomal protein L24, mitochondrial	MRPL24	FALSE	FALSE
4.06369	-1.89308	Q9Y3B4	Q9Y3B4	Splicing factor 3B subunit 6	SF3B6	FALSE	FALSE
2.46343	-1.89824	O75027	O75027	ATP-binding cassette sub-family B member 7, mitochondrial	ABCB7	FALSE	FALSE
4.81781	-1.89905	P62829	P62829	60S ribosomal protein L23	RPL23	FALSE	FALSE
3.58167	-1.89972	Q96GM5	Q96GM5	SWI/SNF-related matrix-associated actin-dependent regulator of chromatin subfamily D member 1	SMARCD1	FALSE	FALSE
1.83145	-1.90123	Q7L523;Q5VZM2	Q7L523;Q5VZM2	Ras-related GTP-binding protein A;Ras-related GTP-binding protein B	RRAGA	FALSE	FALSE
2.27467	-1.90132	Q15629	Q15629	Translocating chain-associated membrane protein 1	TRAM1	FALSE	FALSE
1.82999	-1.90274	P78381	P78381	UDP-galactose translocator	SLC35A2	FALSE	FALSE
4.27842	-1.903	Q8WVJ2	Q8WVJ2	NudC domain-containing protein 2	NUDCD2	FALSE	FALSE
0.807451	-1.90349	Q8NC51	Q8NC51	Plasminogen activator inhibitor 1 RNA-binding protein	SERBP1	FALSE	FALSE
4.16199	-1.90459	Q9NYH9	Q9NYH9	U3 small nucleolar RNA-associated protein 6 homolog	UTP6	FALSE	FALSE
5.57005	-1.90746	P35579;P12883;P13533;A7E2Y1	P35579	Myosin-9	MYH9	FALSE	FALSE
3.25495	-1.91035	Q8WWI1	Q8WWI1	LIM domain only protein 7	LMO7	FALSE	FALSE
2.83809	-1.91063	O14776	O14776	Transcription elongation regulator 1	TCERG1	FALSE	FALSE
4.25299	-1.91187	Q16401	Q16401	26S proteasome non-ATPase regulatory subunit 5	PSMD5	FALSE	FALSE
4.87986	-1.92062	P49591	P49591	Serine--tRNA ligase, cytoplasmic	SARS	FALSE	FALSE
3.34863	-1.92078	P16220;P18846	P16220	Cyclic AMP-responsive element-binding protein 1	CREB1	FALSE	FALSE
2.71597	-1.9238	Q9BYD2	Q9BYD2	39S ribosomal protein L9, mitochondrial	MRPL9	FALSE	FALSE
1.8154	-1.9243	Q96C23	Q96C23	Aldose 1-epimerase	GALM	FALSE	FALSE
1.95914	-1.92505	Q14011	Q14011	Cold-inducible RNA-binding protein	CIRBP	FALSE	FALSE
4.26137	-1.92557	Q9Y5K5	Q9Y5K5	Ubiquitin carboxyl-terminal hydrolase isozyme L5	UCHL5	FALSE	FALSE
4.75555	-1.92572	Q16181	Q16181	Septin-7	2023-09-07	FALSE	FALSE
3.31374	-1.92627	Q9C0C2	Q9C0C2	182 kDa tankyrase-1-binding protein	TNKS1BP1	FALSE	FALSE
1.09046	-1.92692	Q96M27	Q96M27	Protein PRRC1	PRRC1	FALSE	FALSE
6.30723	-1.92789	P36578	P36578	60S ribosomal protein L4	RPL4	FALSE	FALSE
2.26125	-1.92839	Q68EM7	Q68EM7	Rho GTPase-activating protein 17	ARHGAP17	FALSE	FALSE
5.31373	-1.93042	Q05519	Q05519	Serine/arginine-rich splicing factor 11	SRSF11	FALSE	FALSE
4.16782	-1.93132	P49585;Q9Y5K3	P49585;Q9Y5K3	Choline-phosphate cytidylyltransferase A;Choline-phosphate cytidylyltransferase B	PCYT1A	FALSE	FALSE
2.94436	-1.93773	Q9BYD1	Q9BYD1	39S ribosomal protein L13, mitochondrial	MRPL13	FALSE	FALSE
4.07995	-1.93932	Q9Y4I1	Q9Y4I1	Unconventional myosin-Va	MYO5A	FALSE	FALSE
1.39899	-1.94061	Q7Z7H5	Q7Z7H5	Transmembrane emp24 domain-containing protein 4	TMED4	FALSE	FALSE
2.45075	-1.94072	O94842;O15405;Q96NM4;O94900	O94842	TOX high mobility group box family member 4	TOX4	FALSE	FALSE
3.93989	-1.94223	Q9C0B1	Q9C0B1	Alpha-ketoglutarate-dependent dioxygenase FTO	FTO	FALSE	FALSE
3.05612	-1.94368	Q86TI2	Q86TI2	Dipeptidyl peptidase 9	DPP9	FALSE	FALSE
1.86466	-1.94421	Q7L5N1	Q7L5N1	COP9 signalosome complex subunit 6	COPS6	FALSE	FALSE
4.04632	-1.94847	Q9H270	Q9H270	Vacuolar protein sorting-associated protein 11 homolog	VPS11	FALSE	FALSE
1.14485	-1.94867	Q9H9A6	Q9H9A6	Leucine-rich repeat-containing protein 40	LRRC40	FALSE	FALSE
4.26312	-1.94999	O75131;Q8IYJ1;Q96A23;O95741;Q86YQ8;Q9HCH3;Q9UBL6	O75131	Copine-3	CPNE3	FALSE	FALSE
2.58747	-1.95005	Q96C86	Q96C86	m7GpppX diphosphatase	DCPS	FALSE	FALSE
4.30167	-1.95058	O75083	O75083	WD repeat-containing protein 1	WDR1	FALSE	FALSE
4.99892	-1.95113	P62269	P62269	40S ribosomal protein S18	RPS18	TRUE	FALSE
1.5712	-1.95243	Q13277	Q13277	Syntaxin-3	STX3	FALSE	FALSE
3.46396	-1.9541	O43432	O43432	Eukaryotic translation initiation factor 4 gamma 3	EIF4G3	FALSE	FALSE
4.57421	-1.95474	P10321	P10321	HLA class I histocompatibility antigen, Cw-7 alpha chain	HLA-C	FALSE	FALSE
2.20612	-1.95825	Q8IX12	Q8IX12	Cell division cycle and apoptosis regulator protein 1	CCAR1	FALSE	FALSE
2.3453	-1.95874	Q53SF7	Q53SF7	Cordon-bleu protein-like 1	COBLL1	FALSE	FALSE
4.16455	-1.95908	Q13084	Q13084	39S ribosomal protein L28, mitochondrial	MRPL28	FALSE	FALSE
6.088	-1.95969	P37837	P37837	Transaldolase	TALDO1	FALSE	FALSE
5.11019	-1.96282	P60660	P60660	Myosin light polypeptide 6	MYL6	FALSE	FALSE
2.45764	-1.96584	Q96GK7;Q6P2I3	Q96GK7;Q6P2I3	Fumarylacetoacetate hydrolase domain-containing protein 2A;Fumarylacetoacetate hydrolase domain-containing protein 2B	FAHD2A	FALSE	FALSE
2.52321	-1.96935	O95758	O95758	Polypyrimidine tract-binding protein 3	PTBP3	FALSE	FALSE
2.9414	-1.97058	Q4VC31	Q4VC31	Coiled-coil domain-containing protein 58	CCDC58	FALSE	FALSE
3.03786	-1.97082	P78324;Q5TFQ8;Q9P1W8	P78324;Q5TFQ8	Tyrosine-protein phosphatase non-receptor type substrate 1;Signal-regulatory protein beta-1 isoform 3	SIRPA	FALSE	FALSE
2.17734	-1.97492	P15408	P15408	Fos-related antigen 2	FOSL2	FALSE	FALSE
3.96983	-1.97623	Q13976	Q13976	cGMP-dependent protein kinase 1	PRKG1	FALSE	FALSE
2.56797	-1.97639	Q99797	Q99797	Mitochondrial intermediate peptidase	MIPEP	FALSE	FALSE
2.51419	-1.97873	P35221;Q9UI47	P35221	Catenin alpha-1	CTNNA1	FALSE	FALSE
5.17647	-1.97906	P23434	P23434	Glycine cleavage system H protein, mitochondrial	GCSH	FALSE	FALSE
3.74939	-1.97909	Q9NXR7	Q9NXR7	BRCA1-A complex subunit BRE	BRE	FALSE	FALSE
1.1078	-1.97939	P17301	P17301	Integrin alpha-2	ITGA2	FALSE	FALSE
2.36541	-1.98016	P33316	P33316	Deoxyuridine 5-triphosphate nucleotidohydrolase, mitochondrial	DUT	FALSE	FALSE
3.2951	-1.98049	Q13596	Q13596	Sorting nexin-1	SNX1	FALSE	FALSE
2.2362	-1.9819	Q9NUQ8	Q9NUQ8	ATP-binding cassette sub-family F member 3	ABCF3	FALSE	FALSE
1.7051	-1.98196	O43149	O43149	Zinc finger ZZ-type and EF-hand domain-containing protein 1	ZZEF1	FALSE	FALSE
2.83312	-1.98411	Q68E01	Q68E01	Integrator complex subunit 3	INTS3	FALSE	FALSE
3.32726	-1.98453	Q96SQ9	Q96SQ9	Cytochrome P450 2S1	CYP2S1	FALSE	FALSE
1.88086	-1.99158	P06730;A6NMX2	P06730	Eukaryotic translation initiation factor 4E	EIF4E	FALSE	FALSE
5.47242	-1.99249	P21980;O43548	P21980	Protein-glutamine gamma-glutamyltransferase 2	TGM2	FALSE	FALSE
7.35223	-1.99852	P62979;P62987;P0CG47;P0CG48	P62979;P62987;P0CG47;P0CG48	Ubiquitin-40S ribosomal protein S27a;Ubiquitin;40S ribosomal protein S27a;Ubiquitin-60S ribosomal protein L40;Ubiquitin;60S ribosomal protein L40;Polyubiquitin-B;Ubiquitin;Polyubiquitin-C;Ubiquitin	RPS27A	TRUE	FALSE
1.85595	-1.99908	Q9Y295	Q9Y295	Developmentally-regulated GTP-binding protein 1	DRG1	FALSE	FALSE
1.64123	-2.00234	P29558;Q6XE24	P29558	RNA-binding motif, single-stranded-interacting protein 1	RBMS1	FALSE	FALSE
2.38195	-2.00456	Q9NYG2	Q9NYG2	Palmitoyltransferase ZDHHC3	ZDHHC3	FALSE	FALSE
2.86587	-2.00916	P23634	P23634	Plasma membrane calcium-transporting ATPase 4	ATP2B4	FALSE	FALSE
3.44454	-2.01125	P62487	P62487	DNA-directed RNA polymerase II subunit RPB7	POLR2G	FALSE	FALSE
2.46684	-2.01295	Q9Y371	Q9Y371	Endophilin-B1	SH3GLB1	FALSE	FALSE
6.21343	-2.01444	Q9Y2Z0	Q9Y2Z0	Suppressor of G2 allele of SKP1 homolog	SUGT1	FALSE	FALSE
4.26973	-2.01508	Q9Y3B8	Q9Y3B8	Oligoribonuclease, mitochondrial	REXO2	FALSE	FALSE
3.34344	-2.01632	Q99700	Q99700	Ataxin-2	ATXN2	FALSE	FALSE
1.92953	-2.01826	P62314	P62314	Small nuclear ribonucleoprotein Sm D1	SNRPD1	FALSE	FALSE
2.01399	-2.02106	Q8NHP6	Q8NHP6	Motile sperm domain-containing protein 2	MOSPD2	FALSE	FALSE
1.83474	-2.02128	Q5SRE5	Q5SRE5	Nucleoporin NUP188 homolog	NUP188	FALSE	FALSE
3.01675	-2.02188	Q13564	Q13564	NEDD8-activating enzyme E1 regulatory subunit	NAE1	FALSE	FALSE
4.24367	-2.0235	Q6Y7W6	Q6Y7W6	PERQ amino acid-rich with GYF domain-containing protein 2	GIGYF2	FALSE	FALSE
1.59198	-2.02496	O43402	O43402	ER membrane protein complex subunit 8	EMC8	FALSE	FALSE
6.7638	-2.02656	P31939	P31939	Bifunctional purine biosynthesis protein PURH;Phosphoribosylaminoimidazolecarboxamide formyltransferase;IMP cyclohydrolase	ATIC	FALSE	FALSE
3.58782	-2.02913	Q15042	Q15042	Rab3 GTPase-activating protein catalytic subunit	RAB3GAP1	FALSE	FALSE
3.64326	-2.02948	Q13948	Q13948	Protein CASP	CUX1	FALSE	FALSE
2.12151	-2.03035	Q96I25	Q96I25	Splicing factor 45	RBM17	FALSE	FALSE
4.28419	-2.03077	Q99538	Q99538	Legumain	LGMN	FALSE	FALSE
2.10664	-2.03095	Q8IY81	Q8IY81	pre-rRNA processing protein FTSJ3	FTSJ3	FALSE	FALSE
4.30342	-2.0318	P14625;Q58FF3	P14625	Endoplasmin	HSP90B1	FALSE	FALSE
2.14414	-2.03282	Q8WU90	Q8WU90	Zinc finger CCCH domain-containing protein 15	ZC3H15	FALSE	FALSE
4.11907	-2.03466	P35606	P35606	Coatomer subunit beta	COPB2	FALSE	FALSE
4.83897	-2.03681	Q9P2R3	Q9P2R3	Rabankyrin-5	ANKFY1	FALSE	FALSE
5.63471	-2.03815	Q9Y4E8	Q9Y4E8	Ubiquitin carboxyl-terminal hydrolase 15	USP15	FALSE	FALSE
3.98395	-2.04015	Q09472	Q09472	Histone acetyltransferase p300	EP300	FALSE	FALSE
2.77756	-2.04063	P54105	P54105	Methylosome subunit pICln	CLNS1A	FALSE	FALSE
3.48362	-2.04203	O14618	O14618	Copper chaperone for superoxide dismutase	CCS	FALSE	FALSE
2.414	-2.04353	Q9Y606	Q9Y606	tRNA pseudouridine synthase A, mitochondrial	PUS1	FALSE	FALSE
3.96359	-2.04495	lcl|EF999921.1_prot_ABV71626.1_129[protein=UL105][protein_id=ABV71626.1][location=185629..188499][gbkey=CDS]	lcl|EF999921.1_prot_ABV71626.1_129[protein=UL105][protein_id=ABV71626.1][location=185629..188499][gbkey=CDS]		UL105	FALSE	FALSE
3.8526	-2.04657	P49257	P49257	Protein ERGIC-53	LMAN1	FALSE	FALSE
6.61981	-2.04937	Q9NZI8;REV__Q15833	Q9NZI8	Insulin-like growth factor 2 mRNA-binding protein 1	IGF2BP1	FALSE	FALSE
4.37194	-2.05026	Q8IWB7	Q8IWB7	WD repeat and FYVE domain-containing protein 1	WDFY1	FALSE	FALSE
4.18845	-2.05188	Q8NHP8	Q8NHP8	Putative phospholipase B-like 2;Putative phospholipase B-like 2 32 kDa form;Putative phospholipase B-like 2 45 kDa form	PLBD2	FALSE	FALSE
2.82559	-2.05597	P13798	P13798	Acylamino-acid-releasing enzyme	APEH	FALSE	FALSE
4.26908	-2.05662	Q05086	Q05086	Ubiquitin-protein ligase E3A	UBE3A	FALSE	FALSE
2.45605	-2.05736	P06737	P06737	Glycogen phosphorylase, liver form	PYGL	FALSE	FALSE
3.0134	-2.06106	Q02750	Q02750	Dual specificity mitogen-activated protein kinase kinase 1	MAP2K1	FALSE	FALSE
2.23402	-2.06225	Q86SX6	Q86SX6	Glutaredoxin-related protein 5, mitochondrial	GLRX5	FALSE	FALSE
5.86181	-2.06309	Q9UKM7	Q9UKM7	Endoplasmic reticulum mannosyl-oligosaccharide 1,2-alpha-mannosidase	MAN1B1	FALSE	FALSE
4.51907	-2.06438	Q9UGV2	Q9UGV2	Protein NDRG3	NDRG3	FALSE	FALSE
3.6663	-2.06702	Q9Y2Q9	Q9Y2Q9	28S ribosomal protein S28, mitochondrial	MRPS28	FALSE	FALSE
3.45621	-2.06782	Q9Y3L5	Q9Y3L5	Ras-related protein Rap-2c	RAP2C	FALSE	FALSE
2.12992	-2.06824	Q9HAV4	Q9HAV4	Exportin-5	XPO5	FALSE	FALSE
2.06405	-2.07168	O14653	O14653	Golgi SNAP receptor complex member 2	GOSR2	FALSE	FALSE
2.44623	-2.07359	O14874	O14874	[3-methyl-2-oxobutanoate dehydrogenase [lipoamide]] kinase, mitochondrial	BCKDK	FALSE	FALSE
3.16787	-2.07467	P52732	P52732	Kinesin-like protein KIF11	KIF11	FALSE	FALSE
4.23461	-2.0759	Q9NRY5	Q9NRY5	Protein FAM114A2	FAM114A2	FALSE	FALSE
3.90175	-2.07728	Q3LXA3	Q3LXA3	Bifunctional ATP-dependent dihydroxyacetone kinase/FAD-AMP lyase (cyclizing);ATP-dependent dihydroxyacetone kinase;FAD-AMP lyase (cyclizing)	DAK	FALSE	FALSE
4.43257	-2.07843	Q9BZ29	Q9BZ29	Dedicator of cytokinesis protein 9	DOCK9	FALSE	FALSE
4.42352	-2.08072	Q13033	Q13033	Striatin-3	STRN3	FALSE	FALSE
4.4368	-2.08174	Q9Y3Y2	Q9Y3Y2	Chromatin target of PRMT1 protein	CHTOP	FALSE	FALSE
3.12128	-2.08188	Q05048	Q05048	Cleavage stimulation factor subunit 1	CSTF1	FALSE	FALSE
2.60648	-2.08312	O60826	O60826	Coiled-coil domain-containing protein 22	CCDC22	FALSE	FALSE
1.20638	-2.08449	O60493	O60493	Sorting nexin-3	SNX3	FALSE	FALSE
5.41736	-2.08475	P63244	P63244	Guanine nucleotide-binding protein subunit beta-2-like 1;Guanine nucleotide-binding protein subunit beta-2-like 1, N-terminally processed	GNB2L1	FALSE	FALSE
3.66149	-2.08551	P15291	P15291	Beta-1,4-galactosyltransferase 1;Lactose synthase A protein;N-acetyllactosamine synthase;Beta-N-acetylglucosaminylglycopeptide beta-1,4-galactosyltransferase;Beta-N-acetylglucosaminyl-glycolipid beta-1,4-galactosyltransferase;Processed beta-1,4-galactosyltransferase 1	B4GALT1	FALSE	FALSE
3.67489	-2.08703	O95163	O95163	Elongator complex protein 1	IKBKAP	FALSE	FALSE
7.52969	-2.0881	Q12893	Q12893	Transmembrane protein 115	TMEM115	FALSE	FALSE
4.06521	-2.08965	Q8IYB3	Q8IYB3	Serine/arginine repetitive matrix protein 1	SRRM1	FALSE	FALSE
4.34532	-2.09012	Q99497	Q99497	Protein deglycase DJ-1	PARK7	FALSE	FALSE
4.57675	-2.09135	O75251	O75251	NADH dehydrogenase [ubiquinone] iron-sulfur protein 7, mitochondrial	NDUFS7	FALSE	FALSE
4.13449	-2.09237	Q96GQ7	Q96GQ7	Probable ATP-dependent RNA helicase DDX27	DDX27	FALSE	FALSE
3.80491	-2.09248	P45985	P45985	Dual specificity mitogen-activated protein kinase kinase 4	MAP2K4	FALSE	FALSE
5.80682	-2.0929	Q9BUF5	Q9BUF5	Tubulin beta-6 chain	TUBB6	FALSE	FALSE
3.1606	-2.09322	Q9BXW7	Q9BXW7	Cat eye syndrome critical region protein 5	CECR5	FALSE	FALSE
3.92938	-2.09502	Q9BT09	Q9BT09	Protein canopy homolog 3	CNPY3	FALSE	FALSE
2.20947	-2.09639	Q9GZZ1	Q9GZZ1	N-alpha-acetyltransferase 50	NAA50	FALSE	FALSE
1.57038	-2.09689	P48147	P48147	Prolyl endopeptidase	PREP	FALSE	FALSE
3.3392	-2.09798	Q9UNP9	Q9UNP9	Peptidyl-prolyl cis-trans isomerase E	PPIE	FALSE	FALSE
2.02801	-2.09837	O15160	O15160	DNA-directed RNA polymerases I and III subunit RPAC1	POLR1C	FALSE	FALSE
3.81617	-2.09938	O95983	O95983	Methyl-CpG-binding domain protein 3	MBD3	FALSE	FALSE
1.66225	-2.10051	Q5HYI8	Q5HYI8	Rab-like protein 3	RABL3	FALSE	FALSE
3.84933	-2.10408	Q9UHB9	Q9UHB9	Signal recognition particle subunit SRP68	SRP68	FALSE	FALSE
3.52795	-2.10643	O95777	O95777	U6 snRNA-associated Sm-like protein LSm8	LSM8	FALSE	FALSE
5.89042	-2.10864	P68371	P68371	Tubulin beta-4B chain	TUBB4B	FALSE	FALSE
3.60011	-2.11704	Q9BU23	Q9BU23	Lipase maturation factor 2	LMF2	FALSE	FALSE
3.57636	-2.11754	Q13555	Q13555	Calcium/calmodulin-dependent protein kinase type II subunit gamma	CAMK2G	FALSE	FALSE
2.33942	-2.11911	Q08752	Q08752	Peptidyl-prolyl cis-trans isomerase D	PPID	FALSE	FALSE
4.69699	-2.12067	P82675	P82675	28S ribosomal protein S5, mitochondrial	MRPS5	FALSE	FALSE
5.47634	-2.1225	Q16527	Q16527	Cysteine and glycine-rich protein 2	CSRP2	FALSE	FALSE
1.90559	-2.12342	Q86XP3	Q86XP3	ATP-dependent RNA helicase DDX42	DDX42	FALSE	FALSE
3.20134	-2.12562	Q14566	Q14566	DNA replication licensing factor MCM6	MCM6	FALSE	FALSE
4.09968	-2.12768	Q92785	Q92785	Zinc finger protein ubi-d4	DPF2	FALSE	FALSE
4.07741	-2.13074	Q6FI81	Q6FI81	Anamorsin	CIAPIN1	FALSE	FALSE
5.88884	-2.13095	P11021	P11021	78 kDa glucose-regulated protein	HSPA5	FALSE	FALSE
4.52023	-2.13113	Q8WTW3	Q8WTW3	Conserved oligomeric Golgi complex subunit 1	COG1	FALSE	FALSE
4.0514	-2.13195	P32969	P32969	60S ribosomal protein L9	RPL9	FALSE	FALSE
2.39784	-2.13702	Q9H0R4	Q9H0R4	Haloacid dehalogenase-like hydrolase domain-containing protein 2	HDHD2	FALSE	FALSE
6.74696	-2.13785	P61247	P61247	40S ribosomal protein S3a	RPS3A	TRUE	FALSE
3.60257	-2.1389	Q6ZXV5	Q6ZXV5	Transmembrane and TPR repeat-containing protein 3	TMTC3	FALSE	FALSE
2.89423	-2.1395	P84098	P84098	60S ribosomal protein L19	RPL19	FALSE	FALSE
3.068	-2.14145	O95479	O95479	GDH/6PGL endoplasmic bifunctional protein;Glucose 1-dehydrogenase;6-phosphogluconolactonase	H6PD	FALSE	FALSE
3.11524	-2.14194	lcl|EF999921.1_prot_ABV71499.1_2[protein=US8][protein_id=ABV71499.1][location=complement(1210..1890)][gbkey=CDS]	lcl|EF999921.1_prot_ABV71499.1_2[protein=US8][protein_id=ABV71499.1][location=complement(1210..1890)][gbkey=CDS]		US8	FALSE	FALSE
3.64546	-2.14586	Q8NFH4	Q8NFH4	Nucleoporin Nup37	NUP37	FALSE	FALSE
2.44779	-2.14642	P05413	P05413	Fatty acid-binding protein, heart	FABP3	FALSE	FALSE
1.41207	-2.14743	Q9UG63	Q9UG63	ATP-binding cassette sub-family F member 2	ABCF2	FALSE	FALSE
4.16396	-2.14874	P49327	P49327	Fatty acid synthase;[Acyl-carrier-protein] S-acetyltransferase;[Acyl-carrier-protein] S-malonyltransferase;3-oxoacyl-[acyl-carrier-protein] synthase;3-oxoacyl-[acyl-carrier-protein] reductase;3-hydroxyacyl-[acyl-carrier-protein] dehydratase;Enoyl-[acyl-carrier-protein] reductase;Oleoyl-[acyl-carrier-protein] hydrolase	FASN	FALSE	FALSE
3.64906	-2.15503	P62899	P62899	60S ribosomal protein L31	RPL31	FALSE	FALSE
1.69872	-2.15559	P34896	P34896	Serine hydroxymethyltransferase, cytosolic	SHMT1	FALSE	FALSE
4.29825	-2.15752	P06400	P06400	Retinoblastoma-associated protein	RB1	FALSE	FALSE
5.97575	-2.15802	Q9Y678	Q9Y678	Coatomer subunit gamma-1	COPG1	FALSE	FALSE
4.43022	-2.1624	P53582	P53582	Methionine aminopeptidase 1	METAP1	FALSE	FALSE
2.85649	-2.16494	Q9BVP2	Q9BVP2	Guanine nucleotide-binding protein-like 3	GNL3	FALSE	FALSE
2.14954	-2.17289	Q01433	Q01433	AMP deaminase 2	AMPD2	FALSE	FALSE
3.86587	-2.17507	Q9UBL3	Q9UBL3	Set1/Ash2 histone methyltransferase complex subunit ASH2	ASH2L	FALSE	FALSE
1.72979	-2.17979	P30566	P30566	Adenylosuccinate lyase	ADSL	FALSE	FALSE
3.19475	-2.18074	Q9NTX5	Q9NTX5	Ethylmalonyl-CoA decarboxylase	ECHDC1	FALSE	FALSE
2.34388	-2.18178	Q86VP1	Q86VP1	Tax1-binding protein 1	TAX1BP1	FALSE	FALSE
3.25121	-2.18283	Q92575	Q92575	UBX domain-containing protein 4	UBXN4	FALSE	FALSE
5.83002	-2.18376	Q96JB2	Q96JB2	Conserved oligomeric Golgi complex subunit 3	COG3	FALSE	FALSE
1.84405	-2.18843	Q14978	Q14978	Nucleolar and coiled-body phosphoprotein 1	NOLC1	FALSE	FALSE
2.56446	-2.19182	Q9Y2G5	Q9Y2G5	GDP-fucose protein O-fucosyltransferase 2	POFUT2	FALSE	FALSE
2.05615	-2.19208	O15116	O15116	U6 snRNA-associated Sm-like protein LSm1	LSM1	FALSE	FALSE
3.53676	-2.19338	Q16864	Q16864	V-type proton ATPase subunit F	ATP6V1F	FALSE	FALSE
4.37442	-2.19351	P27797	P27797	Calreticulin	CALR	FALSE	FALSE
2.18026	-2.19429	Q12765	Q12765	Secernin-1	SCRN1	FALSE	FALSE
4.65819	-2.196	Q96BM9	Q96BM9	ADP-ribosylation factor-like protein 8A	ARL8A	FALSE	FALSE
4.34146	-2.19646	Q9ULA0	Q9ULA0	Aspartyl aminopeptidase	DNPEP	FALSE	FALSE
4.03691	-2.19665	Q9BY50	Q9BY50	Signal peptidase complex catalytic subunit SEC11C	SEC11C	FALSE	FALSE
3.80817	-2.19787	P04844	P04844	Dolichyl-diphosphooligosaccharide--protein glycosyltransferase subunit 2	RPN2	FALSE	FALSE
2.82477	-2.19897	P54687	P54687	Branched-chain-amino-acid aminotransferase, cytosolic	BCAT1	FALSE	FALSE
0.747144	-2.1994	P49721	P49721	Proteasome subunit beta type-2	PSMB2	FALSE	FALSE
1.17365	-2.19945	O95292	O95292	Vesicle-associated membrane protein-associated protein B/C	VAPB	FALSE	FALSE
6.09303	-2.20735	P41250	P41250	Glycine--tRNA ligase	GARS	FALSE	FALSE
2.27895	-2.20993	Q8WVM8	Q8WVM8	Sec1 family domain-containing protein 1	SCFD1	FALSE	FALSE
2.68784	-2.21353	Q9UKF6	Q9UKF6	Cleavage and polyadenylation specificity factor subunit 3	CPSF3	FALSE	FALSE
3.6411	-2.21388	Q8WUY1	Q8WUY1	Protein THEM6	THEM6	FALSE	FALSE
5.66077	-2.21425	O43815	O43815	Striatin	STRN	FALSE	FALSE
3.67733	-2.21445	P15121;C9JRZ8	P15121	Aldose reductase	AKR1B1	FALSE	FALSE
2.48725	-2.21575	Q9UHY1	Q9UHY1	Nuclear receptor-binding protein	NRBP1	FALSE	FALSE
5.70398	-2.21714	P11216	P11216	Glycogen phosphorylase, brain form	PYGB	FALSE	FALSE
1.47755	-2.21801	P31153;Q00266	P31153	S-adenosylmethionine synthase isoform type-2	MAT2A	FALSE	FALSE
4.65848	-2.22167	P22090	P22090	40S ribosomal protein S4, Y isoform 1	RPS4Y1	FALSE	FALSE
5.23415	-2.22232	P40925	P40925	Malate dehydrogenase, cytoplasmic	MDH1	FALSE	FALSE
5.21501	-2.2234	P29590	P29590	Protein PML	PML	FALSE	FALSE
2.28538	-2.22438	Q13098	Q13098	COP9 signalosome complex subunit 1	GPS1	FALSE	FALSE
2.52055	-2.22464	P37268	P37268	Squalene synthase	FDFT1	FALSE	FALSE
2.86652	-2.22561	P08648	P08648	Integrin alpha-5;Integrin alpha-5 heavy chain;Integrin alpha-5 light chain	ITGA5	FALSE	FALSE
2.86444	-2.22867	Q8NBM8	Q8NBM8	Prenylcysteine oxidase-like	PCYOX1L	FALSE	FALSE
2.55945	-2.22994	O95810	O95810	Serum deprivation-response protein	SDPR	FALSE	FALSE
3.98282	-2.23059	Q6WCQ1	Q6WCQ1	Myosin phosphatase Rho-interacting protein	MPRIP	FALSE	FALSE
2.3372	-2.23264	Q2TAA5	Q2TAA5	GDP-Man:Man(3)GlcNAc(2)-PP-Dol alpha-1,2-mannosyltransferase	ALG11	FALSE	FALSE
2.17607	-2.23465	O95721	O95721	Synaptosomal-associated protein 29	SNAP29	FALSE	FALSE
2.89692	-2.23764	Q5T6V5	Q5T6V5	UPF0553 protein C9orf64	C9orf64	FALSE	FALSE
1.52226	-2.2382	Q13126	Q13126	S-methyl-5-thioadenosine phosphorylase	MTAP	FALSE	FALSE
4.40109	-2.24346	Q5UCC4	Q5UCC4	ER membrane protein complex subunit 10	EMC10	FALSE	FALSE
2.92386	-2.24418	Q16798	Q16798	NADP-dependent malic enzyme, mitochondrial	ME3	FALSE	FALSE
4.57124	-2.24512	P40429;Q6NVV1	P40429;Q6NVV1	60S ribosomal protein L13a;Putative 60S ribosomal protein L13a protein RPL13AP3	RPL13A	FALSE	FALSE
5.15452	-2.24855	Q9Y2D5	Q9Y2D5	A-kinase anchor protein 2	AKAP2	FALSE	FALSE
3.83591	-2.24873	Q9HA77	Q9HA77	Probable cysteine--tRNA ligase, mitochondrial	CARS2	FALSE	FALSE
3.56281	-2.24959	P21953	P21953	2-oxoisovalerate dehydrogenase subunit beta, mitochondrial	BCKDHB	FALSE	FALSE
3.59355	-2.25042	Q9NR56	Q9NR56	Muscleblind-like protein 1	MBNL1	FALSE	FALSE
3.67322	-2.25057	Q9NZ45	Q9NZ45	CDGSH iron-sulfur domain-containing protein 1	CISD1	FALSE	FALSE
2.28478	-2.25116	Q9HAT2	Q9HAT2	Sialate O-acetylesterase	SIAE	FALSE	FALSE
4.5755	-2.25418	P58557	P58557	Putative ribonuclease	YBEY	FALSE	FALSE
4.04026	-2.26036	Q86SF2	Q86SF2	N-acetylgalactosaminyltransferase 7	GALNT7	FALSE	FALSE
1.58979	-2.26087	Q9NPH2	Q9NPH2	Inositol-3-phosphate synthase 1	ISYNA1	FALSE	FALSE
3.12593	-2.26122	Q9UHL4	Q9UHL4	Dipeptidyl peptidase 2	DPP7	FALSE	FALSE
6.41743	-2.2622	P09661	P09661	U2 small nuclear ribonucleoprotein A	SNRPA1	FALSE	FALSE
5.85581	-2.26427	Q9NZL4	Q9NZL4	Hsp70-binding protein 1	HSPBP1	FALSE	FALSE
2.13002	-2.26595	P11047	P11047	Laminin subunit gamma-1	LAMC1	FALSE	FALSE
4.24596	-2.26635	Q9UQ80	Q9UQ80	Proliferation-associated protein 2G4	PA2G4	FALSE	FALSE
3.46748	-2.26697	P32780	P32780	General transcription factor IIH subunit 1	GTF2H1	FALSE	FALSE
4.44698	-2.27076	Q96KC8	Q96KC8	DnaJ homolog subfamily C member 1	DNAJC1	FALSE	FALSE
2.8657	-2.27102	Q14249	Q14249	Endonuclease G, mitochondrial	ENDOG	FALSE	FALSE
3.19386	-2.27131	Q92947	Q92947	Glutaryl-CoA dehydrogenase, mitochondrial	GCDH	FALSE	FALSE
1.99526	-2.27194	Q53FA7	Q53FA7	Quinone oxidoreductase PIG3	TP53I3	FALSE	FALSE
2.28126	-2.27371	Q8ND56	Q8ND56	Protein LSM14 homolog A	LSM14A	FALSE	FALSE
4.12929	-2.27376	Q9UNX4	Q9UNX4	WD repeat-containing protein 3	WDR3	FALSE	FALSE
6.33657	-2.27505	P39019	P39019	40S ribosomal protein S19	RPS19	TRUE	FALSE
3.92235	-2.27576	O00159	O00159	Unconventional myosin-Ic	MYO1C	FALSE	FALSE
3.42811	-2.27621	Q4G176	Q4G176	Acyl-CoA synthetase family member 3, mitochondrial	ACSF3	FALSE	FALSE
1.81514	-2.27758	P61758	P61758	Prefoldin subunit 3	VBP1	FALSE	FALSE
4.82638	-2.27879	Q8N5M1	Q8N5M1	ATP synthase mitochondrial F1 complex assembly factor 2	ATPAF2	FALSE	FALSE
3.82191	-2.27905	P14868	P14868	Aspartate--tRNA ligase, cytoplasmic	DARS	FALSE	FALSE
3.61231	-2.27929	O43172	O43172	U4/U6 small nuclear ribonucleoprotein Prp4	PRPF4	FALSE	FALSE
2.73974	-2.28455	P17252;P05771;P05129	P17252;P05771	Protein kinase C alpha type;Protein kinase C beta type	PRKCA	FALSE	FALSE
3.60405	-2.2865	Q6NUQ1	Q6NUQ1	RAD50-interacting protein 1	RINT1	FALSE	FALSE
3.61224	-2.28705	P82663	P82663	28S ribosomal protein S25, mitochondrial	MRPS25	FALSE	FALSE
3.61235	-2.28798	P46013	P46013	Antigen KI-67	MKI67	FALSE	FALSE
3.90673	-2.28963	Q9NZD2	Q9NZD2	Glycolipid transfer protein	GLTP	FALSE	FALSE
1.35086	-2.29005	Q92890	Q92890	Ubiquitin fusion degradation protein 1 homolog	UFD1L	FALSE	FALSE
1.99075	-2.29134	Q9Y263	Q9Y263	Phospholipase A-2-activating protein	PLAA	FALSE	FALSE
4.2173	-2.29201	Q9C0E8	Q9C0E8	Protein lunapark	LNP	FALSE	FALSE
3.43187	-2.29325	Q9Y315	Q9Y315	Deoxyribose-phosphate aldolase	DERA	FALSE	FALSE
1.59293	-2.29457	Q10472;Q8IUC8	Q10472	Polypeptide N-acetylgalactosaminyltransferase 1;Polypeptide N-acetylgalactosaminyltransferase 1 soluble form	GALNT1	FALSE	FALSE
2.96987	-2.29468	Q96EY8	Q96EY8	Cob(I)yrinic acid a,c-diamide adenosyltransferase, mitochondrial	MMAB	FALSE	FALSE
4.47723	-2.29517	P62750	P62750	60S ribosomal protein L23a	RPL23A	FALSE	FALSE
4.89175	-2.29575	Q12981	Q12981	Vesicle transport protein SEC20	BNIP1	FALSE	FALSE
3.06331	-2.29616	Q7Z2Z2	Q7Z2Z2	Elongation factor Tu GTP-binding domain-containing protein 1	EFTUD1	FALSE	FALSE
3.65237	-2.29907	P83731	P83731	60S ribosomal protein L24	RPL24	FALSE	FALSE
5.50407	-2.30265	P49756	P49756	RNA-binding protein 25	RBM25	FALSE	FALSE
4.46264	-2.30438	O95182	O95182	NADH dehydrogenase [ubiquinone] 1 alpha subcomplex subunit 7	NDUFA7	FALSE	FALSE
4.0941	-2.30743	Q5JU69;Q8N2E6	Q5JU69	Torsin-2A	TOR2A	FALSE	FALSE
2.04442	-2.30841	Q00577	Q00577	Transcriptional activator protein Pur-alpha	PURA	FALSE	FALSE
3.68855	-2.30941	P07711	P07711	Cathepsin L1;Cathepsin L1 heavy chain;Cathepsin L1 light chain	CTSL	FALSE	FALSE
4.11763	-2.30953	Q9UNW1	Q9UNW1	Multiple inositol polyphosphate phosphatase 1	MINPP1	FALSE	FALSE
3.61663	-2.31025	P46939	P46939	Utrophin	UTRN	FALSE	FALSE
2.99033	-2.31126	Q5SY16	Q5SY16	Polynucleotide 5-hydroxyl-kinase NOL9	NOL9	FALSE	FALSE
5.07637	-2.31171	P18124	P18124	60S ribosomal protein L7	RPL7	FALSE	FALSE
3.19222	-2.31624	Q9UBS3	Q9UBS3	DnaJ homolog subfamily B member 9	DNAJB9	FALSE	FALSE
2.7282	-2.31759	Q9C002	Q9C002	Normal mucosa of esophagus-specific gene 1 protein	NMES1	FALSE	FALSE
3.45284	-2.31778	P38606	P38606	V-type proton ATPase catalytic subunit A	ATP6V1A	FALSE	FALSE
4.53353	-2.31874	Q9BVI4	Q9BVI4	Nucleolar complex protein 4 homolog	NOC4L	FALSE	FALSE
2.23212	-2.31899	Q9NQR4	Q9NQR4	Omega-amidase NIT2	NIT2	FALSE	FALSE
4.73634	-2.32036	P04843	P04843	Dolichyl-diphosphooligosaccharide--protein glycosyltransferase subunit 1	RPN1	FALSE	FALSE
2.44547	-2.3208	O95394	O95394	Phosphoacetylglucosamine mutase	PGM3	FALSE	FALSE
3.34916	-2.32251	Q5GJ75	Q5GJ75	Tumor necrosis factor alpha-induced protein 8-like protein 3	TNFAIP8L3	FALSE	FALSE
2.82077	-2.32431	O60341	O60341	Lysine-specific histone demethylase 1A	KDM1A	FALSE	FALSE
4.38637	-2.32744	P17535	P17535	Transcription factor jun-D	JUND	FALSE	FALSE
3.93114	-2.32892	Q01813	Q01813	ATP-dependent 6-phosphofructokinase, platelet type	PFKP	FALSE	FALSE
2.38528	-2.3318	Q5J8M3	Q5J8M3	ER membrane protein complex subunit 4	EMC4	FALSE	FALSE
0.806773	-2.33279	Q9Y281	Q9Y281	Cofilin-2	CFL2	FALSE	FALSE
3.4627	-2.33293	Q9BTT0	Q9BTT0	Acidic leucine-rich nuclear phosphoprotein 32 family member E	ANP32E	FALSE	FALSE
1.218	-2.33297	Q13418	Q13418	Integrin-linked protein kinase	ILK	FALSE	FALSE
2.76341	-2.33624	Q9UBQ0	Q9UBQ0	Vacuolar protein sorting-associated protein 29	VPS29	FALSE	FALSE
2.28551	-2.33663	P20338	P20338	Ras-related protein Rab-4A	RAB4A	FALSE	FALSE
4.97856	-2.3372	Q9BT73	Q9BT73	Proteasome assembly chaperone 3	PSMG3	FALSE	FALSE
2.58701	-2.34004	Q93009	Q93009	Ubiquitin carboxyl-terminal hydrolase 7	USP7	FALSE	FALSE
1.32291	-2.34045	O00487	O00487	26S proteasome non-ATPase regulatory subunit 14	PSMD14	FALSE	FALSE
3.05684	-2.34197	Q8NBL1	Q8NBL1	Protein O-glucosyltransferase 1	POGLUT1	FALSE	FALSE
4.41669	-2.34362	Q8TED0	Q8TED0	U3 small nucleolar RNA-associated protein 15 homolog	UTP15	FALSE	FALSE
2.53605	-2.3444	Q5JTZ9	Q5JTZ9	Alanine--tRNA ligase, mitochondrial	AARS2	FALSE	FALSE
3.24413	-2.34452	P50613	P50613	Cyclin-dependent kinase 7	CDK7	FALSE	FALSE
3.13734	-2.34525	Q9BU89	Q9BU89	Deoxyhypusine hydroxylase	DOHH	FALSE	FALSE
3.32147	-2.34564	P19447	P19447	TFIIH basal transcription factor complex helicase XPB subunit	ERCC3	FALSE	FALSE
1.12609	-2.34618	Q9Y3U8	Q9Y3U8	60S ribosomal protein L36	RPL36	FALSE	FALSE
3.06957	-2.34771	Q13206	Q13206	Probable ATP-dependent RNA helicase DDX10	DDX10	FALSE	FALSE
2.25907	-2.34776	Q96T60	Q96T60	Bifunctional polynucleotide phosphatase/kinase;Polynucleotide 3-phosphatase;Polynucleotide 5-hydroxyl-kinase	PNKP	FALSE	FALSE
2.96327	-2.35107	Q9BTX1	Q9BTX1	Nucleoporin NDC1	NDC1	FALSE	FALSE
3.35016	-2.35118	O75381	O75381	Peroxisomal membrane protein PEX14	PEX14	FALSE	FALSE
3.79597	-2.35205	Q9Y2R5	Q9Y2R5	28S ribosomal protein S17, mitochondrial	MRPS17	FALSE	FALSE
2.27859	-2.35229	Q8TAE8	Q8TAE8	Growth arrest and DNA damage-inducible proteins-interacting protein 1	GADD45GIP1	FALSE	FALSE
3.20186	-2.35365	Q8NFH5	Q8NFH5	Nucleoporin NUP53	NUP35	FALSE	FALSE
1.90505	-2.3546	O60610	O60610	Protein diaphanous homolog 1	DIAPH1	FALSE	FALSE
3.52074	-2.3584	Q9NRF9	Q9NRF9	DNA polymerase epsilon subunit 3	POLE3	FALSE	FALSE
3.51135	-2.35907	Q96QR8	Q96QR8	Transcriptional activator protein Pur-beta	PURB	FALSE	FALSE
3.92578	-2.36001	P42167	P42167	Lamina-associated polypeptide 2, isoforms beta/gamma;Thymopoietin;Thymopentin	TMPO	FALSE	FALSE
2.12629	-2.36004	Q13630	Q13630	GDP-L-fucose synthase	TSTA3	FALSE	FALSE
3.14729	-2.3618	Q8NBF2	Q8NBF2	NHL repeat-containing protein 2	NHLRC2	FALSE	FALSE
3.33579	-2.36225	Q9H8H0	Q9H8H0	Nucleolar protein 11	NOL11	FALSE	FALSE
2.2607	-2.36238	Q9BXR0	Q9BXR0	Queuine tRNA-ribosyltransferase	QTRT1	FALSE	FALSE
2.2315	-2.36688	Q6UN15	Q6UN15	Pre-mRNA 3-end-processing factor FIP1	FIP1L1	FALSE	FALSE
2.94709	-2.36803	Q15393	Q15393	Splicing factor 3B subunit 3	SF3B3	FALSE	FALSE
6.53685	-2.36882	O15460	O15460	Prolyl 4-hydroxylase subunit alpha-2	P4HA2	FALSE	FALSE
6.09942	-2.37202	P29401	P29401	Transketolase	TKT	FALSE	FALSE
3.16764	-2.37366	Q9BZE4	Q9BZE4	Nucleolar GTP-binding protein 1	GTPBP4	FALSE	FALSE
5.61314	-2.37461	P18077	P18077	60S ribosomal protein L35a	RPL35A	FALSE	FALSE
1.26935	-2.37647	Q9UHV9	Q9UHV9	Prefoldin subunit 2	PFDN2	FALSE	FALSE
4.01812	-2.37721	Q8IYS2	Q8IYS2	Uncharacterized protein KIAA2013	KIAA2013	FALSE	FALSE
4.9505	-2.38017	P49917	P49917	DNA ligase 4	LIG4	FALSE	FALSE
1.22722	-2.38049	A0AVT1	A0AVT1	Ubiquitin-like modifier-activating enzyme 6	UBA6	FALSE	FALSE
2.34406	-2.38239	P52597	P52597	Heterogeneous nuclear ribonucleoprotein F;Heterogeneous nuclear ribonucleoprotein F, N-terminally processed	HNRNPF	FALSE	FALSE
3.66309	-2.38421	O75503	O75503	Ceroid-lipofuscinosis neuronal protein 5	CLN5	FALSE	FALSE
3.27116	-2.38666	O95456	O95456	Proteasome assembly chaperone 1	PSMG1	FALSE	FALSE
3.08929	-2.38724	P0CG08;B7ZAQ6	P0CG08;B7ZAQ6	Golgi pH regulator B;Golgi pH regulator A	GPR89B	FALSE	FALSE
4.11355	-2.39163	Q969G3	Q969G3	SWI/SNF-related matrix-associated actin-dependent regulator of chromatin subfamily E member 1	SMARCE1	FALSE	FALSE
0.633586	-2.39443	Q9BQE3	Q9BQE3	Tubulin alpha-1C chain	TUBA1C	FALSE	FALSE
4.03798	-2.39484	P82932	P82932	28S ribosomal protein S6, mitochondrial	MRPS6	FALSE	FALSE
4.81334	-2.39969	Q13162	Q13162	Peroxiredoxin-4	PRDX4	FALSE	FALSE
2.15477	-2.40038	Q9BUR5	Q9BUR5	Apolipoprotein O	APOO	FALSE	FALSE
2.82716	-2.40153	O43169	O43169	Cytochrome b5 type B	CYB5B	FALSE	FALSE
5.32487	-2.40272	Q29RF7	Q29RF7	Sister chromatid cohesion protein PDS5 homolog A	PDS5A	FALSE	FALSE
3.30675	-2.40326	Q9Y5Z4	Q9Y5Z4	Heme-binding protein 2	HEBP2	FALSE	FALSE
3.02219	-2.40378	Q16352	Q16352	Alpha-internexin	INA	FALSE	FALSE
4.75432	-2.40396	P48163	P48163	NADP-dependent malic enzyme	ME1	FALSE	FALSE
4.18572	-2.40573	P41223	P41223	Protein BUD31 homolog	BUD31	FALSE	FALSE
4.73638	-2.41086	Q96DT7	Q96DT7	Zinc finger and BTB domain-containing protein 10	ZBTB10	FALSE	FALSE
4.55193	-2.41204	Q5XKP0	Q5XKP0	Protein QIL1	QIL1	FALSE	FALSE
2.56452	-2.41499	Q13243	Q13243	Serine/arginine-rich splicing factor 5	SRSF5	FALSE	FALSE
4.3469	-2.41933	P04632;Q96L46	P04632	Calpain small subunit 1	CAPNS1	FALSE	FALSE
3.19679	-2.42289	Q02880	Q02880	DNA topoisomerase 2-beta	TOP2B	FALSE	FALSE
1.29497	-2.42297	Q9BRA2	Q9BRA2	Thioredoxin domain-containing protein 17	TXNDC17	FALSE	FALSE
4.27363	-2.42623	O95602	O95602	DNA-directed RNA polymerase I subunit RPA1	POLR1A	FALSE	FALSE
2.95902	-2.428	O75165	O75165	DnaJ homolog subfamily C member 13	DNAJC13	FALSE	FALSE
2.77553	-2.42814	Q8N4V1	Q8N4V1	Membrane magnesium transporter 1	MMGT1	FALSE	FALSE
4.14891	-2.42818	Q9Y679	Q9Y679	Ancient ubiquitous protein 1	AUP1	FALSE	FALSE
4.33285	-2.4287	Q9NRX2	Q9NRX2	39S ribosomal protein L17, mitochondrial	MRPL17	FALSE	FALSE
1.65206	-2.43045	lcl|EF999921.1_prot_ABV71552.1_55[protein=UL22A][protein_id=ABV71552.1][location=join(59919..60004,60089..60314)][gbkey=CDS]	lcl|EF999921.1_prot_ABV71552.1_55[protein=UL22A][protein_id=ABV71552.1][location=join(59919..60004,60089..60314)][gbkey=CDS]		UL22A	FALSE	FALSE
1.58401	-2.43104	Q96EK6	Q96EK6	Glucosamine 6-phosphate N-acetyltransferase	GNPNAT1	FALSE	FALSE
3.6963	-2.43507	O15254	O15254	Peroxisomal acyl-coenzyme A oxidase 3	ACOX3	FALSE	FALSE
2.90156	-2.43644	Q9NYF8	Q9NYF8	Bcl-2-associated transcription factor 1	BCLAF1	FALSE	FALSE
3.22181	-2.4374	Q53GS9	Q53GS9	U4/U6.U5 tri-snRNP-associated protein 2	USP39	FALSE	FALSE
4.83451	-2.43811	Q5VW36	Q5VW36	Focadhesin	FOCAD	FALSE	FALSE
3.12708	-2.43968	P49023	P49023	Paxillin	PXN	FALSE	FALSE
3.86104	-2.44152	O75874	O75874	Isocitrate dehydrogenase [NADP] cytoplasmic	IDH1	FALSE	FALSE
5.30235	-2.44223	O15270	O15270	Serine palmitoyltransferase 2	SPTLC2	FALSE	FALSE
2.01842	-2.44515	Q9Y5S1	Q9Y5S1	Transient receptor potential cation channel subfamily V member 2	TRPV2	FALSE	FALSE
1.61136	-2.44515	Q99627	Q99627	COP9 signalosome complex subunit 8	COPS8	FALSE	FALSE
2.93907	-2.44819	P12694	P12694	2-oxoisovalerate dehydrogenase subunit alpha, mitochondrial	BCKDHA	FALSE	FALSE
3.09385	-2.44948	Q5TFE4	Q5TFE4	5-nucleotidase domain-containing protein 1	NT5DC1	FALSE	FALSE
2.39533	-2.45085	P33993	P33993	DNA replication licensing factor MCM7	MCM7	FALSE	FALSE
2.16159	-2.45462	Q92905	Q92905	COP9 signalosome complex subunit 5	COPS5	FALSE	FALSE
2.55877	-2.45561	P17812	P17812	CTP synthase 1	CTPS1	FALSE	FALSE
2.2957	-2.45866	O14657	O14657	Torsin-1B	TOR1B	FALSE	FALSE
5.52896	-2.46039	P30044	P30044	Peroxiredoxin-5, mitochondrial	PRDX5	FALSE	FALSE
4.05348	-2.46176	P35270;REV__Q16649	P35270	Sepiapterin reductase	SPR	FALSE	FALSE
5.44224	-2.46404	Q9Y285	Q9Y285	Phenylalanine--tRNA ligase alpha subunit	FARSA	FALSE	FALSE
0.747809	-2.46439	lcl|EF999921.1_prot_ABV71511.1_14[protein=US20][protein_id=ABV71511.1][location=complement(12059..12823)][gbkey=CDS]	lcl|EF999921.1_prot_ABV71511.1_14[protein=US20][protein_id=ABV71511.1][location=complement(12059..12823)][gbkey=CDS]		US20	FALSE	FALSE
3.11851	-2.46539	Q96CU9	Q96CU9	FAD-dependent oxidoreductase domain-containing protein 1	FOXRED1	FALSE	FALSE
4.732	-2.46649	Q13043	Q13043	Serine/threonine-protein kinase 4;Serine/threonine-protein kinase 4 37kDa subunit;Serine/threonine-protein kinase 4 18kDa subunit	STK4	FALSE	FALSE
1.46502	-2.46709	Q15370	Q15370	Transcription elongation factor B polypeptide 2	TCEB2	FALSE	FALSE
3.93936	-2.46881	Q13505	Q13505	Metaxin-1	MTX1	FALSE	FALSE
2.95287	-2.4693	Q13523	Q13523	Serine/threonine-protein kinase PRP4 homolog	PRPF4B	FALSE	FALSE
3.1695	-2.47006	Q8IWJ2	Q8IWJ2	GRIP and coiled-coil domain-containing protein 2	GCC2	FALSE	FALSE
4.9078	-2.47521	Q9UNF1;Q12816	Q9UNF1	Melanoma-associated antigen D2	MAGED2	FALSE	FALSE
1.13401	-2.47556	Q9NVA2;Q14141	Q9NVA2	Septin-11	2023-09-11	FALSE	FALSE
5.22238	-2.48007	P27824	P27824	Calnexin	CANX	FALSE	FALSE
5.44315	-2.48363	lcl|EF999921.1_prot_ABV71583.1_86[protein=UL52][protein_id=ABV71583.1][location=107559..109562][gbkey=CDS]	lcl|EF999921.1_prot_ABV71583.1_86[protein=UL52][protein_id=ABV71583.1][location=107559..109562][gbkey=CDS]		UL52	FALSE	FALSE
3.56938	-2.48493	Q92615	Q92615	La-related protein 4B	LARP4B	FALSE	FALSE
4.49146	-2.48734	Q641Q2;Q9Y4E1;Q5SRD0	Q641Q2;Q9Y4E1	WASH complex subunit FAM21A;WASH complex subunit FAM21C	FAM21A	FALSE	FALSE
5.09177	-2.488	Q15424	Q15424	Scaffold attachment factor B1	SAFB	FALSE	FALSE
3.46152	-2.48895	Q9HD33	Q9HD33	39S ribosomal protein L47, mitochondrial	MRPL47	FALSE	FALSE
2.55223	-2.49389	Q9BU61	Q9BU61	NADH dehydrogenase [ubiquinone] 1 alpha subcomplex assembly factor 3	NDUFAF3	FALSE	FALSE
4.95668	-2.49492	O95168	O95168	NADH dehydrogenase [ubiquinone] 1 beta subcomplex subunit 4	NDUFB4	FALSE	FALSE
4.45711	-2.49772	Q12965;O00160	Q12965	Unconventional myosin-Ie	MYO1E	FALSE	FALSE
3.35737	-2.49982	O94766	O94766	Galactosylgalactosylxylosylprotein 3-beta-glucuronosyltransferase 3	B3GAT3	FALSE	FALSE
2.96742	-2.50037	Q6P4E1	Q6P4E1	Protein CASC4	CASC4	FALSE	FALSE
3.97665	-2.50279	Q9Y2U8	Q9Y2U8	Inner nuclear membrane protein Man1	LEMD3	FALSE	FALSE
3.85029	-2.50402	P63279	P63279	SUMO-conjugating enzyme UBC9	UBE2I	FALSE	FALSE
2.06089	-2.50501	Q8NFQ8	Q8NFQ8	Torsin-1A-interacting protein 2	TOR1AIP2	FALSE	FALSE
3.89062	-2.5053	lcl|EF999921.1_prot_ABV71514.1_17[protein=US23][protein_id=ABV71514.1][location=complement(15670..17448)][gbkey=CDS]	lcl|EF999921.1_prot_ABV71514.1_17[protein=US23][protein_id=ABV71514.1][location=complement(15670..17448)][gbkey=CDS]		US23	FALSE	FALSE
3.56733	-2.50789	Q9HB40	Q9HB40	Retinoid-inducible serine carboxypeptidase	SCPEP1	FALSE	FALSE
3.76987	-2.50793	Q07954	Q07954	Prolow-density lipoprotein receptor-related protein 1;Low-density lipoprotein receptor-related protein 1 85 kDa subunit;Low-density lipoprotein receptor-related protein 1 515 kDa subunit;Low-density lipoprotein receptor-related protein 1 intracellular domain	LRP1	FALSE	FALSE
4.17397	-2.50876	Q8IXI2	Q8IXI2	Mitochondrial Rho GTPase 1	RHOT1	FALSE	FALSE
3.63119	-2.50877	P51610	P51610	Host cell factor 1;HCF N-terminal chain 1;HCF N-terminal chain 2;HCF N-terminal chain 3;HCF N-terminal chain 4;HCF N-terminal chain 5;HCF N-terminal chain 6;HCF C-terminal chain 1;HCF C-terminal chain 2;HCF C-terminal chain 3;HCF C-terminal chain 4;HCF C-terminal chain 5;HCF C-terminal chain 6	HCFC1	FALSE	FALSE
4.17086	-2.51328	Q9Y646	Q9Y646	Carboxypeptidase Q	CPQ	FALSE	FALSE
3.86109	-2.51434	Q9UKS6	Q9UKS6	Protein kinase C and casein kinase substrate in neurons protein 3	PACSIN3	FALSE	FALSE
1.82456	-2.51575	Q9NQ88	Q9NQ88	Fructose-2,6-bisphosphatase TIGAR	TIGAR	FALSE	FALSE
3.48421	-2.51646	P62191	P62191	26S protease regulatory subunit 4	PSMC1	FALSE	FALSE
4.34047	-2.51853	Q6BCY4	Q6BCY4	NADH-cytochrome b5 reductase 2	CYB5R2	FALSE	FALSE
6.83288	-2.51929	lcl|EF999921.1_prot_ABV71513.1_16[protein=US22][protein_id=ABV71513.1][location=complement(13826..15556)][gbkey=CDS]	lcl|EF999921.1_prot_ABV71513.1_16[protein=US22][protein_id=ABV71513.1][location=complement(13826..15556)][gbkey=CDS]		US22	FALSE	FALSE
5.86781	-2.51976	Q99613;B5ME19	Q99613;B5ME19	Eukaryotic translation initiation factor 3 subunit C;Eukaryotic translation initiation factor 3 subunit C-like protein	EIF3C	FALSE	FALSE
3.10172	-2.52309	Q9Y383	Q9Y383	Putative RNA-binding protein Luc7-like 2	LUC7L2	FALSE	FALSE
3.12885	-2.52399	Q6NYC1	Q6NYC1	Bifunctional arginine demethylase and lysyl-hydroxylase JMJD6	JMJD6	FALSE	FALSE
4.21436	-2.52716	Q9NZ43	Q9NZ43	Vesicle transport protein USE1	USE1	FALSE	FALSE
2.41183	-2.52785	Q9P253	Q9P253	Vacuolar protein sorting-associated protein 18 homolog	VPS18	FALSE	FALSE
6.91432	-2.5285	P41252	P41252	Isoleucine--tRNA ligase, cytoplasmic	IARS	FALSE	FALSE
6.5568	-2.52907	Q86WB0	Q86WB0	Nuclear-interacting partner of ALK	ZC3HC1	FALSE	FALSE
5.3828	-2.5391	P53621	P53621	Coatomer subunit alpha;Xenin;Proxenin	COPA	FALSE	FALSE
2.91752	-2.54009	Q8WWM7	Q8WWM7	Ataxin-2-like protein	ATXN2L	FALSE	FALSE
3.42699	-2.54158	Q9BW72	Q9BW72	HIG1 domain family member 2A, mitochondrial	HIGD2A	FALSE	FALSE
6.10903	-2.54358	O15371	O15371	Eukaryotic translation initiation factor 3 subunit D	EIF3D	FALSE	FALSE
2.79382	-2.54495	Q9P0M6	Q9P0M6	Core histone macro-H2A.2	H2AFY2	FALSE	FALSE
3.48011	-2.5468	O95674	O95674	Phosphatidate cytidylyltransferase 2	CDS2	FALSE	FALSE
4.98865	-2.54854	Q13547	Q13547	Histone deacetylase 1	HDAC1	FALSE	FALSE
4.87283	-2.54988	P55265	P55265	Double-stranded RNA-specific adenosine deaminase	ADAR	FALSE	FALSE
1.70508	-2.55084	O43684	O43684	Mitotic checkpoint protein BUB3	BUB3	FALSE	FALSE
2.92232	-2.55736	P82673	P82673	28S ribosomal protein S35, mitochondrial	MRPS35	FALSE	FALSE
4.34876	-2.5594	Q9UKV8;Q9UL18;Q9HCK5	Q9UKV8	Protein argonaute-2	AGO2	FALSE	FALSE
4.07048	-2.56395	P46777	P46777	60S ribosomal protein L5	RPL5	FALSE	FALSE
5.51693	-2.56886	Q14197	Q14197	Peptidyl-tRNA hydrolase ICT1, mitochondrial	ICT1	FALSE	FALSE
3.71821	-2.56921	Q96GG9	Q96GG9	DCN1-like protein 1	DCUN1D1	FALSE	FALSE
3.35105	-2.57026	Q9NXE4	Q9NXE4	Sphingomyelin phosphodiesterase 4	SMPD4	FALSE	FALSE
4.37978	-2.57658	Q6KCM7	Q6KCM7	Calcium-binding mitochondrial carrier protein SCaMC-2	SLC25A25	FALSE	FALSE
2.85078	-2.57934	O95159	O95159	Zinc finger protein-like 1	ZFPL1	FALSE	FALSE
3.5918	-2.58222	Q00796	Q00796	Sorbitol dehydrogenase	SORD	FALSE	FALSE
4.99471	-2.58291	Q13439	Q13439	Golgin subfamily A member 4	GOLGA4	FALSE	FALSE
4.70173	-2.5836	Q7Z2W9	Q7Z2W9	39S ribosomal protein L21, mitochondrial	MRPL21	FALSE	FALSE
3.98366	-2.58624	Q8NBJ4	Q8NBJ4	Golgi membrane protein 1	GOLM1	FALSE	FALSE
4.14121	-2.58653	O75534	O75534	Cold shock domain-containing protein E1	CSDE1	FALSE	FALSE
3.21159	-2.59016	Q6IAA8	Q6IAA8	Ragulator complex protein LAMTOR1	LAMTOR1	FALSE	FALSE
4.28551	-2.5921	P35244	P35244	Replication protein A 14 kDa subunit	RPA3	FALSE	FALSE
2.29022	-2.59222	P51858	P51858	Hepatoma-derived growth factor	HDGF	FALSE	FALSE
4.67127	-2.59244	Q15031	Q15031	Probable leucine--tRNA ligase, mitochondrial	LARS2	FALSE	FALSE
2.89053	-2.59434	P35269	P35269	General transcription factor IIF subunit 1	GTF2F1	FALSE	FALSE
5.4817	-2.59548	Q07065	Q07065	Cytoskeleton-associated protein 4	CKAP4	FALSE	FALSE
4.24999	-2.59847	P55786;A6NEC2	P55786	Puromycin-sensitive aminopeptidase	NPEPPS	FALSE	FALSE
2.07764	-2.5992	Q15813;Q8WVB6	Q15813	Tubulin-specific chaperone E	TBCE	FALSE	FALSE
2.64085	-2.59997	Q96EE3	Q96EE3	Nucleoporin SEH1	SEH1L	FALSE	FALSE
3.24278	-2.60064	Q9BVL2	Q9BVL2	Nucleoporin p58/p45	NUPL1	FALSE	FALSE
5.70323	-2.60097	A6NHR9	A6NHR9	Structural maintenance of chromosomes flexible hinge domain-containing protein 1	SMCHD1	FALSE	FALSE
3.61745	-2.60131	P60228	P60228	Eukaryotic translation initiation factor 3 subunit E	EIF3E	FALSE	FALSE
3.48619	-2.6027	Q14697	Q14697	Neutral alpha-glucosidase AB	GANAB	FALSE	FALSE
2.5234	-2.60283	O43290	O43290	U4/U6.U5 tri-snRNP-associated protein 1	SART1	FALSE	FALSE
2.75488	-2.60324	Q13619	Q13619	Cullin-4A	CUL4A	FALSE	FALSE
3.51123	-2.60608	Q9Y6X4	Q9Y6X4	Soluble lamin-associated protein of 75 kDa	FAM169A	FALSE	FALSE
3.15265	-2.607	Q06330;Q9UBG7	Q06330	Recombining binding protein suppressor of hairless	RBPJ	FALSE	FALSE
3.26021	-2.60736	Q9HB07	Q9HB07	UPF0160 protein MYG1, mitochondrial	C12orf10	FALSE	FALSE
4.9826	-2.60865	P09382	P09382	Galectin-1	LGALS1	TRUE	FALSE
5.74885	-2.61101	P67936	P67936	Tropomyosin alpha-4 chain	TPM4	FALSE	FALSE
2.63178	-2.6112	Q9GZZ9	Q9GZZ9	Ubiquitin-like modifier-activating enzyme 5	UBA5	FALSE	FALSE
4.40499	-2.61183	Q86U42	Q86U42	Polyadenylate-binding protein 2	PABPN1	FALSE	FALSE
3.65769	-2.61343	P33992	P33992	DNA replication licensing factor MCM5	MCM5	FALSE	FALSE
3.43347	-2.61441	Q12797	Q12797	Aspartyl/asparaginyl beta-hydroxylase	ASPH	FALSE	FALSE
6.75063	-2.61516	P08708	P08708	40S ribosomal protein S17	RPS17	FALSE	FALSE
2.84925	-2.6167	Q99584	Q99584	Protein S100-A13	S100A13	FALSE	FALSE
3.03686	-2.61852	Q9NZL9	Q9NZL9	Methionine adenosyltransferase 2 subunit beta	MAT2B	FALSE	FALSE
3.79395	-2.61955	P57105	P57105	Synaptojanin-2-binding protein	SYNJ2BP	FALSE	FALSE
4.65734	-2.62301	Q16656	Q16656	Nuclear respiratory factor 1	NRF1	FALSE	FALSE
3.45615	-2.62377	Q9Y520	Q9Y520	Protein PRRC2C	PRRC2C	FALSE	FALSE
4.52862	-2.62387	Q9BYD3	Q9BYD3	39S ribosomal protein L4, mitochondrial	MRPL4	FALSE	FALSE
3.32649	-2.62715	P46821	P46821	Microtubule-associated protein 1B;MAP1B heavy chain;MAP1 light chain LC1	MAP1B	FALSE	FALSE
3.96538	-2.63009	Q16540	Q16540	39S ribosomal protein L23, mitochondrial	MRPL23	FALSE	FALSE
3.10824	-2.63151	P82094	P82094	TATA element modulatory factor	TMF1	FALSE	FALSE
6.99966	-2.63321	P62753	P62753	40S ribosomal protein S6	RPS6	FALSE	FALSE
3.36566	-2.63324	Q96GC9	Q96GC9	Vacuole membrane protein 1	VMP1	FALSE	FALSE
3.60559	-2.63449	Q9H1E5	Q9H1E5	Thioredoxin-related transmembrane protein 4	TMX4	FALSE	FALSE
2.90248	-2.63542	Q96I59	Q96I59	Probable asparagine--tRNA ligase, mitochondrial	NARS2	FALSE	FALSE
6.38309	-2.6363	P54578	P54578	Ubiquitin carboxyl-terminal hydrolase 14	USP14	FALSE	FALSE
4.6544	-2.63949	Q92888	Q92888	Rho guanine nucleotide exchange factor 1	ARHGEF1	FALSE	FALSE
4.75996	-2.64784	Q12824	Q12824	SWI/SNF-related matrix-associated actin-dependent regulator of chromatin subfamily B member 1	SMARCB1	FALSE	FALSE
5.59081	-2.64837	Q9Y4L1;Q9BXT5	Q9Y4L1	Hypoxia up-regulated protein 1	HYOU1	FALSE	FALSE
3.86288	-2.64842	Q9GZT8	Q9GZT8	NIF3-like protein 1	NIF3L1	FALSE	FALSE
5.16221	-2.65361	Q15717;Q12926;P26378	Q15717	ELAV-like protein 1	ELAVL1	FALSE	FALSE
4.6474	-2.65513	P26572	P26572	Alpha-1,3-mannosyl-glycoprotein 2-beta-N-acetylglucosaminyltransferase	MGAT1	FALSE	FALSE
4.84128	-2.65517	Q16531	Q16531	DNA damage-binding protein 1	DDB1	FALSE	FALSE
2.09421	-2.65702	P62841	P62841	40S ribosomal protein S15	RPS15	FALSE	FALSE
3.20342	-2.66125	P39748	P39748	Flap endonuclease 1	FEN1	FALSE	FALSE
6.63385	-2.66197	Q9Y5S9	Q9Y5S9	RNA-binding protein 8A	RBM8A	FALSE	FALSE
7.97133	-2.66218	Q969H8	Q969H8	Myeloid-derived growth factor	MYDGF	FALSE	FALSE
4.33062	-2.66321	Q9UBF2;Q92521	Q9UBF2	Coatomer subunit gamma-2	COPG2	FALSE	FALSE
3.32009	-2.66431	Q9NPD3	Q9NPD3	Exosome complex component RRP41	EXOSC4	FALSE	FALSE
5.2653	-2.66555	Q9Y2L1	Q9Y2L1	Exosome complex exonuclease RRP44	DIS3	FALSE	FALSE
6.60136	-2.66581	P30101	P30101	Protein disulfide-isomerase A3	PDIA3	FALSE	FALSE
4.26091	-2.6694	P10109	P10109	Adrenodoxin, mitochondrial	FDX1	FALSE	FALSE
3.19324	-2.67063	Q9Y6I3	Q9Y6I3	Epsin-1	EPN1	FALSE	FALSE
4.72434	-2.6727	Q9NW13	Q9NW13	RNA-binding protein 28	RBM28	FALSE	FALSE
6.54113	-2.67271	P07237	P07237	Protein disulfide-isomerase	P4HB	FALSE	FALSE
5.15327	-2.67416	P50479	P50479	PDZ and LIM domain protein 4	PDLIM4	FALSE	FALSE
3.74177	-2.67591	Q8NC42	Q8NC42	E3 ubiquitin-protein ligase RNF149	RNF149	FALSE	FALSE
4.44628	-2.6775	P42785	P42785	Lysosomal Pro-X carboxypeptidase	PRCP	FALSE	FALSE
3.03443	-2.67877	O15145	O15145	Actin-related protein 2/3 complex subunit 3	ARPC3	FALSE	FALSE
5.83288	-2.67943	Q13427	Q13427	Peptidyl-prolyl cis-trans isomerase G	PPIG	FALSE	FALSE
3.10148	-2.68071	Q7Z4H8	Q7Z4H8	KDEL motif-containing protein 2	KDELC2	FALSE	FALSE
6.65771	-2.6813	P13489	P13489	Ribonuclease inhibitor	RNH1	FALSE	FALSE
3.64699	-2.68161	Q8TDQ7	Q8TDQ7	Glucosamine-6-phosphate isomerase 2	GNPDA2	FALSE	FALSE
2.59813	-2.68163	Q9UHD1	Q9UHD1	Cysteine and histidine-rich domain-containing protein 1	CHORDC1	FALSE	FALSE
5.94906	-2.68276	A6NDG6	A6NDG6	Phosphoglycolate phosphatase	PGP	FALSE	FALSE
2.18959	-2.68557	Q9BW60	Q9BW60	Elongation of very long chain fatty acids protein 1	ELOVL1	FALSE	FALSE
3.31063	-2.68944	P43121	P43121	Cell surface glycoprotein MUC18	MCAM	FALSE	FALSE
4.61114	-2.69231	Q92643	Q92643	GPI-anchor transamidase	PIGK	FALSE	FALSE
3.7062	-2.69389	Q9BPX6	Q9BPX6	Calcium uptake protein 1, mitochondrial	MICU1	FALSE	FALSE
5.53716	-2.69444	O14548	O14548	Cytochrome c oxidase subunit 7A-related protein, mitochondrial	COX7A2L	FALSE	FALSE
2.93724	-2.70446	P52306	P52306	Rap1 GTPase-GDP dissociation stimulator 1	RAP1GDS1	FALSE	FALSE
4.17116	-2.70669	Q5T8D3	Q5T8D3	Acyl-CoA-binding domain-containing protein 5	ACBD5	FALSE	FALSE
6.27481	-2.70826	P48723	P48723	Heat shock 70 kDa protein 13	HSPA13	FALSE	FALSE
1.99736	-2.70956	P49770	P49770	Translation initiation factor eIF-2B subunit beta	EIF2B2	FALSE	FALSE
2.38663	-2.71135	Q9NRG9	Q9NRG9	Aladin	AAAS	FALSE	FALSE
4.35334	-2.71181	Q5SWX8	Q5SWX8	Protein odr-4 homolog	ODR4	FALSE	FALSE
4.32721	-2.7127	Q96DV4	Q96DV4	39S ribosomal protein L38, mitochondrial	MRPL38	FALSE	FALSE
5.15533	-2.71282	P82930	P82930	28S ribosomal protein S34, mitochondrial	MRPS34	FALSE	FALSE
4.20134	-2.71376	Q53T59	Q53T59	HCLS1-binding protein 3	HS1BP3	FALSE	FALSE
2.81316	-2.71385	O94832;B0I1T2	O94832	Unconventional myosin-Id	MYO1D	FALSE	FALSE
1.38916	-2.71865	Q9UI12	Q9UI12	V-type proton ATPase subunit H	ATP6V1H	FALSE	FALSE
4.43723	-2.721	lcl|EF999921.1_prot_ABV71518.1_21[protein=US28][protein_id=ABV71518.1][location=23153..24217][gbkey=CDS]	lcl|EF999921.1_prot_ABV71518.1_21[protein=US28][protein_id=ABV71518.1][location=23153..24217][gbkey=CDS]		US28	FALSE	FALSE
4.1123	-2.72221	Q9UJU6	Q9UJU6	Drebrin-like protein	DBNL	FALSE	FALSE
4.98352	-2.7232	Q8TBA6	Q8TBA6	Golgin subfamily A member 5	GOLGA5	FALSE	FALSE
3.26802	-2.72436	Q9Y4W2	Q9Y4W2	Ribosomal biogenesis protein LAS1L	LAS1L	FALSE	FALSE
4.40807	-2.72619	Q9H9P8	Q9H9P8	L-2-hydroxyglutarate dehydrogenase, mitochondrial	L2HGDH	FALSE	FALSE
7.13847	-2.72852	P51571	P51571	Translocon-associated protein subunit delta	SSR4	FALSE	FALSE
1.44552	-2.72923	P62837;P61077;Q9Y2X8;P51668	P62837;P61077	Ubiquitin-conjugating enzyme E2 D2;Ubiquitin-conjugating enzyme E2 D3	UBE2D2	FALSE	FALSE
4.34746	-2.72941	Q9BRK5	Q9BRK5	45 kDa calcium-binding protein	SDF4	FALSE	FALSE
4.62271	-2.72945	Q8NFV4	Q8NFV4	Alpha/beta hydrolase domain-containing protein 11	ABHD11	FALSE	FALSE
2.93637	-2.73061	P27487	P27487	Dipeptidyl peptidase 4;Dipeptidyl peptidase 4 membrane form;Dipeptidyl peptidase 4 soluble form	DPP4	FALSE	FALSE
4.25747	-2.73221	A0MZ66	A0MZ66	Shootin-1	KIAA1598	FALSE	FALSE
2.82885	-2.73387	Q9Y5Y2	Q9Y5Y2	Cytosolic Fe-S cluster assembly factor NUBP2	NUBP2	FALSE	FALSE
3.29394	-2.73816	Q9P2I0	Q9P2I0	Cleavage and polyadenylation specificity factor subunit 2	CPSF2	FALSE	FALSE
3.01249	-2.74083	Q15386	Q15386	Ubiquitin-protein ligase E3C	UBE3C	FALSE	FALSE
4.02213	-2.74098	P62333	P62333	26S protease regulatory subunit 10B	PSMC6	FALSE	FALSE
3.45214	-2.74332	Q8TC12	Q8TC12	Retinol dehydrogenase 11	RDH11	FALSE	FALSE
1.43076	-2.74755	P25786	P25786	Proteasome subunit alpha type-1	PSMA1	FALSE	FALSE
2.71303	-2.74773	P50336	P50336	Protoporphyrinogen oxidase	PPOX	FALSE	FALSE
3.37258	-2.74849	Q9H5Q4	Q9H5Q4	Dimethyladenosine transferase 2, mitochondrial	TFB2M	FALSE	FALSE
5.49944	-2.75212	P56378	P56378	6.8 kDa mitochondrial proteolipid	MP68	FALSE	FALSE
3.95972	-2.75482	P08237	P08237	ATP-dependent 6-phosphofructokinase, muscle type	PFKM	FALSE	FALSE
3.36835	-2.7549	P40763	P40763	Signal transducer and activator of transcription 3	STAT3	FALSE	FALSE
2.22484	-2.75746	O95747	O95747	Serine/threonine-protein kinase OSR1	OXSR1	FALSE	FALSE
4.64759	-2.75908	Q9NYL4	Q9NYL4	Peptidyl-prolyl cis-trans isomerase FKBP11	FKBP11	FALSE	FALSE
4.78864	-2.75916	P49189	P49189	4-trimethylaminobutyraldehyde dehydrogenase	ALDH9A1	FALSE	FALSE
3.69453	-2.76065	P35080	P35080	Profilin-2	PFN2	FALSE	FALSE
3.06078	-2.76155	P48960	P48960	CD97 antigen;CD97 antigen subunit alpha;CD97 antigen subunit beta	CD97	FALSE	FALSE
1.74002	-2.76336	Q9H3K6	Q9H3K6	BolA-like protein 2	BOLA2	FALSE	FALSE
3.96333	-2.76511	Q9Y4G6	Q9Y4G6	Talin-2	TLN2	FALSE	FALSE
3.15654	-2.76618	Q9UI10	Q9UI10	Translation initiation factor eIF-2B subunit delta	EIF2B4	FALSE	FALSE
3.02873	-2.76915	O00186	O00186	Syntaxin-binding protein 3	STXBP3	FALSE	FALSE
3.41594	-2.7702	Q9Y3A3	Q9Y3A3	MOB-like protein phocein	MOB4	FALSE	FALSE
4.62983	-2.77374	Q86VR2	Q86VR2	Protein FAM134C	FAM134C	FALSE	FALSE
2.48616	-2.78167	Q9H2W6	Q9H2W6	39S ribosomal protein L46, mitochondrial	MRPL46	FALSE	FALSE
3.07009	-2.78665	Q6UVK1	Q6UVK1	Chondroitin sulfate proteoglycan 4	CSPG4	FALSE	FALSE
3.15407	-2.78768	Q13310;P0CB38	Q13310	Polyadenylate-binding protein 4	PABPC4	FALSE	FALSE
4.79741	-2.78938	P63092;Q5JWF2	P63092;Q5JWF2	Guanine nucleotide-binding protein G(s) subunit alpha isoforms short;Guanine nucleotide-binding protein G(s) subunit alpha isoforms XLas	GNAS	FALSE	FALSE
4.27548	-2.79003	Q14BN4	Q14BN4	Sarcolemmal membrane-associated protein	SLMAP	FALSE	FALSE
2.85506	-2.79147	Q9BZE1	Q9BZE1	39S ribosomal protein L37, mitochondrial	MRPL37	FALSE	FALSE
3.27165	-2.79305	Q93062	Q93062	RNA-binding protein with multiple splicing	RBPMS	FALSE	FALSE
2.8553	-2.79336	Q9UP95	Q9UP95	Solute carrier family 12 member 4	SLC12A4	FALSE	FALSE
4.20881	-2.80574	O14561	O14561	Acyl carrier protein, mitochondrial	NDUFAB1	FALSE	FALSE
2.9462	-2.80615	lcl|EF999921.1_prot_ABV71566.1_69[protein=UL36][protein_id=ABV71566.1][location=complement(join(81069..82297,82402..82603))][gbkey=CDS]	lcl|EF999921.1_prot_ABV71566.1_69[protein=UL36][protein_id=ABV71566.1][location=complement(join(81069..82297,82402..82603))][gbkey=CDS]		UL36	FALSE	FALSE
3.77956	-2.8066	P09132	P09132	Signal recognition particle 19 kDa protein	SRP19	FALSE	FALSE
5.02113	-2.80898	Q13813	Q13813	Spectrin alpha chain, non-erythrocytic 1	SPTAN1	FALSE	FALSE
1.9627	-2.80942	P50552	P50552	Vasodilator-stimulated phosphoprotein	VASP	FALSE	FALSE
4.06089	-2.81876	Q5BJH7	Q5BJH7	Protein YIF1B	YIF1B	FALSE	FALSE
2.59749	-2.82054	P52758	P52758	Ribonuclease UK114	HRSP12	FALSE	FALSE
4.70906	-2.82167	Q9Y4Z0	Q9Y4Z0	U6 snRNA-associated Sm-like protein LSm4	LSM4	FALSE	FALSE
4.03772	-2.82384	O43181	O43181	NADH dehydrogenase [ubiquinone] iron-sulfur protein 4, mitochondrial	NDUFS4	FALSE	FALSE
3.44747	-2.82759	Q92665	Q92665	28S ribosomal protein S31, mitochondrial	MRPS31	FALSE	FALSE
3.17403	-2.82766	Q92597	Q92597	Protein NDRG1	NDRG1	FALSE	FALSE
3.37789	-2.82935	P18669;P15259;Q8N0Y7	P18669	Phosphoglycerate mutase 1	PGAM1	FALSE	FALSE
1.63828	-2.84049	Q15075	Q15075	Early endosome antigen 1	EEA1	FALSE	FALSE
3.77037	-2.84483	Q9NQC3	Q9NQC3	Reticulon-4	RTN4	FALSE	FALSE
3.99975	-2.8486	Q5T160	Q5T160	Probable arginine--tRNA ligase, mitochondrial	RARS2	FALSE	FALSE
3.78533	-2.84892	P35610	P35610	Sterol O-acyltransferase 1	SOAT1	FALSE	FALSE
5.46517	-2.85072	P21333	P21333	Filamin-A	FLNA	FALSE	FALSE
6.01371	-2.85311	P78330	P78330	Phosphoserine phosphatase	PSPH	FALSE	FALSE
4.26714	-2.85494	Q9Y2R4	Q9Y2R4	Probable ATP-dependent RNA helicase DDX52	DDX52	FALSE	FALSE
3.18677	-2.85926	Q7L014	Q7L014	Probable ATP-dependent RNA helicase DDX46	DDX46	FALSE	FALSE
6.59641	-2.8596	O60437	O60437	Periplakin	PPL	FALSE	FALSE
3.6274	-2.85976	Q8WZA9	Q8WZA9	Immunity-related GTPase family Q protein	IRGQ	FALSE	FALSE
1.67333	-2.86482	O75821	O75821	Eukaryotic translation initiation factor 3 subunit G	EIF3G	FALSE	FALSE
4.44691	-2.86616	O76094	O76094	Signal recognition particle subunit SRP72	SRP72	FALSE	FALSE
4.86637	-2.86619	Q8WU76	Q8WU76	Sec1 family domain-containing protein 2	SCFD2	FALSE	FALSE
4.133	-2.86642	Q9UNH7	Q9UNH7	Sorting nexin-6;Sorting nexin-6, N-terminally processed	SNX6	FALSE	FALSE
4.35995	-2.8675	O94901	O94901	SUN domain-containing protein 1	SUN1	FALSE	FALSE
3.13889	-2.86968	Q9Y2R9	Q9Y2R9	28S ribosomal protein S7, mitochondrial	MRPS7	FALSE	FALSE
3.93197	-2.87584	Q9UDW1	Q9UDW1	Cytochrome b-c1 complex subunit 9	UQCR10	FALSE	FALSE
4.73248	-2.88115	Q15582	Q15582	Transforming growth factor-beta-induced protein ig-h3	TGFBI	FALSE	FALSE
4.14178	-2.88472	Q9Y673	Q9Y673	Dolichyl-phosphate beta-glucosyltransferase	ALG5	FALSE	FALSE
5.46853	-2.88563	Q15785	Q15785	Mitochondrial import receptor subunit TOM34	TOMM34	FALSE	FALSE
3.44328	-2.88777	P16930	P16930	Fumarylacetoacetase	FAH	FALSE	FALSE
2.05659	-2.8879	Q02543	Q02543	60S ribosomal protein L18a	RPL18A	FALSE	FALSE
2.59454	-2.89423	Q99442	Q99442	Translocation protein SEC62	SEC62	FALSE	FALSE
2.23548	-2.89636	Q13155	Q13155	Aminoacyl tRNA synthase complex-interacting multifunctional protein 2	AIMP2	FALSE	FALSE
4.01592	-2.90141	Q14232	Q14232	Translation initiation factor eIF-2B subunit alpha	EIF2B1	FALSE	FALSE
5.72943	-2.90423	Q15287	Q15287	RNA-binding protein with serine-rich domain 1	RNPS1	FALSE	FALSE
4.38448	-2.90452	P82909	P82909	28S ribosomal protein S36, mitochondrial	MRPS36	FALSE	FALSE
4.32013	-2.90595	Q96FW1	Q96FW1	Ubiquitin thioesterase OTUB1	OTUB1	FALSE	FALSE
7.44501	-2.90809	Q96DB5	Q96DB5	Regulator of microtubule dynamics protein 1	RMDN1	FALSE	FALSE
4.73467	-2.90827	Q96T37	Q96T37	Putative RNA-binding protein 15	RBM15	FALSE	FALSE
5.76177	-2.90993	P40121	P40121	Macrophage-capping protein	CAPG	FALSE	FALSE
6.53909	-2.9119	P23284	P23284	Peptidyl-prolyl cis-trans isomerase B	PPIB	FALSE	FALSE
4.53878	-2.91429	P46976	P46976	Glycogenin-1	GYG1	FALSE	FALSE
5.56749	-2.92194	Q86U38	Q86U38	Nucleolar protein 9	NOP9	FALSE	FALSE
3.54972	-2.92408	P53041	P53041	Serine/threonine-protein phosphatase 5	PPP5C	FALSE	FALSE
4.64324	-2.9286	Q13488	Q13488	V-type proton ATPase 116 kDa subunit a isoform 3	TCIRG1	FALSE	FALSE
7.13957	-2.93058	lcl|EF999921.1_prot_ABV71581.1_84[protein=UL50][protein_id=ABV71581.1][location=complement(105824..107026)][gbkey=CDS]	lcl|EF999921.1_prot_ABV71581.1_84[protein=UL50][protein_id=ABV71581.1][location=complement(105824..107026)][gbkey=CDS]		UL50	FALSE	TRUE
5.29127	-2.93207	Q15084	Q15084	Protein disulfide-isomerase A6	PDIA6	FALSE	FALSE
4.06567	-2.93356	P06756	P06756	Integrin alpha-V;Integrin alpha-V heavy chain;Integrin alpha-V light chain	ITGAV	FALSE	FALSE
3.82449	-2.93362	Q9BTZ2;Q6PKH6;P0CG22	Q9BTZ2;Q6PKH6;P0CG22	Dehydrogenase/reductase SDR family member 4;Dehydrogenase/reductase SDR family member 4-like 2;Putative dehydrogenase/reductase SDR family member 4-like 1	DHRS4	FALSE	FALSE
4.16598	-2.94053	P83111	P83111	Serine beta-lactamase-like protein LACTB, mitochondrial	LACTB	FALSE	FALSE
6.1676	-2.94252	Q9P2J5	Q9P2J5	Leucine--tRNA ligase, cytoplasmic	LARS	FALSE	FALSE
3.40636	-2.94986	Q7L5D6	Q7L5D6	Golgi to ER traffic protein 4 homolog	GET4	FALSE	FALSE
4.37742	-2.95	Q96FJ2	Q96FJ2	Dynein light chain 2, cytoplasmic	DYNLL2	FALSE	FALSE
3.77463	-2.95108	O15355	O15355	Protein phosphatase 1G	PPM1G	FALSE	FALSE
3.67919	-2.95144	Q6P1L8	Q6P1L8	39S ribosomal protein L14, mitochondrial	MRPL14	FALSE	FALSE
2.06072	-2.95505	P30626	P30626	Sorcin	SRI	FALSE	FALSE
1.77141	-2.95594	P42766	P42766	60S ribosomal protein L35	RPL35	FALSE	FALSE
3.63866	-2.95926	O95139	O95139	NADH dehydrogenase [ubiquinone] 1 beta subcomplex subunit 6	NDUFB6	FALSE	FALSE
4.36208	-2.96064	Q5T6F2	Q5T6F2	Ubiquitin-associated protein 2	UBAP2	FALSE	FALSE
5.65016	-2.96332	P06753	P06753	Tropomyosin alpha-3 chain	TPM3	FALSE	FALSE
4.5074	-2.96418	Q6P1J9	Q6P1J9	Parafibromin	CDC73	FALSE	FALSE
3.77076	-2.96692	lcl|EF999921.1_prot_ABV71505.1_8[protein=US14][protein_id=ABV71505.1][location=complement(6280..7212)][gbkey=CDS]	lcl|EF999921.1_prot_ABV71505.1_8[protein=US14][protein_id=ABV71505.1][location=complement(6280..7212)][gbkey=CDS]		US14	FALSE	FALSE
7.32055	-2.97521	O14734	O14734	Acyl-coenzyme A thioesterase 8	ACOT8	FALSE	FALSE
2.9027	-2.97544	P49959	P49959	Double-strand break repair protein MRE11A	MRE11A	FALSE	FALSE
4.43005	-2.97748	P10619	P10619	Lysosomal protective protein;Lysosomal protective protein 32 kDa chain;Lysosomal protective protein 20 kDa chain	CTSA	FALSE	FALSE
4.0914	-2.9786	O95219	O95219	Sorting nexin-4	SNX4	FALSE	FALSE
3.34744	-2.97884	Q53GQ0	Q53GQ0	Very-long-chain 3-oxoacyl-CoA reductase	HSD17B12	FALSE	FALSE
3.30471	-2.97898	Q9BUQ8	Q9BUQ8	Probable ATP-dependent RNA helicase DDX23	DDX23	FALSE	FALSE
2.98764	-2.97956	Q14318	Q14318	Peptidyl-prolyl cis-trans isomerase FKBP8	FKBP8	FALSE	FALSE
2.63829	-2.98044	Q8TBX8	Q8TBX8	Phosphatidylinositol 5-phosphate 4-kinase type-2 gamma	PIP4K2C	FALSE	FALSE
5.66032	-2.98431	P46459	P46459	Vesicle-fusing ATPase	NSF	FALSE	FALSE
1.32775	-2.98757	P68402	P68402	Platelet-activating factor acetylhydrolase IB subunit beta	PAFAH1B2	FALSE	FALSE
3.65991	-2.99148	Q6YP21	Q6YP21	Kynurenine--oxoglutarate transaminase 3	CCBL2	FALSE	FALSE
3.76051	-2.99275	Q8TC07	Q8TC07	TBC1 domain family member 15	TBC1D15	FALSE	FALSE
5.14826	-2.99424	Q9H6T3	Q9H6T3	RNA polymerase II-associated protein 3	RPAP3	FALSE	FALSE
4.51187	-2.99741	Q86W42	Q86W42	THO complex subunit 6 homolog	THOC6	FALSE	FALSE
4.05082	-2.99942	Q9UP83	Q9UP83	Conserved oligomeric Golgi complex subunit 5	COG5	FALSE	FALSE
3.92551	-2.99985	Q9Y570	Q9Y570	Protein phosphatase methylesterase 1	PPME1	FALSE	FALSE
5.71007	-3.00443	Q9BQ95	Q9BQ95	Evolutionarily conserved signaling intermediate in Toll pathway, mitochondrial	ECSIT	FALSE	FALSE
4.58328	-3.00723	P61513	P61513	60S ribosomal protein L37a	RPL37A	FALSE	FALSE
4.51097	-3.00757	P00966	P00966	Argininosuccinate synthase	ASS1	FALSE	FALSE
3.88834	-3.00883	Q15020	Q15020	Squamous cell carcinoma antigen recognized by T-cells 3	SART3	FALSE	FALSE
4.32071	-3.00915	O75822	O75822	Eukaryotic translation initiation factor 3 subunit J	EIF3J	FALSE	FALSE
2.89002	-3.00988	O60256	O60256	Phosphoribosyl pyrophosphate synthase-associated protein 2	PRPSAP2	FALSE	FALSE
3.42693	-3.01214	Q9P032	Q9P032	NADH dehydrogenase [ubiquinone] 1 alpha subcomplex assembly factor 4	NDUFAF4	FALSE	FALSE
7.0426	-3.01333	lcl|EF999921.1_prot_ABV71635.1_138[protein=UL122][protein_id=ABV71635.1][location=complement(join(203075..204561,206107..206291,206408..206478))][gbkey=CDS]	lcl|EF999921.1_prot_ABV71635.1_138[protein=UL122][protein_id=ABV71635.1][location=complement(join(203075..204561,206107..206291,206408..206478))][gbkey=CDS]		UL122	FALSE	TRUE
2.84058	-3.0141	Q96TA2	Q96TA2	ATP-dependent zinc metalloprotease YME1L1	YME1L1	FALSE	FALSE
3.79878	-3.01473	P55060	P55060	Exportin-2	CSE1L	FALSE	FALSE
5.59371	-3.01965	O15269	O15269	Serine palmitoyltransferase 1	SPTLC1	FALSE	FALSE
4.39917	-3.02198	Q9NQP4	Q9NQP4	Prefoldin subunit 4	PFDN4	FALSE	FALSE
5.46236	-3.02781	Q9HC07	Q9HC07	Transmembrane protein 165	TMEM165	FALSE	FALSE
4.38792	-3.03037	Q8NI27	Q8NI27	THO complex subunit 2	THOC2	FALSE	FALSE
3.2639	-3.03313	Q9NZB2;Q5T035	Q9NZB2	Constitutive coactivator of PPAR-gamma-like protein 1	FAM120A	FALSE	FALSE
4.48145	-3.04043	Q92696	Q92696	Geranylgeranyl transferase type-2 subunit alpha	RABGGTA	FALSE	FALSE
3.6504	-3.04188	P30536	P30536	Translocator protein	TSPO	FALSE	FALSE
4.40759	-3.0442	Q9Y3B7	Q9Y3B7	39S ribosomal protein L11, mitochondrial	MRPL11	FALSE	FALSE
2.71543	-3.04724	Q08209	Q08209	Serine/threonine-protein phosphatase 2B catalytic subunit alpha isoform	PPP3CA	FALSE	FALSE
5.27626	-3.05033	O43765	O43765	Small glutamine-rich tetratricopeptide repeat-containing protein alpha	SGTA	FALSE	FALSE
5.86254	-3.05078	P46782	P46782	40S ribosomal protein S5;40S ribosomal protein S5, N-terminally processed	RPS5	FALSE	FALSE
5.25833	-3.05177	Q9NY33	Q9NY33	Dipeptidyl peptidase 3	DPP3	FALSE	FALSE
4.17489	-3.05228	P49755	P49755	Transmembrane emp24 domain-containing protein 10	TMED10	FALSE	FALSE
4.47114	-3.05264	P56589	P56589	Peroxisomal biogenesis factor 3	PEX3	FALSE	FALSE
6.00882	-3.05453	P26640	P26640	Valine--tRNA ligase	VARS	FALSE	FALSE
4.23482	-3.05561	Q8WYP5	Q8WYP5	Protein ELYS	AHCTF1	FALSE	FALSE
4.58553	-3.05608	Q9H936;Q9H1K4	Q9H936;Q9H1K4	Mitochondrial glutamate carrier 1;Mitochondrial glutamate carrier 2	SLC25A22	FALSE	FALSE
4.02855	-3.05917	Q14376	Q14376	UDP-glucose 4-epimerase	GALE	FALSE	FALSE
5.85928	-3.0609	Q9BW27	Q9BW27	Nuclear pore complex protein Nup85	NUP85	FALSE	FALSE
5.10241	-3.06215	P31943	P31943	Heterogeneous nuclear ribonucleoprotein H;Heterogeneous nuclear ribonucleoprotein H, N-terminally processed	HNRNPH1	FALSE	FALSE
4.80799	-3.06565	Q13405	Q13405	39S ribosomal protein L49, mitochondrial	MRPL49	FALSE	FALSE
4.93498	-3.06636	O75934	O75934	Pre-mRNA-splicing factor SPF27	BCAS2	FALSE	FALSE
3.52888	-3.06642	Q96S52	Q96S52	GPI transamidase component PIG-S	PIGS	FALSE	FALSE
4.18324	-3.0672	P78406	P78406	mRNA export factor	RAE1	FALSE	FALSE
3.79601	-3.07023	O60784	O60784	Target of Myb protein 1	TOM1	FALSE	FALSE
3.30202	-3.0726	O43447	O43447	Peptidyl-prolyl cis-trans isomerase H	PPIH	FALSE	FALSE
2.54983	-3.07644	P36915	P36915	Guanine nucleotide-binding protein-like 1	GNL1	FALSE	FALSE
2.74764	-3.07699	Q12788	Q12788	Transducin beta-like protein 3	TBL3	FALSE	FALSE
3.21588	-3.07832	P46734;P52564	P46734	Dual specificity mitogen-activated protein kinase kinase 3	MAP2K3	FALSE	FALSE
6.04026	-3.08249	O00161	O00161	Synaptosomal-associated protein 23	SNAP23	FALSE	FALSE
4.38314	-3.08524	Q8NC56	Q8NC56	LEM domain-containing protein 2	LEMD2	FALSE	FALSE
3.9318	-3.08607	Q13573	Q13573	SNW domain-containing protein 1	SNW1	FALSE	FALSE
4.9742	-3.08687	Q9H1K1	Q9H1K1	Iron-sulfur cluster assembly enzyme ISCU, mitochondrial	ISCU	FALSE	FALSE
2.89462	-3.09008	Q9UH65	Q9UH65	Switch-associated protein 70	SWAP70	FALSE	FALSE
2.33702	-3.09238	P46926	P46926	Glucosamine-6-phosphate isomerase 1	GNPDA1	FALSE	FALSE
4.92164	-3.09255	Q96PC5;Q96RT6;Q8IX95	Q96PC5	Melanoma inhibitory activity protein 2	MIA2	FALSE	FALSE
5.19277	-3.09268	P36551	P36551	Oxygen-dependent coproporphyrinogen-III oxidase, mitochondrial	CPOX	FALSE	FALSE
6.71839	-3.09389	Q92552	Q92552	28S ribosomal protein S27, mitochondrial	MRPS27	FALSE	FALSE
4.62284	-3.09577	Q15050	Q15050	Ribosome biogenesis regulatory protein homolog	RRS1	FALSE	FALSE
5.30884	-3.10319	Q9H6E4	Q9H6E4	Coiled-coil domain-containing protein 134	CCDC134	FALSE	FALSE
3.80131	-3.10453	P11717	P11717	Cation-independent mannose-6-phosphate receptor	IGF2R	FALSE	FALSE
5.89011	-3.10947	P49588	P49588	Alanine--tRNA ligase, cytoplasmic	AARS	FALSE	FALSE
4.84811	-3.11073	P45877	P45877	Peptidyl-prolyl cis-trans isomerase C	PPIC	FALSE	FALSE
1.66262	-3.11221	Q9Y3E5	Q9Y3E5	Peptidyl-tRNA hydrolase 2, mitochondrial	PTRH2	FALSE	FALSE
4.42706	-3.11285	Q9Y5K8	Q9Y5K8	V-type proton ATPase subunit D	ATP6V1D	FALSE	FALSE
5.54465	-3.11386	Q92616	Q92616	Translational activator GCN1	GCN1L1	FALSE	FALSE
2.25451	-3.11478	Q9Y333	Q9Y333	U6 snRNA-associated Sm-like protein LSm2	LSM2	FALSE	FALSE
[truncated: 925 more rows]

[truncated: 24 more sheets: Fig.4c, Fig.5a, Fig.5b, Fig.5c, Fig.5d, Fig.5e, Fig.6b, Ext. Data Fig. 1b-e, Ext. Data Fig.2a, Ext. Data Fig.2b, Ext. Data Fig.2c, Ext. Data Fig.2f, Ext. Data Fig.2g, Ext. Data Figs.3a-b, Ext. Data Fig.4b, Ext. Data Fig.4c, Ext. Data Fig.5e, Ext. Data Fig.5g, Ext. Data Fig. 6b, Ext. Data Fig. 6d …]
